# Supplementary material for: A phenome-wide association and Mendelian Randomisation study of polygenic risk for depression in UK Biobank
Source: Nat Commun. 2020 May 8;11:2301. doi: 10.1038/s41467-020-16022-0 (PMC7210889; doi:10.1038/s41467-020-16022-0)
Supplement: Supplementary file 2 — Supplementary Data 1 [file 41467_2020_16022_MOESM2_ESM.xlsx]

## Sheet: Each phenotye
Category	Phenotype	Modality	Field ID	N_discovery	N_replication	N_total	Note (for all behavioural measures, values deviate over +/- 30 std from meanwere set as NA)
Early life factor	Breast fed	Touchscreen	1677	7907	8832	16739
Early life factor	Bodysize at age=10	Touchscreen	1687	10539	11085	21624
Early life factor	Height at age=10	Touchscreen	1697	10560	11114	21674
Early life factor	Adopted	Touchscreen	1767	10663	11206	21869
Early life factor	Maternal smoking	Touchscreen	1787	9333	9870	19203
Early life factor	Multiple birth	Touchscreen	1777	10528	11069	21597	Question asked: Are you a twin, triplet or other multiple birth?
Early life factor	Age father death	Touchscreen	1807	8714	9466	18180	if age<40 then coded as 1, age<=40 then coded as 0
Early life factor	Age mother death	Touchscreen	3526	7428	8255	15683	if age<40 then coded as 1, age<=40 then coded as 0
	Death of close relatives	Touchscreen	4501	10281	10747	21028
Early life factor	Birth weight	Interview	20022	10674	11214	21888
Early life factor	Cancer early	Interview	20007	10674	11214	21888	if age<30 then coded as 1, age<=30 then coded as 0
Sociodemographic	Household income	Touchscreen	738	9655	5077	14732
Sociodemographic	Education	Touchscreen	6138	9941	5199	15140
Sociodemographic	Ethnicity	Touchscreen	21000	8054	3824	11878	Dimensions were reduced down to: White, Black, Asian, Chinese, Mixed and others
Sociodemographic	Migrant status	Touchscreen	1647	8075	3832	11907
Sociodemographic	Townsend Deprivation Index tertiles	Touchscreen	189	8070	3830	11900
Life style	Length of mobile phone use	Touchscreen	1110	10671	5565	16236
Life style	Weekly usage of mobile phone in last 3 months	Touchscreen	1120	10030	5299	15329
Life style	Hands free device speakerphone use with mobile phone in last 3 month	Touchscreen	1130	10040	5303	15343
Life style	Difference in mobile phone use compared to two years previously	Touchscreen	1140	10038	5303	15341
Life style	Usual side of head for mobile phone use	Touchscreen	1150	10026	5293	15319
Life style	Plays computer games	Touchscreen	2237	10674	5565	16239
Life style	Sleep duration	Touchscreen	1160	10668	5564	16232
Life style	Easy to get up in the morning	Touchscreen	1170	10674	5564	16238
Life style	Morning or evening person	Touchscreen	1180	10259	5337	15596
Life style	Nap during the day	Touchscreen	1190	10674	5565	16239
Life style	Insomnia	Touchscreen	1200	10674	5565	16239
Life style	Snoring	Touchscreen	1210	10476	5455	15931
Life style	Daytime dozing sleeping	Touchscreen	1220	10674	5565	16239
Life style	Sleep too much	Touchscreen	20534	3119	1524	4643
Life style	Sleep trouble start	Touchscreen	20533	3119	1524	4643
Life style	Sleep trouble end	Touchscreen	20535	3119	1524	4643
Life style	Sleep any problem	Touchscreen	20517	8064	3829	11893
Life style	Ever smoked	Touchscreen	20160	10674	5564	16238
Life style	Smoking status	Touchscreen	20116	10674	5564	16238
Life style	Current tobacco smoking	Touchscreen	1239	10674	5565	16239
Life style	Past tobacco smoking	Touchscreen	1249	10438	5484	15922
Life style	Light smokers at least 100 smokes in lifetime	Touchscreen	2644	3928	2058	5986
Life style	Age started smoking in former smokers	Touchscreen	2867	2912	1454	4366
Life style	Type of tobacco previously smoked	Touchscreen	2877	2915	1457	4372
Life style	Number of cigarettes previously smoked daily	Touchscreen	2887	2789	1410	4199
Life style	Age stopped smoking	Touchscreen	2897	2911	1455	4366
Life style	Ever stopped smoking for 6 months	Touchscreen	2907	2883	1443	4326
Life style	Number of unsuccessful stop smoking attempts	Touchscreen	2926	2802	1392	4194
Life style	Likelihood of resuming smoking	Touchscreen	2936	2891	1444	4335
Life style	Smoking smokers in household	Touchscreen	1259	10435	5485	15920
Life style	Exposure to tobacco smoke at home	Touchscreen	1269	10426	5474	15900
Life style	Exposure to tobacco smoke outside home	Touchscreen	1279	10282	5403	15685
Life style	Cooked vegetable intake	Touchscreen	1289	10624	5547	16171
Life style	Salad raw vegetable intake	Touchscreen	1299	10560	5489	16049
Life style	Fresh fruit intake	Touchscreen	1309	10607	5530	16137
Life style	Dried fruit intake	Touchscreen	1319	10476	5474	15950
Life style	Oily fish intake	Touchscreen	1329	10673	5564	16237
Life style	Non oily fish intake	Touchscreen	1339	10673	5565	16238
Life style	Processed meat intake	Touchscreen	1349	10674	5565	16239
Life style	Poultry intake	Touchscreen	1359	10674	5565	16239
Life style	Beef intake	Touchscreen	1369	10673	5565	16238
Life style	Lamb mutton intake	Touchscreen	1379	10674	5565	16239
Life style	Pork intake	Touchscreen	1389	10670	5565	16235
Life style	Never eat eggs dairy wheat sugar	Touchscreen	6144	10674	5565	16239
Life style	Cheese intake	Touchscreen	1408	10612	5533	16145
Life style	Bread intake	Touchscreen	1438	10648	5550	16198
Life style	Cereal intake	Touchscreen	1458	10590	5519	16109
Life style	Salt added to food	Touchscreen	1478	10674	5565	16239
Life style	Tea intake	Touchscreen	1488	10597	5530	16127
Life style	Coffee intake	Touchscreen	1498	10475	5467	15942
Life style	Hot drink temperature	Touchscreen	1518	10674	5565	16239
Life style	Water intake	Touchscreen	1528	10407	5439	15846
Life style	Major dietary changes in the last 5 years	Touchscreen	1538	10674	5565	16239
Life style	Variation in diet	Touchscreen	1548	10673	5565	16238
Life style	Time spend outdoors in summer	Touchscreen	1050	10470	5477	15947
Life style	Time spent outdoors in winter	Touchscreen	1060	9844	5112	14956
Life style	Skin colour	Touchscreen	1717	10649	5525	16174
Life style	Ease of skin tanning	Touchscreen	1727	10612	5486	16098
Life style	Childhood sunburn occasions	Touchscreen	1737	9047	4339	13386
Life style	Hair colour	Touchscreen	1747	10672	5562	16234
Life style	Facial ageing	Touchscreen	1757	10376	5386	15762
Life style	Use of sun protection	Touchscreen	2267	10674	5565	16239
Life style	Frequency of solarium sunlamp use	Touchscreen	2277	10619	5530	16149
Life style	Vitamin and mineral supplements	Touchscreen	6155	10673	5564	16237
Life style	Mineral and other dietary supplements	Touchscreen	6179	10674	5565	16239
Life style	Alcohol weekly unit	Touchscreen	1568, 1578, 1588, 1598, 5364, 1608, 4407, 4418, 4429, 4440, 4451, 4462	10658	5556	16214	Derived based on multiple fields. Ref: Clarke et al. (2017) Mol Psychiatry (22),1376–1384
Physical measure	Overall health rating	Touchscreen	2178	10673	5565	16238
Physical measure	Long standing illness, disability or infirmity	Touchscreen	2188	10653	5558	16211
Physical measure	Falls in the last year	Touchscreen	2296	10674	5565	16239
Physical measure	Weight change compared with 1 year ago	Touchscreen	2306	10660	5558	16218
Physical measure	Leg pain on walking	Touchscreen	4728	10625	5510	16135
Physical measure	Leg pain when standing still or sitting	Touchscreen	5452	2378	1171	3549
Physical measure	Leg pain in calf/calves	Touchscreen	5463	2413	1178	3591
Physical measure	Leg pain when walking uphill or hurrying	Touchscreen	5474	2360	1146	3506
Physical measure	Leg pain when walking normally	Touchscreen	5485	2397	1171	3568
Physical measure	Leg pain on walking action taken	Touchscreen	5507	2413	1172	3585
Physical measure	Leg pain on walking effect of standing still	Touchscreen	5518	2155	1047	3202
Physical measure	Surgery on leg arteries other than for varicose veins	Touchscreen	5529	2435	1191	3626
Physical measure	Surgery amputation of toe or leg	Touchscreen	5540	2429	1189	3618
Physical measure	Ever pain last month	Touchscreen	6159	10674	5564	16238
Physical measure	Headaches for 3 months	Touchscreen	3799	2779	1446	4225
Physical measure	Neck shoulder pain for 3 months	Touchscreen	3404	3397	1706	5103
Physical measure	Back pain for 3 months	Touchscreen	3571	3670	1941	5611
Physical measure	Knee pain for 3 months	Touchscreen	3773	3298	1700	4998
Physical measure	Ever vascular heart problem diagnosed	Touchscreen	6150	10671	5563	16234
Physical measure	Age high blood pressure diagnosed	Touchscreen	2966	3100	1595	4695
Physical measure	Blood clot problem diagnosed	Touchscreen	6152	10674	5565	16239
Physical measure	Age hay fever, rhinitis or eczema diagnosed	Touchscreen	3761	3296	1694	4990
Physical measure	Diabetes diagnosed by doctor	Touchscreen	2443	10673	5565	16238
Physical measure	Cancer diagnosed by doctor	Touchscreen	2453	10673	5565	16238
Physical measure	Fractured broken bones in last 5 years	Touchscreen	2463	10668	5565	16233
Physical measure	Other serious medical condition diagnosed by doctor	Touchscreen	2473	10660	5557	16217
Physical measure	Medication for pain relief, constipation or heartburn	Touchscreen	6154	10673	5562	16235
Physical measure	Diastolic blood pressure (automated reading)	Physical measure	4079	10647	5432	16079
Physical measure	Pulse rate (automated reading)	Physical measure	94	10647	5432	16079
Physical measure	Systolic blood pressure (automated reading)	Physical measure	95	10647	5432	16079
Physical measure	Pulse rate	Physical measure	4194	10627	5038	15665
Physical measure	Pulse wave Arterial Stiffness Index	Physical measure	21021	10611	4906	15517
Physical measure	Pulse wave peak to peak time	Physical measure	4196	10615	5036	15651
Physical measure	Pulse wave Reflection Index	Physical measure	4195	10622	5038	15660
Physical measure	Body Mass Index	Physical measure	23104	10545	5488	16033
Physical measure	Leg fat free mass (right)	Physical measure	23113	10545	5487	16032
Physical measure	Leg predicted mass (left)	Physical measure	23118	10545	5486	16031
Physical measure	Leg predicted mass (right)	Physical measure	23114	10545	5487	16032
Physical measure	Arm fat percentage (left)	Physical measure	23123	10544	5484	16028
Physical measure	Arm fat percentage (right)	Physical measure	23119	10545	5485	16030
Physical measure	Arm fat mass (left)	Physical measure	23124	10543	5483	16026
Physical measure	Arm fat mass (right)	Physical measure	23120	10543	5484	16027
Physical measure	Arm fat free mass (right)	Physical measure	23121	10544	5484	16028
Physical measure	Arm fat free mass (left)	Physical measure	23125	10542	5484	16026
Physical measure	Arm predicted mass (left)	Physical measure	23126	10541	5483	16024
Physical measure	Arm predicted mass (right)	Physical measure	23122	10544	5484	16028
Physical measure	Trunk fat percentage	Physical measure	23127	10539	5481	16020
Physical measure	Trunk fat mass	Physical measure	23128	10537	5480	16017
Physical measure	Trunk fat free mass	Physical measure	23129	10533	5479	16012
Physical measure	Trunk predicted mass	Physical measure	23130	10532	5477	16009
Physical measure	Basal metabolic rate	Physical measure	23105	10545	5488	16033
Physical measure	Body fat percentage	Physical measure	23099	10538	5489	16027
Physical measure	Whole body fat mass	Physical measure	23100	10530	5487	16017
Physical measure	Whole body fat free mass	Physical measure	23101	10545	5488	16033
Physical measure	Whole body water mass	Physical measure	23102	10545	5488	16033
Physical measure	Leg fat percentage (left)	Physical measure	23115	10545	5486	16031
Physical measure	Leg fat percentage (right)	Physical measure	23111	10545	5488	16033
Physical measure	Leg fat mass (left)	Physical measure	23116	10545	5486	16031
Physical measure	Leg fat mass (right)	Physical measure	23112	10545	5488	16033
Physical measure	Leg fat free mass (left)	Physical measure	23117	10545	5486	16031
Physical measure	Impedance of whole body	Physical measure	23106	10668	5555	16223
Physical measure	Impedance of arm (left)	Physical measure	23110	10668	5555	16223
Physical measure	Impedance of arm (right)	Physical measure	23109	10668	5555	16223
Physical measure	Impedance of leg (left)	Physical measure	23108	10668	5555	16223
Physical measure	Impedance of leg (right)	Physical measure	23107	10668	5555	16223
Physical measure	Hand grip strength (left)	Physical measure	46	10673	5564	16237
Physical measure	Hand grip strength (right)	Physical measure	47	10674	5562	16236
Cognition	Pair matching_1	Touchscreen	399	10674	5565	16239	Number of incorrect matches in a round
Cognition	Pair matching_2	Touchscreen	400	10674	5565	16239	Time to complete a round
Cognition	Reaction time_1	Touchscreen	20023	10674	5562	16236	Mean time to correctly identify matches
Cognition	Reaction time_2	Touchscreen	404	10674	5562	16236	Duration to first press of snap-button in each round
Cognition	VNR	Touchscreen	20016	10297	5127	15424	Total number of correct answers
Cognition	Prospective memory_1	Touchscreen	4288	10467	5154	15621	Time to answer
Cognition	Prospective memory_2	Touchscreen	20018	10467	5154	15621	Correctness of prospective memory task
Cognition	Pair_matching_1 (online)	Online follow-up	20131	5889	2912	8801	Number of correcte matches in a round
Cognition	Pair_matching_2 (online)	Online follow-up	20132	5889	2912	8801	Number of incorrect matches in a round
Cognition	Pair_matching_3 (online)	Online follow-up	20133	5889	2912	8801	Time to complete a round
Cognition	Symbolic digital substitution_1 (online)	Online follow-up	20159	5874	2907	8781	Number of symbol digit matches correct
Cognition	Symbolic digital substitution_2 (online)	Online follow-up	20230	5886	2911	8797	Duration to entering values
Cognition	VNR (online)	Online follow-up	20191	6044	3002	9046	Total number of correct answers
Cognition	Trail making_1 (online)	Online follow-up	20157 and 20156	5250	2586	7836	Duration: trail #1 - trail #2
Cognition	Trail_making_2 (online)	Online follow-up	20248 and 20247	5510	2718	8228	Total errors: trail #1 - trail #2
Cognition	gCog	Touchscreen	NA	10297	5127	15424	Derived by conducting PCA on all cognition results required at the assessment centre. The scores of the first un-rotated principal component were extracted as the g measure.
Mental health	Probable depression	Touchscreen	20126	4503	1519	6022	See the ref by Davis et al. (2019) on MedrXiv
Mental health	Broad depression	Touchscreen	2090	7817	3741	11558
Mental health	CIDI depression	Online follow-up	20446, 20441, 20449, 20536, 20532, 20435, 20450, 20437	6491	3041	9532
Mental health	Recurrent depression	Online follow-up	20442	3299	1552	4851
Mental health	Single depression	Online follow-up	20442	3299	1552	4851
Mental health	PHQ9 Severity	Online follow-up	20514, 20507, 20510, 20508, 20517, 20518, 20519, 20511, 20513	8076	3833	11909
Mental health	CIDI MD Severity	Online follow-up	20446, 20441, 20449, 20536, 20532, 20435, 20450, 20437	8076	3833	11909
Mental health	Depression affective symptoms	Online follow-up	20446, 20441, 20450, 20437, 20514, 20507, 20510, 20513	8076	3833	11909
Mental health	Depression cognitive symptoms	Online follow-up	20435, 20508	8076	3833	11909
Mental health	Depression somatic symptoms	Online follow-up	20449, 20536, 20532, 20517, 20518, 20519, 20511	8076	3833	11909
Mental health	Depressive symptoms (current, PHQ4)	Touchscreen	2050, 2060, 2070, 2080	10597	5507	16104
Mental health	Depression age onset	Online follow-up	20433	4594	2218	6812
Mental health	Depression age last episode	Online follow-up	20434	4594	2218	6812
Mental health	Loneliness	Online follow-up	2020	6852	3293	10145
Mental health	Neuroticism	Touchscreen	20127	7821	3717	11538
Mental health	Stressful life event in last 2 years	Touchscreen	6145	10583	5501	16084
Mental health	Total bipolar disorder manifestations	Online follow-up	20548	8076	3833	11909
Mental health	Wider Bipolar definition	Online follow-up	20548	8007	3807	11814
Mental health	Bipolar disorder (type I)	Online follow-up	20493	8007	3807	11814
Mental health	Bipolar disorder (type II)	Online follow-up	20493	8007	3807	11814
Mental health	General anxiety disorder ever	Online follow-up	20506, 20509, 20520, 20515, 20516, 20505, 20512	8072	3832	11904
Mental health	General anxiety disorder Severity	Online follow-up	20506, 20509, 20520, 20515, 20516, 20505, 20512	5634	2603	8237
Mental health	AUDIT Score	Online follow-up	20403, 20416, 20409, 20408, 20411, 20405, 20413, 20407, 20412	8076	3833	11909
Mental health	Alcohol Use Disorder	Online follow-up	AUDIT Score >=8	4743	2289	7032
Mental health	Cannabis ever	Online follow-up	20453	8063	3827	11890
Mental health	Addiction ever (self-reported)	Online follow-up	20543, 20454, 20401	8001	3787	11788
Mental health	Unusual experience ever	Online follow-up	20471, 20463, 20474, 20468	8066	3825	11891
Mental health	Trauma (childhood)	Online follow-up	20488, 20487, 20490, 20491, 20489	7910	3758	11668
Mental health	Trauma (adult)	Online follow-up	20523, 20521, 20524, 20522, 20525	7806	3710	11516
Mental health	Trauma (catastrophic)	Online follow-up	20527, 20526, 20528, 20529, 20531, 20530	8075	3831	11906
Mental health	PTSD check list score	Online follow-up	20497, 20498, 20495, 20496, 20494, 20508	8076	3833	11909
Mental health	Post-traumatic stress disorder (PTSD)	Online follow-up	20497, 20498, 20495, 20496, 20494, 20508	8053	3826	11879
Mental health	Self harm ever	Online follow-up	20480	8054	3822	11876
Mental health	Not worth living	Online follow-up	20479	8076	3833	11909
Mental health	Subjective well-being	Online follow-up	20458, 20459, 20460	7885	3743	11628
Mental health	Frequency of family/friends visit	Touchscreen	1031	10673	5565	16238
Mental health	Leisure or social activities	Touchscreen	6160	10674	5564	16238
Mental health	Able to confide	Touchscreen	2110	10630	5536	16166
Mental health	Work/job satisfaction	Touchscreen	4537	10636	5525	16161
Mental health	Health satisfaction	Touchscreen	4548	10647	5527	16174
Mental health	Family relationship satisfaction	Touchscreen	4559	10598	5506	16104
Mental health	Friendships satisfaction	Touchscreen	4570	10582	5484	16066
Mental health	Financial situation satisfaction	Touchscreen	4581	10645	5528	16173
Mental health	Sum of psychiatric conditions	Online follow-up	20499	8076	3833	11909
Intracranial/subcortical volume	Thalamus	Imaging	25011, 25012	9829	5472	15301
Intracranial/subcortical volume	Caudate	Imaging	25013, 25014	9702	5189	14891
Intracranial/subcortical volume	Putamen	Imaging	25015, 25016	9702	5189	14891
Intracranial/subcortical volume	Pallidum	Imaging	25017, 25018	9702	5189	14891
Intracranial/subcortical volume	Hippocampus	Imaging	25019, 25020	9702	5189	14891
Intracranial/subcortical volume	Amygdala	Imaging	25021, 25022	9702	5189	14891
Intracranial/subcortical volume	Accumbens	Imaging	25023, 25024	9702	5189	14891
Intracranial/subcortical volume	Brain stem and the 4th ventricle	Imaging	25025	9702	5189	14891
Intracranial/subcortical volume	Intracranial volume	Imaging	25088, 25006, 25004	10674	5561	16235	Add-up of grey matter, white matter and ventricular cerebrospinal fluid was generated as a measure of intracranial volume.
White matter hyperintensity	Total volume of white matter hyperintensities	Imaging	25781	10631	5553	16184
White matter hyperintensity	Median T2* in accumbens	Imaging	25038, 25039	10631	5553	16184
White matter hyperintensity	Median T2* in amygdala	Imaging	25036, 25037	10631	5553	16184
White matter hyperintensity	Median T2* in caudate	Imaging	25028, 25029	10631	5553	16184
White matter hyperintensity	Median T2* in hippocampus	Imaging	25034, 25035	10631	5553	16184
White matter hyperintensity	Median T2* in pallidum	Imaging	25032, 25033	10631	5553	16184
White matter hyperintensity	Median T2* in putamen	Imaging	25030, 25031	10631	5553	16184
White matter hyperintensity	Median T2* in thalamus	Imaging	25026, 25027	10631	5553	16184
White matter microstructure	g.FA.Total	Imaging	NA	9370	5230	14600	PCA on sub-group of tracts. See methods for more information
White matter microstructure	g.FA.Association fibres	Imaging	NA	9370	5230	14600
White matter microstructure	g.FA.Thalamic radiations	Imaging	NA	9370	5230	14600
White matter microstructure	g.FA.Projection fibres	Imaging	NA	9370	5230	14600
White matter microstructure	g.MD.Total	Imaging	NA	9346	5222	14568
White matter microstructure	g.MD.Association fibres	Imaging	NA	9346	5222	14568
White matter microstructure	g.MD.Thalamic radiations	Imaging	NA	9346	5222	14568
White matter microstructure	g.MD.Projection fibres	Imaging	NA	9346	5222	14568
White matter microstructure	g.ICVF.Total	Imaging	NA	9379	5236	14615
White matter microstructure	g.ICVF.Association fibres	Imaging	NA	9379	5236	14615
White matter microstructure	g.ICVF.Thalamic radiations	Imaging	NA	9379	5236	14615
White matter microstructure	g.ICVF.Projection fibres	Imaging	NA	9379	5236	14615
White matter microstructure	g.ISOVF.Total	Imaging	NA	9341	5187	14528
White matter microstructure	g.ISOVF.Association fibres	Imaging	NA	9341	5187	14528
White matter microstructure	g.ISOVF.Thalamic radiations	Imaging	NA	9341	5187	14528
White matter microstructure	g.ISOVF.Projection fibres	Imaging	NA	9341	5187	14528
White matter microstructure	g.OD.Total	Imaging	NA	9369	5211	14580
White matter microstructure	g.OD.Association fibres	Imaging	NA	9369	5211	14580
White matter microstructure	g.OD.Thalamic radiations	Imaging	NA	9369	5211	14580
White matter microstructure	g.OD.Projection fibres	Imaging	NA	9369	5211	14580
White matter microstructure	FA.Acoustic radiation	Imaging	25488, 25489	9396	5261	14657	Bilateral tracts. Hemisphere was controlled for.
White matter microstructure	FA.Anterior thalamic radiation	Imaging	25490. 25491	9396	5261	14657
White matter microstructure	FA.Cingulate gyrus part of cingulum	Imaging	25492, 25493	9396	5261	14657
White matter microstructure	FA.Parahippocampal part of cingulum	Imaging	25494, 25495	9396	5261	14657
White matter microstructure	FA.Corticospinal tract	Imaging	25496, 25497	9396	5261	14657
White matter microstructure	FA.Inferior fronto-occipital fasciculus	Imaging	25500, 25501	9396	5261	14657
White matter microstructure	FA.Inferior longitudinal fasciculus	Imaging	25502, 25503	9396	5261	14657
White matter microstructure	FA.Medial lemniscus	Imaging	25505, 25506	9396	5261	14657
White matter microstructure	FA.Posterior thalamic radiation	Imaging	25507, 25508	9396	5261	14657
White matter microstructure	FA.Superior longitudinal fasciculus	Imaging	25509, 25510	9396	5261	14657
White matter microstructure	FA.Superior thalamic radiation	Imaging	25511, 25512	9396	5261	14657
White matter microstructure	FA.Uncinate fasciculus	Imaging	25513, 25514	9396	5261	14657
White matter microstructure	FA.Forceps major	Imaging	25498	9396	5261	14657	Unilateral tracts
White matter microstructure	FA.Forceps minor	Imaging	25499	9396	5261	14657
White matter microstructure	FA.Middle cerebellar peduncle	Imaging	25504	9395	5257	14652
White matter microstructure	MD.Acoustic radiation	Imaging	25516, 25517	9383	5245	14628	Bilateral tracts. Hemisphere was controlled for.
White matter microstructure	MD.Anterior thalamic radiation	Imaging	25517, 25518	9383	5245	14628
White matter microstructure	MD.Cingulate gyrus part of cingulum	Imaging	25519, 25520	9383	5245	14628
White matter microstructure	MD.Parahippocampal part of cingulum	Imaging	25523, 25524	9383	5245	14628
White matter microstructure	MD.Corticospinal tract	Imaging	25523, 25524	9383	5245	14628
White matter microstructure	MD.Inferior fronto-occipital fasciculus	Imaging	25527, 25528	9383	5245	14628
White matter microstructure	MD.Inferior longitudinal fasciculus	Imaging	25529, 25530	9383	5245	14628
White matter microstructure	MD.Medial lemniscus	Imaging	25532, 25533	9383	5245	14628
White matter microstructure	MD.Posterior thalamic radiation	Imaging	25534, 25535	9383	5245	14628
White matter microstructure	MD.Superior longitudinal fasciculus	Imaging	25536, 25537	9383	5245	14628
White matter microstructure	MD.Superior thalamic radiation	Imaging	25538, 25539	9383	5245	14628
White matter microstructure	MD.Uncinate fasciculus	Imaging	25540, 25541	9383	5245	14628
White matter microstructure	MD.Forceps major	Imaging	25525	9383	5245	14628	Unilateral tracts
White matter microstructure	MD.Forceps minor	Imaging	25526	9383	5245	14628
White matter microstructure	MD.Middle cerebellar peduncle	Imaging	25531	9381	5240	14621
White matter microstructure	ICVF.Acoustic radiation	Imaging	25650, 25651	9395	5251	14646	Bilateral tracts. Hemisphere was controlled for.
White matter microstructure	ICVF.Anterior thalamic radiation	Imaging	25652, 25653	9395	5251	14646
White matter microstructure	ICVF.Cingulate gyrus part of cingulum	Imaging	25654, 25655	9395	5251	14646
White matter microstructure	ICVF.Parahippocampal part of cingulum	Imaging	25656, 25657	9395	5251	14646
White matter microstructure	ICVF.Corticospinal tract	Imaging	25658, 25659	9395	5251	14646
White matter microstructure	ICVF.Inferior fronto-occipital fasciculus	Imaging	25662, 25663	9395	5251	14646
White matter microstructure	ICVF.Inferior longitudinal fasciculus	Imaging	25664, 25665	9395	5251	14646
White matter microstructure	ICVF.Medial lemniscus	Imaging	25667, 25668	9395	5251	14646
White matter microstructure	ICVF.Posterior thalamic radiation	Imaging	25669, 25670	9395	5251	14646
White matter microstructure	ICVF.Superior longitudinal fasciculus	Imaging	25671, 25672	9395	5251	14646
White matter microstructure	ICVF.Superior thalamic radiation	Imaging	25673, 25674	9395	5251	14646
White matter microstructure	ICVF.Uncinate fasciculus	Imaging	25675, 25676	9395	5251	14646
White matter microstructure	ICVF.Forceps major	Imaging	25660	9395	5251	14646	Unilateral tracts
White matter microstructure	ICVF.Forceps minor	Imaging	25661	9395	5251	14646
White matter microstructure	ICVF.Middle cerebellar peduncle	Imaging	25662	9393	5245	14638
White matter microstructure	ISOVF.Acoustic radiation	Imaging	25704, 25705	9348	5208	14556	Bilateral tracts. Hemisphere was controlled for.
White matter microstructure	ISOVF.Anterior thalamic radiation	Imaging	25706, 25707	9348	5208	14556
White matter microstructure	ISOVF.Cingulate gyrus part of cingulum	Imaging	25708, 25709	9348	5208	14556
White matter microstructure	ISOVF.Parahippocampal part of cingulum	Imaging	25710, 25711	9348	5208	14556
White matter microstructure	ISOVF.Corticospinal tract	Imaging	25712, 25713	9348	5208	14556
White matter microstructure	ISOVF.Inferior fronto-occipital fasciculus	Imaging	25716, 25717	9348	5208	14556
White matter microstructure	ISOVF.Inferior longitudinal fasciculus	Imaging	25718, 25719	9348	5208	14556
White matter microstructure	ISOVF.Medial lemniscus	Imaging	25721, 25722	9348	5208	14556
White matter microstructure	ISOVF.Posterior thalamic radiation	Imaging	25723, 25724	9348	5208	14556
White matter microstructure	ISOVF.Superior longitudinal fasciculus	Imaging	25725, 25726	9348	5208	14556
White matter microstructure	ISOVF.Superior thalamic radiation	Imaging	25727, 25728	9348	5208	14556
White matter microstructure	ISOVF.Uncinate fasciculus	Imaging	25729, 25730	9348	5208	14556
White matter microstructure	ISOVF.Forceps major	Imaging	25714	9348	5206	14554	Unilateral tracts
White matter microstructure	ISOVF.Forceps minor	Imaging	25715	9348	5206	14554
White matter microstructure	ISOVF.Middle cerebellar peduncle	Imaging	25720	9348	5203	14551
White matter microstructure	OD.Acoustic radiation	Imaging	25677, 25678	9376	5250	14626	Bilateral tracts. Hemisphere was controlled for.
White matter microstructure	OD.Anterior thalamic radiation	Imaging	25679, 25680	9376	5250	14626
White matter microstructure	OD.Cingulate gyrus part of cingulum	Imaging	25681, 25682	9376	5250	14626
White matter microstructure	OD.Parahippocampal part of cingulum	Imaging	25683, 25684	9376	5250	14626
White matter microstructure	OD.Corticospinal tract	Imaging	25685, 25686	9376	5250	14626
White matter microstructure	OD.Inferior fronto-occipital fasciculus	Imaging	25689, 25690	9376	5250	14626
White matter microstructure	OD.Inferior longitudinal fasciculus	Imaging	25690, 25691	9376	5250	14626
White matter microstructure	OD.Medial lemniscus	Imaging	25694, 25695	9376	5250	14626
White matter microstructure	OD.Posterior thalamic radiation	Imaging	25696, 25697	9376	5250	14626
White matter microstructure	OD.Superior longitudinal fasciculus	Imaging	25698, 25699	9376	5250	14626
White matter microstructure	OD.Superior thalamic radiation	Imaging	25700, 25701	9376	5250	14626
White matter microstructure	OD.Uncinate fasciculus	Imaging	25702, 25703	9376	5250	14626
White matter microstructure	OD.Forceps major	Imaging	25687	9376	5250	14626	Unilateral tracts
White matter microstructure	OD.Forceps minor	Imaging	25688	9376	5250	14626
White matter microstructure	OD.Middle cerebellar peduncle	Imaging	25693	9375	5245	14620
Resting-state connectivity	21 nodes	Imaging	25752	9745	5241	14986
Resting-state node amplitude	210 connections between 21 nodes	Imaging	25753	9745	5241	14986
