# Supplementary material for: A phenome-wide association and Mendelian Randomisation study of polygenic risk for depression in UK Biobank
Source: Nat Commun. 2020 May 8;11:2301. doi: 10.1038/s41467-020-16022-0 (PMC7210889; doi:10.1038/s41467-020-16022-0)
Supplement: Supplementary file 3 — Supplementary Data 2 [file 41467_2020_16022_MOESM3_ESM.xlsx]

## Sheet: Sheet1
Category	Phenotype	PRS_pT_1			PRS_pT_0.5			PRS_pT_0.1			PRS_pT_0.05			PRS_pT_0.01			PRS_pT_0.005			#NAME?			PRS_pT_0.0005
		Beta	p.value	p.corrected	Beta	p.value	p.corrected	Beta	p.value	p.corrected	Beta	p.value	p.corrected	Beta	p.value	p.corrected	Beta	p.value	p.corrected	Beta	p.value	p.corrected	Beta	p.value	p.corrected
Mental health	Probable depression	0.341 (3.23e-02)	6.20557e-26	1.52243e-23	0.33 (3.23e-02)	1.58674e-24	3.04654e-22	0.317 (3.20e-02)	4.15919e-23	6.55964e-21	0.292 (3.18e-02)	4.27993e-20	4.50004e-18	0.259 (3.15e-02)	2.22485e-16	1.46641e-14	0.256 (3.16e-02)	4.64762e-16	2.97448e-14	0.206 (3.17e-02)	7.66749e-11	2.94432e-09	0.174 (3.17e-02)	4.43619e-08	1.13897e-06
Mental health	Broad depression	0.3 (2.43e-02)	8.18603e-35	3.61495e-31	0.293 (2.43e-02)	2.00531e-33	4.42773e-30	0.279 (2.41e-02)	4.03155e-31	2.54333e-28	0.251 (2.39e-02)	8.04093e-26	1.86888e-23	0.223 (2.38e-02)	5.6438e-21	6.55869e-19	0.23 (2.38e-02)	5.53581e-22	7.63942e-20	0.179 (2.38e-02)	6.27007e-14	3.37666e-12	0.154 (2.38e-02)	1.07899e-10	3.93787e-09
Mental health	CIDI depression	0.261 (2.88e-02)	1.24953e-19	1.18032e-17	0.255 (2.87e-02)	6.4575e-19	5.38044e-17	0.246 (2.86e-02)	7.01426e-18	5.34051e-16	0.225 (2.84e-02)	2.07911e-15	1.25772e-13	0.184 (2.82e-02)	7.91108e-11	3.01167e-09	0.195 (2.84e-02)	7.91982e-12	3.46277e-10	0.158 (2.84e-02)	2.57688e-08	6.7735e-07	0.121 (2.83e-02)	1.98296e-05	0.000308337
Mental health	Recurrent depression	0.254 (3.82e-02)	3.00369e-11	1.22818e-09	0.243 (3.81e-02)	1.63724e-10	5.83069e-09	0.231 (3.77e-02)	9.51001e-10	3.06862e-08	0.204 (3.74e-02)	4.75369e-08	1.21343e-06	0.175 (3.73e-02)	2.62293e-06	4.88729e-05	0.163 (3.76e-02)	1.3867e-05	0.00022431	0.138 (3.76e-02)	0.000240905	0.00275605	0.094 (3.76e-02)	0.0129227	0.0695937
Mental health	Single depression	-0.064 (4.09e-02)	0.115948	0.314762	-0.058 (4.09e-02)	0.154046	0.370921	-0.048 (4.06e-02)	0.240055	0.480763	-0.054 (4.05e-02)	0.179653	0.404977	-0.076 (4.06e-02)	0.0598716	0.205886	-0.038 (4.09e-02)	0.3577	0.601245	-0.054 (4.09e-02)	0.191162	0.417494	-0.052 (4.11e-02)	0.208165	0.438367
Mental health	PHQ9 Severity	0.099 (1.09e-02)	1.59483e-19	1.4373e-17	0.099 (1.09e-02)	1.25623e-19	1.18032e-17	0.093 (1.09e-02)	1.08267e-17	8.10354e-16	0.091 (1.09e-02)	7.77991e-17	5.28555e-15	0.082 (1.08e-02)	4.39137e-14	2.39411e-12	0.076 (1.09e-02)	2.96605e-12	1.33654e-10	0.063 (1.10e-02)	7.24105e-09	2.02383e-07	0.056 (1.10e-02)	4.34564e-07	9.3157e-06
Mental health	CIDI MD Severity	0.119 (1.07e-02)	3.70297e-28	1.63523e-25	0.117 (1.07e-02)	2.90213e-27	1.06798e-24	0.115 (1.07e-02)	4.29772e-27	1.4599e-24	0.109 (1.07e-02)	3.09547e-24	5.69566e-22	0.098 (1.06e-02)	4.88911e-20	4.90689e-18	0.097 (1.07e-02)	1.51666e-19	1.39533e-17	0.078 (1.08e-02)	4.12001e-13	2.04427e-11	0.065 (1.08e-02)	2.41922e-09	7.31732e-08
Mental health	Depression affective symptoms	0.128 (1.08e-02)	3.57738e-32	3.94942e-29	0.127 (1.08e-02)	1.62301e-31	1.19454e-28	0.124 (1.08e-02)	9.51824e-31	5.25407e-28	0.118 (1.07e-02)	9.50139e-28	3.81438e-25	0.106 (1.07e-02)	5.28088e-23	8.04151e-21	0.101 (1.08e-02)	9.05318e-21	9.99471e-19	0.085 (1.09e-02)	5.29865e-15	2.99985e-13	0.071 (1.09e-02)	9.38788e-11	3.48377e-09
Mental health	Depression cognitive symptoms	0.072 (1.11e-02)	7.46508e-11	2.89174e-09	0.073 (1.11e-02)	5.06706e-11	2.03419e-09	0.071 (1.10e-02)	8.99294e-11	3.36549e-09	0.07 (1.10e-02)	1.41772e-10	5.13169e-09	0.062 (1.09e-02)	1.20887e-08	3.27507e-07	0.056 (1.10e-02)	2.91539e-07	6.42097e-06	0.044 (1.11e-02)	8.29618e-05	0.00112726	0.033 (1.11e-02)	0.00303835	0.022288
Mental health	Depression somatic symptoms	0.11 (1.07e-02)	6.01639e-25	1.26516e-22	0.11 (1.07e-02)	1.37887e-24	2.76776e-22	0.107 (1.06e-02)	9.0245e-24	1.59409e-21	0.103 (1.06e-02)	4.5689e-22	6.50847e-20	0.095 (1.06e-02)	3.49458e-19	3.08641e-17	0.093 (1.06e-02)	1.61748e-18	1.29869e-16	0.073 (1.07e-02)	1.13588e-11	4.86995e-10	0.063 (1.07e-02)	4.93636e-09	1.42477e-07
Mental health	Depressive symptoms (current, PHQ4)	0.09 (9.58e-03)	6.15742e-21	6.97209e-19	0.091 (9.57e-03)	2.07438e-21	2.69426e-19	0.081 (9.57e-03)	2.18184e-17	1.60583e-15	0.08 (9.56e-03)	5.49843e-17	3.79392e-15	0.069 (9.57e-03)	4.40835e-13	2.16303e-11	0.071 (9.57e-03)	1.20548e-13	6.33736e-12	0.065 (9.58e-03)	1.72464e-11	7.18491e-10	0.056 (9.59e-03)	4.28457e-09	1.25955e-07
Mental health	Depression age onset	-0.03 (1.48e-02)	0.0424792	0.162696	-0.031 (1.49e-02)	0.0352849	0.142952	-0.035 (1.49e-02)	0.0185975	0.0918641	-0.025 (1.49e-02)	0.0968208	0.283403	-0.027 (1.49e-02)	0.0724864	0.235938	-0.027 (1.49e-02)	0.0722262	0.235736	-0.005 (1.51e-02)	0.729313	0.867187	-0.01 (1.50e-02)	0.499856	0.725867
Mental health	Depression age last episode	-0.024 (1.48e-02)	0.112628	0.309885	-0.025 (1.49e-02)	0.0983358	0.286757	-0.026 (1.49e-02)	0.0777311	0.247484	-0.022 (1.49e-02)	0.139191	0.350238	-0.014 (1.49e-02)	0.358208	0.601245	-0.011 (1.49e-02)	0.475291	0.706515	0.009 (1.50e-02)	0.542603	0.753502	-0.001 (1.50e-02)	0.947438	0.976943
Mental health	Loneliness	0.127 (1.19e-02)	2.09967e-26	5.4542e-24	0.128 (1.19e-02)	6.61454e-27	2.08642e-24	0.126 (1.18e-02)	1.71138e-26	4.7234e-24	0.122 (1.18e-02)	4.54343e-25	1.00319e-22	0.117 (1.17e-02)	2.36991e-23	4.02519e-21	0.111 (1.18e-02)	3.86699e-21	4.61531e-19	0.1 (1.19e-02)	4.89405e-17	3.48582e-15	0.085 (1.19e-02)	9.60083e-13	4.51035e-11
Mental health	Neuroticism	0.215 (6.29e-02)	0.000615272	0.00598468	0.226 (6.29e-02)	0.000325241	0.00352464	0.216 (6.23e-02)	0.000536522	0.00534827	0.176 (6.21e-02)	0.00459269	0.0313953	0.152 (6.19e-02)	0.0140964	0.0742838	0.154 (6.20e-02)	0.0128122	0.069167	0.129 (6.24e-02)	0.0380258	0.151426	0.123 (6.26e-02)	0.0494638	0.181121
Mental health	Stressful life event in last 2 years	0.046 (9.68e-03)	2.3285e-06	4.35706e-05	0.047 (9.68e-03)	1.26043e-06	2.496e-05	0.045 (9.67e-03)	3.39911e-06	6.12672e-05	0.041 (9.66e-03)	2.31744e-05	0.000356579	0.027 (9.66e-03)	0.00564723	0.0366738	0.032 (9.66e-03)	0.000971817	0.0088122	0.024 (9.67e-03)	0.0137355	0.0729037	0.023 (9.67e-03)	0.0198181	0.0964902
Mental health	Total bipolar disorder manifestations	0.073 (1.11e-02)	5.69968e-11	2.22742e-09	0.072 (1.11e-02)	9.5615e-11	3.51863e-09	0.072 (1.10e-02)	5.11895e-11	2.03651e-09	0.07 (1.10e-02)	2.03421e-10	7.18646e-09	0.06 (1.09e-02)	3.42698e-08	8.9021e-07	0.058 (1.10e-02)	1.36655e-07	3.24446e-06	0.048 (1.11e-02)	1.43026e-05	0.000229674	0.044 (1.11e-02)	7.19957e-05	0.00099354
Mental health	Wider Bipolar definition	0.303 (9.43e-02)	0.00132952	0.0114448	0.32 (9.43e-02)	0.000705033	0.00673901	0.29 (9.35e-02)	0.00191333	0.0154827	0.28 (9.34e-02)	0.00272582	0.0204575	0.234 (9.31e-02)	0.0118334	0.0654838	0.251 (9.33e-02)	0.00715718	0.0439584	0.202 (9.39e-02)	0.031653	0.132117	0.196 (9.44e-02)	0.0375575	0.150325
Mental health	Bipolar disorder (type I)	0.225 (1.53e-01)	0.140152	0.350856	0.255 (1.53e-01)	0.0947337	0.279082	0.179 (1.51e-01)	0.235767	0.475845	0.073 (1.51e-01)	0.628846	0.808468	0.035 (1.49e-01)	0.81347	0.912291	0.118 (1.49e-01)	0.42899	0.664194	0.138 (1.51e-01)	0.36105	0.604396	0.133 (1.51e-01)	0.380598	0.624117
Mental health	Bipolar disorder (type II)	0.171 (2.06e-01)	0.405058	0.646219	0.162 (2.05e-01)	0.429711	0.664194	0.093 (2.04e-01)	0.647705	0.820736	0.108 (2.03e-01)	0.594198	0.785387	-0.064 (2.03e-01)	0.750906	0.877711	-0.05 (2.05e-01)	0.806581	0.908944	-0.138 (2.06e-01)	0.50266	0.727548	-0.184 (2.05e-01)	0.369134	0.61351
Mental health	General anxiety disorder Severity	0.104 (1.09e-02)	2.32798e-21	2.93725e-19	0.105 (1.09e-02)	1.2664e-21	1.69467e-19	0.103 (1.09e-02)	2.68259e-21	3.29065e-19	0.1 (1.09e-02)	3.30335e-20	3.55795e-18	0.092 (1.08e-02)	2.57298e-17	1.86267e-15	0.088 (1.09e-02)	1.00642e-15	6.25964e-14	0.081 (1.10e-02)	1.92752e-13	1.0014e-11	0.072 (1.10e-02)	5.56657e-11	2.19482e-09
Mental health	General anxiety disorder ever	0.333 (4.59e-02)	3.94459e-13	2.00222e-11	0.338 (4.60e-02)	1.95048e-13	1.00155e-11	0.323 (4.54e-02)	1.20396e-12	5.59653e-11	0.339 (4.55e-02)	8.59562e-14	4.57328e-12	0.317 (4.51e-02)	2.06093e-12	9.38255e-11	0.31 (4.50e-02)	5.54745e-12	2.44976e-10	0.246 (4.51e-02)	4.99538e-08	1.26755e-06	0.161 (4.48e-02)	0.000325646	0.00352464
Mental health	AUDIT Score	0.006 (1.07e-02)	0.591078	0.783373	0.005 (1.07e-02)	0.620473	0.802491	0.005 (1.07e-02)	0.613711	0.798982	0.015 (1.07e-02)	0.152822	0.369585	0.014 (1.06e-02)	0.197769	0.426023	0.012 (1.07e-02)	0.257581	0.500547	0.012 (1.07e-02)	0.261918	0.505417	0.002 (1.08e-02)	0.829679	0.920647
Mental health	Alcohol Use Disorder	0.006 (3.31e-02)	0.846392	0.929074	0.008 (3.31e-02)	0.811286	0.911845	0.011 (3.28e-02)	0.729749	0.867187	0.028 (3.27e-02)	0.386783	0.629908	0.032 (3.24e-02)	0.326576	0.572286	0.021 (3.24e-02)	0.514849	0.735876	0.021 (3.26e-02)	0.510809	0.734049	0.009 (3.28e-02)	0.78666	0.898074
Mental health	Cannabis ever	0.022 (2.83e-02)	0.427897	0.663691	0.024 (2.83e-02)	0.387006	0.629937	0.002 (2.81e-02)	0.938259	0.972535	0.013 (2.80e-02)	0.647371	0.820548	0.018 (2.80e-02)	0.519739	0.738745	0.018 (2.80e-02)	0.515573	0.736104	0.059 (2.82e-02)	0.0355478	0.143754	0.059 (2.83e-02)	0.0375565	0.150325
Mental health	Addiction ever (self-reported)	0.229 (4.81e-02)	2.03312e-06	3.8867e-05	0.224 (4.81e-02)	3.27388e-06	5.94956e-05	0.207 (4.77e-02)	1.39986e-05	0.000225612	0.204 (4.77e-02)	1.8323e-05	0.000287952	0.148 (4.75e-02)	0.00182479	0.0148952	0.175 (4.77e-02)	0.000247524	0.00282446	0.114 (4.78e-02)	0.0170347	0.0858242	0.129 (4.80e-02)	0.00730067	0.0445917
Mental health	Unusual experience ever	0.185 (5.15e-02)	0.000319991	0.00348909	0.186 (5.15e-02)	0.000298611	0.00329622	0.152 (5.11e-02)	0.00293373	0.0217372	0.149 (5.11e-02)	0.00364078	0.0258484	0.15 (5.10e-02)	0.00331863	0.0240641	0.154 (5.11e-02)	0.00261398	0.0198726	0.111 (5.13e-02)	0.0305278	0.130126	0.077 (5.14e-02)	0.135468	0.3446
Mental health	Trauma (childhood)	0.101 (2.29e-02)	9.86316e-06	0.000165611	0.101 (2.29e-02)	9.97256e-06	0.000166184	0.093 (2.28e-02)	4.22605e-05	0.000615915	0.09 (2.28e-02)	7.22916e-05	0.000994517	0.113 (2.27e-02)	7.28352e-07	1.48221e-05	0.099 (2.28e-02)	1.34555e-05	0.00021926	0.113 (2.30e-02)	7.7357e-07	1.55986e-05	0.108 (2.30e-02)	2.30298e-06	4.32763e-05
Mental health	Trauma (adult)	0.102 (2.31e-02)	9.74221e-06	0.000164205	0.099 (2.31e-02)	1.84556e-05	0.000289006	0.1 (2.30e-02)	1.3346e-05	0.000218281	0.092 (2.29e-02)	5.90552e-05	0.000833187	0.112 (2.29e-02)	1.00584e-06	2.00081e-05	0.115 (2.29e-02)	4.77446e-07	1.01855e-05	0.114 (2.31e-02)	7.67871e-07	1.55547e-05	0.108 (2.32e-02)	3.24886e-06	5.9285e-05
Mental health	Trauma (catastrophic)	0.117 (2.27e-02)	2.27334e-07	5.07025e-06	0.124 (2.27e-02)	5.11905e-08	1.28442e-06	0.115 (2.25e-02)	3.29622e-07	7.20599e-06	0.107 (2.25e-02)	2.14483e-06	4.08257e-05	0.08 (2.24e-02)	0.000343387	0.00367167	0.067 (2.24e-02)	0.00291536	0.0216373	0.056 (2.26e-02)	0.0133754	0.0716819	0.058 (2.26e-02)	0.00981264	0.0567181
Mental health	PTSD check list score	0.101 (1.10e-02)	4.80901e-20	4.90689e-18	0.1 (1.10e-02)	9.81618e-20	9.63295e-18	0.097 (1.09e-02)	8.77587e-19	7.17671e-17	0.095 (1.09e-02)	2.85895e-18	2.21493e-16	0.088 (1.09e-02)	5.50047e-16	3.47001e-14	0.085 (1.09e-02)	7.75422e-15	4.33451e-13	0.065 (1.10e-02)	3.15745e-09	9.42114e-08	0.051 (1.10e-02)	4.07058e-06	7.16163e-05
Mental health	Post-traumatic stress disorder (PTSD)	0.288 (4.78e-02)	1.67096e-09	5.23329e-08	0.292 (4.78e-02)	9.51994e-10	3.06862e-08	0.285 (4.74e-02)	1.91501e-09	5.83221e-08	0.265 (4.73e-02)	2.1021e-08	5.55861e-07	0.254 (4.70e-02)	6.86559e-08	1.68436e-06	0.238 (4.70e-02)	4.31829e-07	9.30222e-06	0.167 (4.72e-02)	0.000387585	0.00407518	0.113 (4.72e-02)	0.0163299	0.0836292
Mental health	Self harm ever	0.276 (5.54e-02)	6.28709e-07	1.29737e-05	0.275 (5.53e-02)	6.98377e-07	1.43443e-05	0.282 (5.50e-02)	2.92259e-07	6.42097e-06	0.26 (5.48e-02)	2.17552e-06	4.12321e-05	0.287 (5.48e-02)	1.63029e-07	3.80918e-06	0.253 (5.46e-02)	3.63356e-06	6.49628e-05	0.188 (5.47e-02)	0.000598111	0.00586947	0.154 (5.49e-02)	0.00517163	0.0342912
Mental health	Not worth living	0.224 (2.52e-02)	6.35185e-19	5.38044e-17	0.224 (2.52e-02)	5.20346e-19	4.50559e-17	0.218 (2.50e-02)	2.81188e-18	2.21493e-16	0.209 (2.50e-02)	5.38228e-17	3.77272e-15	0.178 (2.48e-02)	7.9143e-13	3.84061e-11	0.143 (2.48e-02)	7.4048e-09	2.05658e-07	0.13 (2.49e-02)	1.65549e-07	3.8477e-06	0.113 (2.50e-02)	5.9848e-06	0.000102437
Mental health	Subjective well-being	-0.089 (1.12e-02)	3.24255e-15	1.88409e-13	-0.089 (1.12e-02)	2.86455e-15	1.68665e-13	-0.08 (1.12e-02)	9.42676e-13	4.47619e-11	-0.076 (1.11e-02)	8.78066e-12	3.80151e-10	-0.069 (1.11e-02)	5.38644e-10	1.82973e-08	-0.06 (1.12e-02)	6.28083e-08	1.5495e-06	-0.051 (1.12e-02)	4.96847e-06	8.63809e-05	-0.04 (1.13e-02)	0.000398272	0.00415784
Mental health	Frequency of family/friends visit	-0.001 (9.60e-03)	0.93884	0.972535	-0.003 (9.60e-03)	0.789436	0.898956	-0.002 (9.59e-03)	0.83405	0.922405	-1.59e-04 (9.58e-03)	0.986746	0.994402	-0.003 (9.57e-03)	0.724437	0.864004	-0.012 (9.58e-03)	0.193593	0.420296	-0.017 (9.58e-03)	0.0725472	0.235938	-0.018 (9.58e-03)	0.0568709	0.198531
Mental health	Leisure or social activities	-0.002 (9.67e-03)	0.840933	0.927231	-0.001 (9.67e-03)	0.89218	0.95327	-0.001 (9.65e-03)	0.917795	0.965916	-0.004 (9.65e-03)	0.710154	0.857475	-0.006 (9.64e-03)	0.55921	0.764069	-0.006 (9.65e-03)	0.548175	0.755307	-0.007 (9.65e-03)	0.484178	0.712136	-0.006 (9.65e-03)	0.552933	0.758994
Mental health	Able to confide	-0.005 (9.76e-03)	0.644097	0.818749	-0.004 (9.76e-03)	0.682633	0.842512	-0.002 (9.74e-03)	0.850641	0.932037	-2.24e-04 (9.73e-03)	0.981596	0.991928	-0.006 (9.72e-03)	0.567124	0.768892	-0.003 (9.73e-03)	0.725424	0.864635	0.016 (9.73e-03)	0.108398	0.303927	0.019 (9.73e-03)	0.057014	0.198873
Mental health	Work/job satisfaction	0.022 (9.01e-03)	0.0160281	0.0825906	0.022 (9.01e-03)	0.0134745	0.0718639	0.02 (8.99e-03)	0.0274675	0.120693	0.019 (8.98e-03)	0.0353786	0.143201	0.013 (8.98e-03)	0.153552	0.370232	0.008 (8.98e-03)	0.348053	0.59298	-0.003 (8.99e-03)	0.760266	0.882423	-0.009 (8.99e-03)	0.29534	0.544105
Mental health	Health satisfaction	0.069 (9.75e-03)	1.65859e-12	7.6295e-11	0.07 (9.75e-03)	9.39703e-13	4.47619e-11	0.066 (9.74e-03)	1.44217e-11	6.12368e-10	0.063 (9.73e-03)	8.87228e-11	3.34872e-09	0.051 (9.73e-03)	1.2825e-07	3.06135e-06	0.051 (9.74e-03)	1.70128e-07	3.93344e-06	0.045 (9.75e-03)	3.2082e-06	5.8786e-05	0.042 (9.75e-03)	2.06685e-05	0.000320252
Mental health	Family relationship satisfaction	0.064 (9.76e-03)	4.53024e-11	1.83537e-09	0.065 (9.76e-03)	2.49277e-11	1.02879e-09	0.066 (9.75e-03)	1.53642e-11	6.46174e-10	0.062 (9.73e-03)	1.55519e-10	5.58352e-09	0.052 (9.74e-03)	1.19579e-07	2.88557e-06	0.049 (9.74e-03)	5.59043e-07	1.17002e-05	0.043 (9.75e-03)	1.20008e-05	0.000198484	0.037 (9.76e-03)	0.000143854	0.00180985
Mental health	Friendships satisfaction	0.04 (9.71e-03)	3.99446e-05	0.000589952	0.039 (9.71e-03)	6.2543e-05	0.000874019	0.036 (9.70e-03)	0.000216132	0.00254517	0.031 (9.68e-03)	0.00120809	0.0105018	0.025 (9.68e-03)	0.00960009	0.0557189	0.019 (9.69e-03)	0.0493322	0.180939	0.018 (9.70e-03)	0.0620083	0.210962	0.015 (9.71e-03)	0.123856	0.327121
Mental health	Financial situation satisfaction	0.043 (9.63e-03)	6.78099e-06	0.000115617	0.044 (9.62e-03)	4.14496e-06	7.26356e-05	0.041 (9.61e-03)	1.77809e-05	0.000282448	0.035 (9.60e-03)	0.000251652	0.00286416	0.037 (9.60e-03)	0.000137449	0.00173919	0.035 (9.61e-03)	0.000299317	0.00329622	0.024 (9.62e-03)	0.0132078	0.070956	0.021 (9.62e-03)	0.0272936	0.120288
Mental health	Sum of psychiatric conditions	0.132 (1.10e-02)	6.00786e-33	8.84356e-30	0.13 (1.10e-02)	7.80419e-32	6.89266e-29	0.122 (1.09e-02)	7.07979e-29	3.47382e-26	0.117 (1.09e-02)	1.52681e-26	4.49493e-24	0.107 (1.09e-02)	1.55198e-22	2.28451e-20	0.109 (1.09e-02)	3.73707e-23	6.11218e-21	0.085 (1.10e-02)	1.1937e-14	6.58921e-13	0.07 (1.11e-02)	3.23424e-10	1.11581e-08
Sociodemographics	Household income	-0.046 (9.66e-03)	1.79378e-06	3.4591e-05	-0.046 (9.66e-03)	2.28886e-06	4.31948e-05	-0.048 (9.62e-03)	5.87357e-07	1.22085e-05	-0.05 (9.61e-03)	1.55124e-07	3.66326e-06	-0.045 (9.60e-03)	2.97863e-06	5.50361e-05	-0.045 (9.60e-03)	2.93046e-06	5.43737e-05	-0.033 (9.62e-03)	0.000560316	0.00553547	-0.022 (9.63e-03)	0.0201897	0.0975516
Sociodemographics	Education	0.1 (4.57e-02)	0.0290594	0.12581	0.099 (4.58e-02)	0.0311768	0.131497	0.099 (4.56e-02)	0.0301509	0.129219	0.091 (4.55e-02)	0.0450539	0.169904	0.048 (4.54e-02)	0.292125	0.540437	0.055 (4.53e-02)	0.223577	0.459835	0.057 (4.56e-02)	0.209213	0.439945	0.049 (4.58e-02)	0.281177	0.52969
Sociodemographics	Ethnicity	-0.014 (1.08e-02)	0.182122	0.407629	-0.015 (1.08e-02)	0.174651	0.398377	-0.009 (1.07e-02)	0.420336	0.6565	-0.007 (1.07e-02)	0.49316	0.718981	-0.006 (1.07e-02)	0.58318	0.778518	0.005 (1.07e-02)	0.641825	0.817597	0.004 (1.08e-02)	0.722321	0.863722	0.006 (1.08e-02)	0.58696	0.78091
Sociodemographics	Migrant status	-0.056 (6.29e-02)	0.375881	0.619132	-0.048 (6.28e-02)	0.443618	0.677714	0.003 (6.25e-02)	0.958537	0.981765	-0.046 (6.27e-02)	0.463637	0.695219	0.019 (6.32e-02)	0.759115	0.882423	0.015 (6.33e-02)	0.80675	0.908944	0.046 (6.41e-02)	0.470783	0.702594	0.051 (6.41e-02)	0.427678	0.663691
Sociodemographics	Townsend Deprivation Index tertiles	-0.019 (1.11e-02)	0.0823243	0.256977	-0.019 (1.11e-02)	0.093936	0.278072	-0.014 (1.11e-02)	0.22195	0.458006	-0.015 (1.11e-02)	0.176232	0.400124	-0.019 (1.10e-02)	0.0824233	0.256977	-0.016 (1.11e-02)	0.146449	0.360023	-0.017 (1.11e-02)	0.124931	0.328194	-0.019 (1.12e-02)	0.0858033	0.263151
Early-life risk factor	Breast fed	-0.032 (2.66e-02)	0.224192	0.460053	-0.03 (2.66e-02)	0.262276	0.505527	-0.019 (2.65e-02)	0.464646	0.69626	-0.008 (2.65e-02)	0.773049	0.889934	0.01 (2.63e-02)	0.705149	0.85574	0.001 (2.63e-02)	0.965997	0.985423	0.001 (2.63e-02)	0.962879	0.983821	-0.006 (2.63e-02)	0.82491	0.91933
Early-life risk factor	Bodysize at age=10	-0.011 (9.80e-03)	0.252651	0.495499	-0.011 (9.80e-03)	0.249057	0.491936	-0.018 (9.78e-03)	0.0696588	0.229905	-0.013 (9.77e-03)	0.173627	0.397907	-0.009 (9.77e-03)	0.343886	0.590224	-0.004 (9.79e-03)	0.71313	0.858115	-0.008 (9.79e-03)	0.443048	0.677224	-0.007 (9.79e-03)	0.479913	0.709678
Early-life risk factor	Height at age=10	-0.004 (9.81e-03)	0.698673	0.852775	-0.004 (9.81e-03)	0.705226	0.85574	-0.005 (9.79e-03)	0.62309	0.804702	-0.003 (9.78e-03)	0.780134	0.894132	-0.004 (9.78e-03)	0.699173	0.852913	-0.007 (9.79e-03)	0.447737	0.681931	0.004 (9.80e-03)	0.654249	0.826378	0.007 (9.80e-03)	0.459128	0.69151
Early-life risk factor	Adopted	0.17 (8.19e-02)	0.038204	0.15157	0.182 (8.20e-02)	0.0268639	0.119347	0.182 (8.15e-02)	0.0259396	0.116693	0.15 (8.15e-02)	0.0647195	0.21819	0.124 (8.18e-02)	0.129473	0.335732	0.19 (8.18e-02)	0.0199384	0.0968626	0.193 (8.15e-02)	0.0180688	0.0898555	0.198 (8.17e-02)	0.0154465	0.0801547
Early-life risk factor	Maternal smoking	0.059 (2.32e-02)	0.0113331	0.0630315	0.057 (2.32e-02)	0.0137099	0.0729037	0.038 (2.32e-02)	0.104485	0.297107	0.045 (2.32e-02)	0.0521278	0.187762	0.024 (2.33e-02)	0.302266	0.550664	0.025 (2.33e-02)	0.27598	0.524089	0.036 (2.33e-02)	0.122381	0.324976	0.038 (2.33e-02)	0.10445	0.297107
Early-life risk factor	Multiple birth	0.03 (7.10e-02)	0.670254	0.834822	0.038 (7.11e-02)	0.590061	0.782966	0.088 (7.08e-02)	0.212744	0.444408	0.094 (7.07e-02)	0.18363	0.409551	0.114 (7.08e-02)	0.108701	0.304354	0.07 (7.07e-02)	0.318703	0.567269	0.029 (7.07e-02)	0.686487	0.844426	0.011 (7.08e-02)	0.877892	0.945092
Early-life risk factor	Age father death	-0.024 (1.07e-02)	0.0226855	0.105786	-0.026 (1.07e-02)	0.016168	0.083021	-0.011 (1.07e-02)	0.289341	0.537313	-0.01 (1.07e-02)	0.362427	0.605782	-0.007 (1.06e-02)	0.484804	0.712207	-0.003 (1.07e-02)	0.794266	0.902362	0.003 (1.07e-02)	0.763977	0.883624	0.001 (1.07e-02)	0.927708	0.968545
Early-life risk factor	Age mother death	-0.027 (1.14e-02)	0.017972	0.0894751	-0.027 (1.14e-02)	0.016787	0.0849654	-0.027 (1.14e-02)	0.0175881	0.0879607	-0.027 (1.14e-02)	0.0165979	0.0844425	-0.022 (1.14e-02)	0.0487244	0.179306	-0.028 (1.14e-02)	0.0131915	0.0709543	-0.031 (1.14e-02)	0.00623149	0.0393287	-0.027 (1.14e-02)	0.0186252	0.0918984
Early-life risk factor	Death of close relatives	0.038 (2.27e-02)	0.0988103	0.287827	0.036 (2.27e-02)	0.111216	0.308112	0.026 (2.26e-02)	0.259815	0.503047	0.025 (2.26e-02)	0.262037	0.505417	0.009 (2.26e-02)	0.697775	0.852149	0.008 (2.26e-02)	0.729085	0.867187	0.005 (2.26e-02)	0.83339	0.922076	0.008 (2.26e-02)	0.719129	0.861784
Early-life risk factor	Birth weight	0.029 (4.15e-02)	0.480627	0.709678	0.028 (4.15e-02)	0.499145	0.725551	0.047 (4.14e-02)	0.258117	0.500811	0.014 (4.14e-02)	0.739458	0.872647	-0.037 (4.13e-02)	0.37179	0.615838	-0.044 (4.12e-02)	0.283068	0.531249	-0.086 (4.12e-02)	0.0373337	0.149878	-0.089 (4.12e-02)	0.0313169	0.131666
Early-life risk factor	Cancer early	0.152 (1.19e-01)	0.201554	0.431859	0.136 (1.19e-01)	0.251578	0.494993	0.112 (1.19e-01)	0.342964	0.589769	0.091 (1.18e-01)	0.442835	0.677133	0.151 (1.19e-01)	0.201995	0.432175	0.18 (1.19e-01)	0.131642	0.33897	0.067 (1.18e-01)	0.569667	0.769783	0.082 (1.18e-01)	0.486595	0.713888
Lifestyle measure	Length of mobile phone use	0.014 (9.58e-03)	0.154288	0.370948	0.015 (9.58e-03)	0.11444	0.312534	0.019 (9.56e-03)	0.0448048	0.169254	0.024 (9.55e-03)	0.0121329	0.0666995	0.016 (9.55e-03)	0.0976988	0.285154	0.02 (9.55e-03)	0.0344364	0.140807	0.018 (9.56e-03)	0.0562947	0.197284	0.018 (9.56e-03)	0.0543213	0.193512
Lifestyle measure	Weekly usage of mobile phone in last 3 months	0.022 (9.73e-03)	0.0247843	0.1133	0.024 (9.73e-03)	0.0144136	0.0754152	0.023 (9.70e-03)	0.0186533	0.0919341	0.021 (9.69e-03)	0.0297613	0.128095	0.02 (9.71e-03)	0.0390272	0.153622	0.021 (9.72e-03)	0.0298314	0.128272	0.03 (9.72e-03)	0.00236022	0.0182855	0.031 (9.71e-03)	0.00151981	0.0127838
Lifestyle measure	Hands free device speakerphone use with mobile phone in last 3 month	0.005 (9.81e-03)	0.61037	0.796278	0.005 (9.81e-03)	0.594638	0.785734	0.011 (9.78e-03)	0.256643	0.500369	0.015 (9.77e-03)	0.120777	0.323244	0.016 (9.80e-03)	0.110412	0.307428	0.019 (9.80e-03)	0.0488354	0.179564	0.011 (9.81e-03)	0.251868	0.494993	0.01 (9.80e-03)	0.310679	0.559984
Lifestyle measure	Difference in mobile phone use compared to two years previously	-0.003 (9.99e-03)	0.730875	0.867853	-0.001 (9.99e-03)	0.905686	0.960497	0.001 (9.96e-03)	0.947427	0.976943	0.006 (9.95e-03)	0.578923	0.776118	0.01 (9.97e-03)	0.319213	0.567785	0.008 (9.98e-03)	0.407503	0.647369	0.008 (9.98e-03)	0.400416	0.64323	0.008 (9.97e-03)	0.429668	0.664194
Lifestyle measure	Usual side of head for mobile phone use	0.004 (1.01e-02)	0.724345	0.864004	0.001 (1.01e-02)	0.884162	0.947958	0.005 (1.00e-02)	0.597288	0.78735	0.007 (1.00e-02)	0.480157	0.709678	0.003 (1.01e-02)	0.743394	0.874721	0.006 (1.01e-02)	0.527697	0.743732	0.017 (1.01e-02)	0.0925916	0.276184	0.022 (1.01e-02)	0.0309086	0.130781
Lifestyle measure	Plays computer games	0.008 (9.74e-03)	0.412369	0.650133	0.009 (9.74e-03)	0.339774	0.586568	0.011 (9.72e-03)	0.258423	0.501185	0.013 (9.71e-03)	0.164781	0.386472	0.008 (9.71e-03)	0.438798	0.673526	3.56e-04 (9.71e-03)	0.970797	0.988025	0.006 (9.72e-03)	0.545978	0.754628	-1.30e-04 (9.72e-03)	0.98937	0.995229
Lifestyle measure	Sleep duration	-0.025 (9.72e-03)	0.00922246	0.0542857	-0.027 (9.72e-03)	0.00592806	0.0381053	-0.023 (9.70e-03)	0.0170443	0.0858242	-0.022 (9.69e-03)	0.0259032	0.116693	-0.01 (9.69e-03)	0.31144	0.560386	-0.013 (9.69e-03)	0.190309	0.417074	-0.005 (9.70e-03)	0.626915	0.807366	-0.002 (9.70e-03)	0.824235	0.91933
Lifestyle measure	Easy to get up in the morning	-0.057 (9.44e-03)	1.55152e-09	4.89395e-08	-0.059 (9.44e-03)	5.43495e-10	1.83212e-08	-0.055 (9.43e-03)	6.49518e-09	1.83877e-07	-0.049 (9.42e-03)	1.7568e-07	4.0197e-06	-0.036 (9.42e-03)	0.00013007	0.0016553	-0.038 (9.43e-03)	5.24303e-05	0.000742091	-0.038 (9.43e-03)	5.96139e-05	0.000838391	-0.034 (9.44e-03)	0.000347255	0.00370406
Lifestyle measure	Morning or evening person	0.022 (9.92e-03)	0.0292402	0.126469	0.022 (9.92e-03)	0.0245624	0.112635	0.024 (9.91e-03)	0.0146717	0.0764935	0.025 (9.91e-03)	0.0111893	0.0624679	0.013 (9.90e-03)	0.192851	0.419729	0.012 (9.90e-03)	0.222354	0.458197	0.009 (9.91e-03)	0.377177	0.620139	0.003 (9.92e-03)	0.779423	0.893776
Lifestyle measure	Nap during the day	0.036 (9.49e-03)	0.000129892	0.0016553	0.037 (9.49e-03)	0.000119555	0.00153923	0.039 (9.48e-03)	3.39581e-05	0.000506618	0.044 (9.46e-03)	3.12211e-06	5.74468e-05	0.036 (9.46e-03)	0.000153857	0.0019193	0.035 (9.47e-03)	0.000206377	0.00243679	0.022 (9.48e-03)	0.0217053	0.102328	0.024 (9.48e-03)	0.0112196	0.062558
Lifestyle measure	Insomnia	0.05 (9.64e-03)	1.83604e-07	4.15793e-06	0.052 (9.64e-03)	6.06262e-08	1.51257e-06	0.057 (9.62e-03)	3.79825e-09	1.12571e-07	0.055 (9.61e-03)	1.15439e-08	3.14678e-07	0.052 (9.61e-03)	5.02311e-08	1.26755e-06	0.052 (9.61e-03)	6.91071e-08	1.68606e-06	0.05 (9.62e-03)	2.14452e-07	4.83174e-06	0.047 (9.63e-03)	1.36494e-06	2.67892e-05
Lifestyle measure	Snoring	-0.02 (2.09e-02)	0.34369	0.590224	-0.026 (2.09e-02)	0.217586	0.451108	-0.025 (2.09e-02)	0.230179	0.467864	-0.031 (2.08e-02)	0.14295	0.354646	-0.027 (2.09e-02)	0.202196	0.432396	-0.046 (2.09e-02)	0.0272744	0.120288	-0.025 (2.09e-02)	0.232651	0.471112	-0.009 (2.09e-02)	0.670353	0.834822
Lifestyle measure	Daytime dozing sleeping	0.01 (9.71e-03)	0.291924	0.540293	0.012 (9.71e-03)	0.216379	0.449873	0.012 (9.69e-03)	0.2317	0.469783	0.014 (9.68e-03)	0.142847	0.354646	0.005 (9.68e-03)	0.577516	0.775642	0.007 (9.68e-03)	0.48042	0.709678	0.008 (9.69e-03)	0.423917	0.661023	0.007 (9.69e-03)	0.497764	0.724258
Lifestyle measure	Sleep too much	0.157 (4.54e-02)	0.00054101	0.00538086	0.155 (4.53e-02)	0.000614101	0.00598468	0.159 (4.49e-02)	0.000406468	0.0042334	0.18 (4.48e-02)	6.02486e-05	0.000844629	0.138 (4.43e-02)	0.00179215	0.0146676	0.119 (4.39e-02)	0.00695189	0.0429144	0.055 (4.42e-02)	0.212617	0.444353	0.04 (4.47e-02)	0.370668	0.615292
Lifestyle measure	Sleep trouble end	0.003 (4.11e-02)	0.936623	0.971892	0.001 (4.10e-02)	0.989829	0.995248	-0.004 (4.07e-02)	0.91293	0.964573	-0.034 (4.06e-02)	0.396104	0.639568	-0.013 (4.03e-02)	0.75065	0.877711	-0.002 (4.00e-02)	0.959873	0.982071	-0.01 (4.04e-02)	0.810858	0.911828	0.009 (4.10e-02)	0.828438	0.920337
Lifestyle measure	Sleep any problem	0.068 (1.10e-02)	8.26258e-10	2.70646e-08	0.07 (1.10e-02)	2.37452e-10	8.25661e-09	0.066 (1.10e-02)	1.75213e-09	5.44888e-08	0.063 (1.09e-02)	8.13781e-09	2.24604e-07	0.056 (1.09e-02)	2.71826e-07	6.03208e-06	0.053 (1.10e-02)	1.33446e-06	2.63079e-05	0.043 (1.10e-02)	0.000100814	0.00132931	0.042 (1.11e-02)	0.00014244	0.00179719
Lifestyle measure	Ever smoked	0.091 (1.98e-02)	4.05892e-06	7.16163e-05	0.095 (1.98e-02)	1.79162e-06	3.4591e-05	0.095 (1.98e-02)	1.56638e-06	3.06069e-05	0.105 (1.98e-02)	1.27012e-07	3.0483e-06	0.09 (1.98e-02)	5.68749e-06	9.77275e-05	0.092 (1.98e-02)	3.4527e-06	6.19801e-05	0.082 (1.98e-02)	3.21611e-05	0.000481436	0.074 (1.98e-02)	0.000191693	0.00228171
Lifestyle measure	Smoking status	0.057 (9.71e-03)	4.30689e-09	1.25955e-07	0.058 (9.71e-03)	1.84529e-09	5.68411e-08	0.055 (9.70e-03)	1.27417e-08	3.41015e-07	0.059 (9.68e-03)	1.1777e-09	3.74232e-08	0.055 (9.68e-03)	1.27111e-08	3.41015e-07	0.054 (9.69e-03)	2.65897e-08	6.94795e-07	0.048 (9.70e-03)	7.26295e-07	1.48221e-05	0.045 (9.70e-03)	3.81155e-06	6.78701e-05
Lifestyle measure	Current tobacco smoking	0.027 (9.74e-03)	0.0059626	0.0382328	0.026 (9.74e-03)	0.00721843	0.0442116	0.018 (9.72e-03)	0.0611162	0.209054	0.022 (9.71e-03)	0.025704	0.1163	0.025 (9.71e-03)	0.0102261	0.0584951	0.022 (9.71e-03)	0.0235693	0.108645	0.017 (9.72e-03)	0.0761279	0.243963	0.016 (9.72e-03)	0.0956086	0.281097
Lifestyle measure	Past tobacco smoking	-0.051 (9.78e-03)	1.59696e-07	3.75116e-06	-0.053 (9.78e-03)	6.1527e-08	1.52642e-06	-0.055 (9.76e-03)	2.05537e-08	5.46778e-07	-0.057 (9.75e-03)	5.25317e-09	1.50636e-07	-0.049 (9.75e-03)	5.15599e-07	1.08423e-05	-0.051 (9.76e-03)	1.81282e-07	4.12651e-06	-0.047 (9.77e-03)	1.63333e-06	3.17743e-05	-0.044 (9.77e-03)	5.40432e-06	9.35901e-05
Lifestyle measure	Light smokers at least 100 smokes in lifetime	0.12 (3.33e-02)	0.000306009	0.00336153	0.121 (3.33e-02)	0.000268828	0.00301305	0.122 (3.32e-02)	0.000236111	0.0027295	0.119 (3.30e-02)	0.000323416	0.00351774	0.105 (3.27e-02)	0.00129452	0.0111871	0.111 (3.25e-02)	0.000626009	0.00607573	0.104 (3.28e-02)	0.0014672	0.012508	0.101 (3.28e-02)	0.00204584	0.0163042
Lifestyle measure	Age started smoking in former smokers	0.02 (1.86e-02)	0.270758	0.517158	0.019 (1.86e-02)	0.314988	0.563412	0.016 (1.86e-02)	0.378907	0.622258	0.021 (1.85e-02)	0.267574	0.513026	0.023 (1.89e-02)	0.232676	0.471112	0.024 (1.91e-02)	0.203402	0.433363	0.005 (1.88e-02)	0.787849	0.898074	-0.004 (1.89e-02)	0.838004	0.925386
Lifestyle measure	Type of tobacco previously smoked	0.008 (1.84e-02)	0.678881	0.840695	0.009 (1.84e-02)	0.619453	0.802357	0.012 (1.84e-02)	0.512334	0.734519	0.013 (1.83e-02)	0.484447	0.712136	0.005 (1.87e-02)	0.771353	0.888618	0.021 (1.89e-02)	0.257944	0.500695	0.013 (1.87e-02)	0.471056	0.702765	0.015 (1.87e-02)	0.424072	0.661031
Lifestyle measure	Number of cigarettes previously smoked daily	0.019 (1.82e-02)	0.284592	0.532758	0.022 (1.82e-02)	0.224094	0.460053	0.024 (1.81e-02)	0.182911	0.408566	0.021 (1.81e-02)	0.252983	0.495859	0.006 (1.85e-02)	0.737947	0.871797	0.003 (1.87e-02)	0.89278	0.953494	-0.004 (1.85e-02)	0.84255	0.927537	-0.002 (1.84e-02)	0.897492	0.95594
Lifestyle measure	Age stopped smoking	0.021 (1.80e-02)	0.250421	0.493468	0.02 (1.81e-02)	0.263543	0.506884	0.012 (1.80e-02)	0.518155	0.737644	0.011 (1.80e-02)	0.543892	0.75408	0.017 (1.84e-02)	0.365225	0.609306	0.024 (1.85e-02)	0.18664	0.412927	0.019 (1.83e-02)	0.310002	0.559219	0.008 (1.83e-02)	0.64934	0.822116
Lifestyle measure	Ever stopped smoking for 6 months	0.04 (3.85e-02)	0.304528	0.552924	0.035 (3.85e-02)	0.364922	0.609031	0.051 (3.86e-02)	0.181817	0.407454	0.034 (3.84e-02)	0.377025	0.620139	0.048 (3.93e-02)	0.218632	0.452638	0.076 (3.97e-02)	0.0550665	0.194383	0.063 (3.92e-02)	0.107705	0.30314	0.089 (3.92e-02)	0.0232917	0.107929
Lifestyle measure	Number of unsuccessful stop smoking attempts	0.022 (1.89e-02)	0.251765	0.494993	0.024 (1.89e-02)	0.207204	0.437734	0.038 (1.89e-02)	0.046203	0.172616	0.032 (1.89e-02)	0.0876863	0.266756	0.019 (1.93e-02)	0.334996	0.582877	0.012 (1.94e-02)	0.541013	0.751901	0.037 (1.91e-02)	0.0507391	0.184415	0.03 (1.91e-02)	0.117361	0.316403
Lifestyle measure	Likelihood of resuming smoking	-0.021 (1.86e-02)	0.265275	0.509329	-0.02 (1.86e-02)	0.284228	0.532521	-0.008 (1.86e-02)	0.661208	0.830372	-0.016 (1.85e-02)	0.398959	0.642525	-0.019 (1.90e-02)	0.323669	0.570133	-0.001 (1.91e-02)	0.951714	0.977843	0.005 (1.89e-02)	0.803404	0.907617	0.005 (1.89e-02)	0.808976	0.910407
Lifestyle measure	Smoking smokers in household	0.006 (9.86e-03)	0.535369	0.747479	0.006 (9.86e-03)	0.547786	0.755307	0.005 (9.84e-03)	0.6299	0.808851	0.001 (9.84e-03)	0.924132	0.967362	8.00e-05 (9.83e-03)	0.993505	0.995725	0.003 (9.84e-03)	0.767555	0.886023	0.005 (9.84e-03)	0.639237	0.815623	0.004 (9.84e-03)	0.682855	0.842518
Lifestyle measure	Exposure to tobacco smoke at home	-0.003 (9.94e-03)	0.76835	0.886604	-0.003 (9.94e-03)	0.763937	0.883624	0.002 (9.92e-03)	0.855229	0.934603	4.79e-04 (9.92e-03)	0.961492	0.982631	-0.002 (9.91e-03)	0.816738	0.913324	-1.81e-04 (9.92e-03)	0.985441	0.994402	-4.20e-04 (9.92e-03)	0.966233	0.985423	0.006 (9.92e-03)	0.525195	0.741518
Lifestyle measure	Exposure to tobacco smoke outside home	0.024 (9.98e-03)	0.0156625	0.081085	0.024 (9.98e-03)	0.0165925	0.0844425	0.023 (9.96e-03)	0.0193626	0.0946981	0.021 (9.95e-03)	0.0337522	0.13878	0.01 (9.95e-03)	0.306692	0.555063	0.013 (9.96e-03)	0.184115	0.409609	0.011 (9.96e-03)	0.288641	0.536753	0.012 (9.96e-03)	0.226014	0.462502
Lifestyle measure	Cooked vegetable intake	-0.001 (9.80e-03)	0.931166	0.969736	4.87e-04 (9.80e-03)	0.960337	0.982132	0.008 (9.78e-03)	0.400398	0.64323	0.015 (9.77e-03)	0.121154	0.323468	0.011 (9.77e-03)	0.276168	0.524089	0.008 (9.77e-03)	0.414204	0.651862	0.013 (9.78e-03)	0.18556	0.411776	0.015 (9.77e-03)	0.130336	0.337573
Lifestyle measure	Salad raw vegetable intake	-0.008 (9.78e-03)	0.401969	0.643849	-0.01 (9.78e-03)	0.287179	0.535289	-0.004 (9.76e-03)	0.644705	0.819286	-0.001 (9.75e-03)	0.916911	0.965628	-0.003 (9.75e-03)	0.74054	0.873224	-0.005 (9.76e-03)	0.609496	0.796076	-0.001 (9.76e-03)	0.885599	0.948534	-0.001 (9.76e-03)	0.901858	0.958971
Lifestyle measure	Fresh fruit intake	-0.029 (9.75e-03)	0.00301285	0.0221597	-0.031 (9.75e-03)	0.00149154	0.0126423	-0.032 (9.72e-03)	0.00114871	0.0101049	-0.023 (9.71e-03)	0.0163114	0.0836292	-0.014 (9.71e-03)	0.153195	0.370081	-0.014 (9.71e-03)	0.158794	0.377228	-0.011 (9.72e-03)	0.236996	0.477464	-0.008 (9.72e-03)	0.416835	0.653474
Lifestyle measure	Dried fruit intake	-0.002 (9.79e-03)	0.843231	0.927537	-0.001 (9.79e-03)	0.918681	0.966388	0.004 (9.77e-03)	0.702035	0.85451	0.003 (9.76e-03)	0.791911	0.900845	-0.008 (9.76e-03)	0.439075	0.673716	-0.011 (9.77e-03)	0.244692	0.487178	-0.003 (9.77e-03)	0.737832	0.871797	-0.002 (9.77e-03)	0.813444	0.912291
Lifestyle measure	Oily fish intake	-0.018 (9.62e-03)	0.0685654	0.227487	-0.019 (9.62e-03)	0.0544318	0.193512	-0.014 (9.61e-03)	0.131238	0.338597	-0.01 (9.60e-03)	0.305936	0.553921	-0.01 (9.59e-03)	0.278341	0.526629	-0.011 (9.60e-03)	0.2548	0.498757	-0.007 (9.61e-03)	0.464554	0.69626	-0.004 (9.61e-03)	0.699015	0.852913
Lifestyle measure	Non oily fish intake	-0.01 (9.72e-03)	0.302483	0.550745	-0.009 (9.72e-03)	0.330522	0.577595	-0.009 (9.70e-03)	0.334973	0.582877	-0.007 (9.69e-03)	0.478426	0.708449	-0.012 (9.69e-03)	0.214244	0.446907	-0.009 (9.69e-03)	0.362318	0.605782	-0.009 (9.70e-03)	0.332513	0.580332	-0.006 (9.70e-03)	0.524608	0.741334
Lifestyle measure	Processed meat intake	0.017 (9.38e-03)	0.0753693	0.241883	0.018 (9.38e-03)	0.0494215	0.181117	0.014 (9.36e-03)	0.131937	0.339332	0.011 (9.35e-03)	0.24043	0.481297	0.014 (9.35e-03)	0.138408	0.349764	0.012 (9.35e-03)	0.186135	0.412421	0.011 (9.36e-03)	0.261474	0.504883	0.004 (9.36e-03)	0.662693	0.830907
Lifestyle measure	Poultry intake	0.007 (9.72e-03)	0.492215	0.718078	0.008 (9.72e-03)	0.421024	0.656976	0.007 (9.70e-03)	0.473433	0.70512	0.008 (9.69e-03)	0.386644	0.629908	0.013 (9.69e-03)	0.16783	0.389587	0.018 (9.69e-03)	0.0597964	0.205815	0.011 (9.70e-03)	0.268165	0.513761	0.01 (9.70e-03)	0.284228	0.532521
Lifestyle measure	Beef intake	-0.017 (9.72e-03)	0.0729231	0.236506	-0.018 (9.72e-03)	0.0649144	0.218283	-0.014 (9.70e-03)	0.13917	0.350238	-0.015 (9.69e-03)	0.127773	0.332888	1.81e-04 (9.69e-03)	0.985124	0.994356	0.007 (9.70e-03)	0.488808	0.714661	0.013 (9.70e-03)	0.167761	0.389587	0.014 (9.70e-03)	0.138121	0.349764
Lifestyle measure	Lamb mutton intake	-0.015 (9.65e-03)	0.124727	0.32805	-0.015 (9.65e-03)	0.126912	0.332016	-0.02 (9.63e-03)	0.0390317	0.153622	-0.014 (9.62e-03)	0.143142	0.354921	-0.008 (9.62e-03)	0.399413	0.642762	-0.003 (9.62e-03)	0.724224	0.864004	-0.004 (9.63e-03)	0.648368	0.82134	-0.003 (9.63e-03)	0.777078	0.892671
Lifestyle measure	Pork intake	-0.019 (9.66e-03)	0.043537	0.166027	-0.022 (9.66e-03)	0.0250395	0.114112	-0.023 (9.64e-03)	0.0187441	0.0921761	-0.014 (9.63e-03)	0.147511	0.361693	-0.013 (9.63e-03)	0.169764	0.391887	-0.011 (9.63e-03)	0.24942	0.491936	-0.002 (9.64e-03)	0.812952	0.912291	-0.001 (9.64e-03)	0.880787	0.946156
Lifestyle measure	Never eat eggs dairy wheat sugar	-0.01 (9.73e-03)	0.302127	0.550637	-0.01 (9.73e-03)	0.321692	0.568458	-0.008 (9.71e-03)	0.386846	0.629908	-0.007 (9.70e-03)	0.454092	0.687206	-0.009 (9.70e-03)	0.342016	0.589122	-0.001 (9.70e-03)	0.882942	0.947145	0.005 (9.71e-03)	0.605291	0.792889	0.004 (9.71e-03)	0.702274	0.85451
Lifestyle measure	Cheese intake	-0.016 (9.67e-03)	0.0964578	0.28284	-0.016 (9.67e-03)	0.106733	0.301749	-0.007 (9.66e-03)	0.450344	0.684421	-0.007 (9.65e-03)	0.467614	0.699046	-0.005 (9.64e-03)	0.63323	0.810769	-0.005 (9.65e-03)	0.63225	0.810452	-0.002 (9.66e-03)	0.811883	0.912052	-0.009 (9.66e-03)	0.367758	0.611914
Lifestyle measure	Bread intake	0.011 (9.32e-03)	0.224165	0.460053	0.011 (9.32e-03)	0.231473	0.469755	0.014 (9.31e-03)	0.146245	0.359989	0.017 (9.30e-03)	0.061234	0.209295	0.024 (9.29e-03)	0.00903281	0.0533988	0.025 (9.29e-03)	0.00695746	0.0429144	0.028 (9.30e-03)	0.00285619	0.0212697	0.026 (9.30e-03)	0.00560891	0.036522
Lifestyle measure	Cereal intake	-0.027 (9.71e-03)	0.00582348	0.0375423	-0.028 (9.71e-03)	0.00386086	0.0271058	-0.025 (9.70e-03)	0.00963762	0.0558527	-0.022 (9.69e-03)	0.0216654	0.102328	-0.015 (9.68e-03)	0.128869	0.334757	-0.011 (9.69e-03)	0.269898	0.51596	-0.004 (9.70e-03)	0.716759	0.860345	-0.001 (9.69e-03)	0.908478	0.96184
Lifestyle measure	Salt added to food	0.015 (9.75e-03)	0.112842	0.310087	0.017 (9.75e-03)	0.0866382	0.264405	0.02 (9.73e-03)	0.0427424	0.163562	0.018 (9.72e-03)	0.0714659	0.233946	0.022 (9.72e-03)	0.0265349	0.118481	0.018 (9.72e-03)	0.0577112	0.200198	0.023 (9.73e-03)	0.0165811	0.0844425	0.022 (9.73e-03)	0.021392	0.101687
Lifestyle measure	Tea intake	0.015 (9.81e-03)	0.133747	0.341703	0.014 (9.81e-03)	0.149367	0.364311	0.016 (9.80e-03)	0.106876	0.301961	0.008 (9.79e-03)	0.390589	0.634365	0.007 (9.78e-03)	0.483471	0.712123	0.004 (9.78e-03)	0.676103	0.838908	0.005 (9.78e-03)	0.611989	0.797454	0.005 (9.78e-03)	0.595072	0.786018
Lifestyle measure	Coffee intake	-0.009 (9.84e-03)	0.382603	0.626635	-0.01 (9.84e-03)	0.333169	0.580769	-0.006 (9.82e-03)	0.562514	0.765856	-0.004 (9.81e-03)	0.683592	0.842518	-0.004 (9.81e-03)	0.710471	0.857475	-0.003 (9.82e-03)	0.788914	0.898825	-0.002 (9.82e-03)	0.867701	0.941235	-0.006 (9.82e-03)	0.50981	0.733123
Lifestyle measure	Hot drink temperature	0.003 (9.74e-03)	0.744745	0.875611	-4.14e-04 (9.74e-03)	0.966098	0.985423	-0.002 (9.73e-03)	0.799962	0.906035	-0.003 (9.72e-03)	0.794698	0.90262	-0.005 (9.71e-03)	0.613481	0.798918	-0.005 (9.72e-03)	0.598516	0.787931	0.005 (9.73e-03)	0.591864	0.783945	0.005 (9.73e-03)	0.5727	0.771521
Lifestyle measure	Water intake	-3.91e-04 (9.73e-03)	0.967984	0.986981	0.001 (9.73e-03)	0.938625	0.972535	0.009 (9.70e-03)	0.34372	0.590224	0.01 (9.69e-03)	0.307678	0.556391	0.019 (9.68e-03)	0.0537907	0.192184	0.018 (9.69e-03)	0.0687322	0.227698	0.013 (9.70e-03)	0.178213	0.40317	0.018 (9.69e-03)	0.0597177	0.205815
Lifestyle measure	Major dietary changes in the last 5 years	0.027 (9.75e-03)	0.005329	0.0351914	0.03 (9.75e-03)	0.0020047	0.0160742	0.026 (9.73e-03)	0.00667697	0.0416462	0.029 (9.72e-03)	0.00333733	0.0241601	0.024 (9.72e-03)	0.0142196	0.0746654	0.023 (9.72e-03)	0.0164194	0.0838242	0.022 (9.73e-03)	0.0235089	0.108593	0.016 (9.73e-03)	0.100796	0.290301
Lifestyle measure	Variation in diet	0.009 (9.72e-03)	0.355506	0.599459	0.01 (9.72e-03)	0.285861	0.534447	0.013 (9.70e-03)	0.189947	0.416487	0.014 (9.69e-03)	0.148604	0.363162	0.018 (9.69e-03)	0.0628595	0.213201	0.019 (9.69e-03)	0.0470314	0.175118	0.02 (9.70e-03)	0.0432738	0.165166	0.011 (9.70e-03)	0.255033	0.498992
Lifestyle measure	Time spend outdoors in summer	0.016 (9.62e-03)	0.0947014	0.279082	0.017 (9.62e-03)	0.0858698	0.263151	0.021 (9.60e-03)	0.0263388	0.117964	0.021 (9.59e-03)	0.0267323	0.119002	0.013 (9.58e-03)	0.190691	0.41729	0.009 (9.59e-03)	0.339151	0.585951	0.01 (9.60e-03)	0.314223	0.562925	0.012 (9.60e-03)	0.196998	0.425438
Lifestyle measure	Time spent outdoors in winter	0.011 (9.97e-03)	0.284596	0.532758	0.012 (9.97e-03)	0.228306	0.465769	0.015 (9.94e-03)	0.121418	0.32379	0.016 (9.93e-03)	0.115134	0.313189	0.013 (9.91e-03)	0.203455	0.433363	0.01 (9.93e-03)	0.290891	0.538833	0.013 (9.96e-03)	0.177	0.400837	0.014 (9.97e-03)	0.15354	0.370232
Lifestyle measure	Skin colour	-0.013 (9.68e-03)	0.183358	0.409358	-0.013 (9.68e-03)	0.168239	0.389587	-0.011 (9.66e-03)	0.251669	0.494993	-0.01 (9.66e-03)	0.305478	0.553545	-0.018 (9.65e-03)	0.0691563	0.228723	-0.013 (9.66e-03)	0.173381	0.39774	-0.002 (9.66e-03)	0.829358	0.920647	-0.002 (9.66e-03)	0.871389	0.941897
Lifestyle measure	Ease of skin tanning	-0.002 (9.61e-03)	0.872938	0.94234	-0.001 (9.61e-03)	0.922473	0.967101	8.52e-05 (9.59e-03)	0.992911	0.995616	-0.001 (9.58e-03)	0.946006	0.976943	0.004 (9.58e-03)	0.651672	0.824464	-1.67e-04 (9.59e-03)	0.9861	0.994402	0.001 (9.60e-03)	0.940231	0.973323	3.22e-04 (9.60e-03)	0.97327	0.989402
Lifestyle measure	Childhood sunburn occasions	0.023 (1.05e-02)	0.0257639	0.116452	0.023 (1.05e-02)	0.0310047	0.130896	0.019 (1.05e-02)	0.0640483	0.216568	0.024 (1.05e-02)	0.0247814	0.1133	0.031 (1.05e-02)	0.00272859	0.0204575	0.029 (1.05e-02)	0.00505318	0.0337592	0.033 (1.05e-02)	0.00166139	0.0137908	0.028 (1.05e-02)	0.00833639	0.0500238
Lifestyle measure	Hair colour	-0.001 (9.65e-03)	0.884603	0.947958	-0.002 (9.65e-03)	0.84599	0.92899	-0.003 (9.64e-03)	0.746296	0.876879	-0.01 (9.63e-03)	0.31824	0.5669	-0.005 (9.62e-03)	0.635536	0.81278	-0.003 (9.63e-03)	0.726638	0.865614	0.002 (9.64e-03)	0.845761	0.92899	0.004 (9.64e-03)	0.693472	0.848773
Lifestyle measure	Facial ageing	-0.009 (9.88e-03)	0.377177	0.620139	-0.01 (9.88e-03)	0.310452	0.559803	-0.002 (9.85e-03)	0.803148	0.907617	-3.43e-04 (9.84e-03)	0.972208	0.989005	0.002 (9.84e-03)	0.874246	0.942547	-0.006 (9.84e-03)	0.543145	0.753599	-0.003 (9.86e-03)	0.746654	0.876879	-0.007 (9.86e-03)	0.508272	0.732788
Lifestyle measure	Use of sun protection	-0.017 (9.55e-03)	0.068134	0.226566	-0.017 (9.55e-03)	0.0746558	0.240467	-0.015 (9.54e-03)	0.115969	0.314762	-0.015 (9.53e-03)	0.106703	0.301749	-0.014 (9.53e-03)	0.149866	0.364633	-0.006 (9.53e-03)	0.520375	0.738745	-0.006 (9.54e-03)	0.54886	0.755307	-0.006 (9.54e-03)	0.55873	0.76365
Lifestyle measure	Frequency of solarium sunlamp use	0.013 (9.79e-03)	0.195841	0.423793	0.011 (9.79e-03)	0.248529	0.491306	0.015 (9.77e-03)	0.121629	0.32379	0.015 (9.76e-03)	0.118688	0.318971	0.014 (9.76e-03)	0.160797	0.380152	0.016 (9.76e-03)	0.0993594	0.288822	0.004 (9.77e-03)	0.693057	0.8485	0.003 (9.77e-03)	0.722783	0.863722
Lifestyle measure	Vitamin and mineral supplements	0.019 (9.72e-03)	0.0544531	0.193512	0.018 (9.72e-03)	0.0642398	0.216883	0.019 (9.70e-03)	0.050652	0.18425	0.02 (9.69e-03)	0.0394737	0.15481	0.023 (9.69e-03)	0.0181741	0.0901762	0.021 (9.70e-03)	0.0299633	0.128589	0.014 (9.71e-03)	0.139851	0.3507	0.013 (9.71e-03)	0.177577	0.401937
Lifestyle measure	Mineral and other dietary supplements	0.018 (9.67e-03)	0.0609995	0.208817	0.016 (9.67e-03)	0.0897987	0.271394	0.014 (9.65e-03)	0.138979	0.350238	0.015 (9.64e-03)	0.128722	0.334572	0.015 (9.64e-03)	0.108375	0.303927	0.017 (9.64e-03)	0.0735353	0.237899	0.012 (9.65e-03)	0.207887	0.4382	0.012 (9.65e-03)	0.229782	0.467611
Lifestyle measure	Alcohol weekly unit	-0.006 (9.32e-03)	0.548071	0.755307	-0.007 (9.32e-03)	0.482315	0.710692	-0.007 (9.31e-03)	0.436142	0.670381	0.001 (9.30e-03)	0.894403	0.95426	-0.003 (9.29e-03)	0.731659	0.868316	0.002 (9.29e-03)	0.82421	0.91933	0.003 (9.30e-03)	0.76402	0.883624	0.001 (9.30e-03)	0.91391	0.964836
Physical measure	Overall health rating	0.077 (9.73e-03)	2.49323e-15	1.48785e-13	0.077 (9.73e-03)	3.95398e-15	2.26764e-13	0.068 (9.72e-03)	3.09735e-12	1.3816e-10	0.062 (9.72e-03)	2.30154e-10	8.06635e-09	0.058 (9.72e-03)	2.94527e-09	8.84782e-08	0.056 (9.72e-03)	9.4374e-09	2.58854e-07	0.043 (9.74e-03)	8.78949e-06	0.000149286	0.04 (9.74e-03)	4.98133e-05	0.000709599
Physical measure	Long standing illness, disability or infirmity	0.129 (2.23e-02)	6.49564e-09	1.83877e-07	0.123 (2.23e-02)	3.62908e-08	9.37195e-07	0.116 (2.22e-02)	1.75267e-07	4.0197e-06	0.119 (2.22e-02)	8.30461e-08	2.01501e-06	0.112 (2.22e-02)	3.98564e-07	8.62774e-06	0.111 (2.22e-02)	5.88862e-07	1.22085e-05	0.078 (2.22e-02)	0.000423837	0.00438329	0.079 (2.22e-02)	0.000387295	0.00407518
Physical measure	Falls in the last year	0.024 (9.69e-03)	0.0134657	0.0718639	0.025 (9.69e-03)	0.00974344	0.0563919	0.026 (9.67e-03)	0.00803153	0.048631	0.026 (9.66e-03)	0.00627831	0.0394943	0.025 (9.66e-03)	0.00899536	0.0532487	0.026 (9.66e-03)	0.00688227	0.0427456	0.02 (9.67e-03)	0.0346912	0.141325	0.02 (9.67e-03)	0.0388433	0.153154
Physical measure	Weight change compared with 1 year ago	0.032 (9.75e-03)	0.00108717	0.00964049	0.032 (9.75e-03)	0.0011945	0.0104247	0.031 (9.73e-03)	0.00164617	0.0136902	0.033 (9.72e-03)	0.000702211	0.0067266	0.027 (9.72e-03)	0.00499887	0.0336509	0.028 (9.73e-03)	0.00401247	0.0280365	0.022 (9.74e-03)	0.0245007	0.112469	0.01 (9.74e-03)	0.28578	0.534447
Physical measure	Leg pain on walking	0.097 (2.54e-02)	0.000136933	0.00173763	0.096 (2.54e-02)	0.000150757	0.00189132	0.096 (2.54e-02)	0.000158033	0.00196032	0.09 (2.53e-02)	0.000359077	0.0038026	0.096 (2.54e-02)	0.000162879	0.00199245	0.084 (2.54e-02)	0.000971391	0.0088122	0.074 (2.54e-02)	0.00338941	0.0243773	0.078 (2.54e-02)	0.00228359	0.0178484
Physical measure	Leg pain when standing still or sitting	0.126 (4.16e-02)	0.00255811	0.0195443	0.136 (4.17e-02)	0.0011412	0.010059	0.155 (4.17e-02)	0.000190396	0.0022724	0.151 (4.16e-02)	0.000275562	0.00307529	0.159 (4.13e-02)	0.000114797	0.00149983	0.131 (4.14e-02)	0.00153792	0.0129115	0.112 (4.15e-02)	0.00686814	0.0427179	0.117 (4.16e-02)	0.00482074	0.0327514
Physical measure	Leg pain in calf/calves	0.041 (4.66e-02)	0.382198	0.626265	0.04 (4.66e-02)	0.393989	0.637773	0.064 (4.66e-02)	0.167514	0.389587	0.057 (4.65e-02)	0.21686	0.450448	0.073 (4.63e-02)	0.115606	0.314162	0.089 (4.67e-02)	0.0557114	0.195877	0.092 (4.70e-02)	0.0502957	0.183107	0.101 (4.71e-02)	0.0315606	0.131856
Physical measure	Leg pain when walking uphill or hurrying	0.11 (4.23e-02)	0.00940693	0.0548759	0.104 (4.23e-02)	0.0138947	0.0733357	0.104 (4.21e-02)	0.0136862	0.0729037	0.079 (4.21e-02)	0.0620731	0.21102	0.083 (4.17e-02)	0.0456148	0.171288	0.076 (4.19e-02)	0.0698701	0.230431	0.047 (4.19e-02)	0.257434	0.500547	0.028 (4.20e-02)	0.502235	0.727409
Physical measure	Leg pain when walking normally	0.068 (4.09e-02)	0.0967001	0.283363	0.068 (4.09e-02)	0.0953306	0.280466	0.042 (4.08e-02)	0.301559	0.550283	0.01 (4.07e-02)	0.814822	0.912315	0.034 (4.05e-02)	0.402203	0.643901	0.031 (4.07e-02)	0.450041	0.68436	0.042 (4.08e-02)	0.3051	0.553146	0.041 (4.09e-02)	0.311952	0.560386
Physical measure	Leg pain on walking action taken	-0.047 (2.01e-02)	0.0191587	0.0940052	-0.05 (2.01e-02)	0.0124096	0.0676551	-0.043 (2.01e-02)	0.0325645	0.134523	-0.039 (2.01e-02)	0.0536471	0.191826	-0.032 (2.00e-02)	0.111001	0.308082	-0.035 (2.01e-02)	0.0828528	0.257628	-0.009 (2.01e-02)	0.669153	0.834433	-0.008 (2.02e-02)	0.699496	0.853073
Physical measure	Leg pain on walking effect of standing still	-0.092 (4.58e-02)	0.0446362	0.168906	-0.085 (4.58e-02)	0.0649622	0.218283	-0.071 (4.56e-02)	0.117289	0.3164	-0.043 (4.57e-02)	0.351605	0.596499	-0.034 (4.52e-02)	0.445426	0.679243	-0.03 (4.53e-02)	0.513967	0.735238	0.023 (4.57e-02)	0.61798	0.800998	0.055 (4.57e-02)	0.229963	0.467764
Physical measure	Surgery on leg arteries other than for varicose veins	-0.132 (1.59e-01)	0.406256	0.646954	-0.117 (1.59e-01)	0.461265	0.693546	-0.106 (1.61e-01)	0.509703	0.733123	-0.048 (1.60e-01)	0.7665	0.885626	0.096 (1.60e-01)	0.548554	0.755307	0.124 (1.61e-01)	0.439629	0.674098	0.09 (1.61e-01)	0.576541	0.775139	0.072 (1.61e-01)	0.653394	0.825614
Physical measure	Surgery amputation of toe or leg	0.004 (2.03e-02)	0.827477	0.919974	0.009 (2.03e-02)	0.661891	0.830372	-0.004 (2.03e-02)	0.851042	0.932094	-0.009 (2.02e-02)	0.641758	0.817597	-0.008 (2.01e-02)	0.688321	0.845515	-0.001 (2.02e-02)	0.953164	0.978877	-0.006 (2.03e-02)	0.758725	0.882423	-0.006 (2.03e-02)	0.771504	0.888618
Physical measure	Ever pain last month	0.162 (1.98e-02)	3.20352e-16	2.0804e-14	0.163 (1.98e-02)	1.91103e-16	1.27865e-14	0.158 (1.98e-02)	1.16619e-15	7.15263e-14	0.143 (1.97e-02)	4.11002e-13	2.04427e-11	0.121 (1.97e-02)	8.27384e-10	2.70646e-08	0.124 (1.97e-02)	3.4503e-10	1.18113e-08	0.115 (1.97e-02)	4.51621e-09	1.31208e-07	0.118 (1.97e-02)	1.85351e-09	5.68411e-08
Physical measure	Headaches for 3 months	0.03 (3.88e-02)	0.444193	0.678269	0.019 (3.87e-02)	0.620233	0.802491	0.031 (3.89e-02)	0.427799	0.663691	0.019 (3.90e-02)	0.630775	0.809427	0.04 (3.91e-02)	0.309941	0.559219	0.032 (3.97e-02)	0.418142	0.654332	0.066 (3.94e-02)	0.0930226	0.276625	0.053 (3.93e-02)	0.179204	0.404171
Physical measure	Neck shoulder pain for 3 months	0.08 (3.68e-02)	0.0306186	0.130362	0.076 (3.67e-02)	0.0387856	0.153074	0.095 (3.70e-02)	0.0101288	0.0580896	0.079 (3.70e-02)	0.0322646	0.133659	0.109 (3.72e-02)	0.00350739	0.0250349	0.126 (3.73e-02)	0.00071617	0.00681597	0.136 (3.74e-02)	0.000276134	0.00307529	0.139 (3.75e-02)	0.0002218	0.00260497
Physical measure	Back pain for 3 months	0.096 (3.42e-02)	0.00505278	0.0337592	0.097 (3.42e-02)	0.00455186	0.0312127	0.087 (3.39e-02)	0.00986678	0.0568079	0.066 (3.39e-02)	0.0502963	0.183107	0.026 (3.42e-02)	0.455502	0.687919	0.02 (3.42e-02)	0.562599	0.765856	0.039 (3.45e-02)	0.263997	0.507536	0.054 (3.47e-02)	0.121067	0.323432
Physical measure	Knee pain for 3 months	0.087 (4.04e-02)	0.0307979	0.130634	0.087 (4.04e-02)	0.0314719	0.131734	0.072 (4.06e-02)	0.0770571	0.246226	0.054 (4.07e-02)	0.186928	0.413299	0.063 (4.06e-02)	0.12377	0.32709	0.091 (4.06e-02)	0.0255618	0.115775	0.074 (4.06e-02)	0.0692993	0.22889	0.062 (4.07e-02)	0.130206	0.337435
Physical measure	Ever vascular heart problem diagnosed	0.069 (2.29e-02)	0.00261458	0.0198726	0.066 (2.29e-02)	0.00381129	0.0268861	0.09 (2.29e-02)	8.74926e-05	0.00117437	0.093 (2.28e-02)	4.38586e-05	0.000635015	0.095 (2.28e-02)	3.10009e-05	0.000467235	0.112 (2.29e-02)	9.84459e-07	1.96714e-05	0.1 (2.29e-02)	1.37996e-05	0.000224041	0.098 (2.29e-02)	2.10978e-05	0.000325761
Physical measure	Age high blood pressure diagnosed	-0.016 (1.72e-02)	0.359231	0.602358	-0.02 (1.72e-02)	0.239936	0.480744	-0.02 (1.72e-02)	0.251756	0.494993	-0.016 (1.72e-02)	0.359287	0.602358	-0.02 (1.72e-02)	0.252409	0.495479	-0.026 (1.73e-02)	0.130817	0.338224	-0.027 (1.74e-02)	0.122629	0.325047	-0.028 (1.75e-02)	0.116324	0.315146
Physical measure	Blood clot problem diagnosed	0.036 (2.11e-02)	0.0900267	0.271741	0.034 (2.10e-02)	0.104088	0.297107	0.03 (2.10e-02)	0.154828	0.371184	0.026 (2.10e-02)	0.216237	0.449872	0.008 (2.10e-02)	0.708359	0.856313	0.017 (2.10e-02)	0.429481	0.664194	0.015 (2.10e-02)	0.478556	0.708449	0.019 (2.10e-02)	0.37359	0.617149
Physical measure	Age hay fever, rhinitis or eczema diagnosed	0.026 (1.70e-02)	0.128558	0.334343	0.029 (1.69e-02)	0.0879705	0.267363	0.03 (1.68e-02)	0.0708727	0.232762	0.026 (1.69e-02)	0.124494	0.32805	0.019 (1.69e-02)	0.248546	0.491306	0.03 (1.69e-02)	0.0727801	0.236321	0.03 (1.70e-02)	0.073069	0.236737	0.033 (1.70e-02)	0.0511178	0.185333
Physical measure	Diabetes diagnosed by doctor	0.092 (4.50e-02)	0.0417081	0.160858	0.098 (4.50e-02)	0.0290524	0.12581	0.125 (4.49e-02)	0.00555467	0.0362851	0.133 (4.49e-02)	0.00301585	0.0221597	0.089 (4.48e-02)	0.0472345	0.175688	0.099 (4.48e-02)	0.0272457	0.120288	0.092 (4.49e-02)	0.0411279	0.159316	0.089 (4.50e-02)	0.0468465	0.174725
Physical measure	Cancer diagnosed by doctor	0.042 (3.29e-02)	0.19941	0.428931	0.047 (3.29e-02)	0.151729	0.367949	0.034 (3.28e-02)	0.29583	0.544553	0.036 (3.28e-02)	0.268501	0.513958	0.049 (3.28e-02)	0.138955	0.350238	0.066 (3.28e-02)	0.0440797	0.16723	0.054 (3.29e-02)	0.0997624	0.289075	0.057 (3.29e-02)	0.0861976	0.263655
Physical measure	Fractured broken bones in last 5 years	-0.022 (3.51e-02)	0.539832	0.750834	-0.022 (3.52e-02)	0.534667	0.747479	-0.013 (3.51e-02)	0.704997	0.85574	-4.09e-04 (3.51e-02)	0.990706	0.995248	-0.001 (3.50e-02)	0.988172	0.99461	-0.002 (3.50e-02)	0.954084	0.979002	0.011 (3.50e-02)	0.74773	0.877028	0.015 (3.50e-02)	0.669556	0.834433
Physical measure	Other serious medical condition diagnosed by doctor	0.117 (2.78e-02)	2.57649e-05	0.000393694	0.115 (2.78e-02)	3.66765e-05	0.000545331	0.101 (2.77e-02)	0.000262136	0.0029606	0.083 (2.76e-02)	0.00282364	0.0210985	0.084 (2.77e-02)	0.00232512	0.0181089	0.088 (2.77e-02)	0.0015684	0.0131175	0.065 (2.77e-02)	0.0181293	0.0900553	0.063 (2.77e-02)	0.0221587	0.103767
Physical measure	Medication for pain relief, constipation or heartburn	0.126 (2.03e-02)	6.02413e-10	2.01535e-08	0.126 (2.03e-02)	6.15385e-10	2.04326e-08	0.123 (2.03e-02)	1.17795e-09	3.74232e-08	0.117 (2.02e-02)	6.80707e-09	1.91465e-07	0.101 (2.02e-02)	5.11268e-07	1.08186e-05	0.103 (2.02e-02)	3.34218e-07	7.27047e-06	0.083 (2.02e-02)	4.34018e-05	0.000630469	0.085 (2.02e-02)	2.61575e-05	0.000398316
Physical measure	Diastolic blood pressure (automated reading)	0.014 (9.64e-03)	0.140964	0.352005	0.013 (9.64e-03)	0.193276	0.420275	0.011 (9.62e-03)	0.253611	0.49687	0.013 (9.61e-03)	0.178568	0.403768	0.006 (9.60e-03)	0.520056	0.738745	0.01 (9.61e-03)	0.280075	0.528579	0.008 (9.62e-03)	0.411191	0.649435	0.009 (9.62e-03)	0.358215	0.601245
Physical measure	Pulse rate (automated reading)	0.027 (9.66e-03)	0.0050862	0.0339285	0.026 (9.66e-03)	0.00656582	0.0410108	0.016 (9.64e-03)	0.0929988	0.276625	0.012 (9.63e-03)	0.225628	0.462355	0.004 (9.62e-03)	0.71227	0.857794	0.001 (9.63e-03)	0.951291	0.977843	0.002 (9.64e-03)	0.795986	0.903318	3.61e-04 (9.64e-03)	0.97017	0.987842
Physical measure	Systolic blood pressure (automated reading)	0.009 (9.26e-03)	0.324272	0.570414	0.009 (9.26e-03)	0.357713	0.601245	0.005 (9.24e-03)	0.568756	0.769206	0.001 (9.24e-03)	0.899903	0.958045	-4.76e-04 (9.23e-03)	0.958856	0.981765	0.008 (9.23e-03)	0.366827	0.610673	0.009 (9.24e-03)	0.336254	0.583687	0.01 (9.24e-03)	0.268501	0.513958
Physical measure	Pulse rate	0.02 (9.62e-03)	0.0394512	0.15481	0.019 (9.62e-03)	0.0478753	0.177259	0.014 (9.61e-03)	0.148232	0.362655	0.013 (9.60e-03)	0.16389	0.385173	0.004 (9.60e-03)	0.647265	0.820548	0.008 (9.61e-03)	0.415316	0.652843	0.008 (9.61e-03)	0.419702	0.65584	0.007 (9.61e-03)	0.455093	0.687919
Physical measure	Pulse wave Arterial Stiffness Index	0.028 (9.63e-03)	0.00349322	0.0250017	0.028 (9.63e-03)	0.00323757	0.0235537	0.026 (9.61e-03)	0.00621773	0.0393287	0.031 (9.60e-03)	0.00115418	0.0101329	0.03 (9.60e-03)	0.00205707	0.0163382	0.026 (9.61e-03)	0.00701217	0.0431879	0.025 (9.61e-03)	0.0090799	0.0536054	0.023 (9.61e-03)	0.0161163	0.0828518
Physical measure	Pulse wave peak to peak time	-0.027 (9.76e-03)	0.00494151	0.0333665	-0.029 (9.76e-03)	0.0029749	0.0220053	-0.03 (9.75e-03)	0.0023817	0.0184189	-0.034 (9.73e-03)	0.000436719	0.00450596	-0.03 (9.74e-03)	0.002156	0.0169411	-0.028 (9.74e-03)	0.00366732	0.0259534	-0.031 (9.74e-03)	0.00173976	0.0143068	-0.023 (9.75e-03)	0.0168161	0.0849654
Physical measure	Pulse wave Reflection Index	0.009 (9.79e-03)	0.375123	0.618344	0.008 (9.79e-03)	0.411877	0.649821	0.012 (9.78e-03)	0.210716	0.442052	0.013 (9.77e-03)	0.168117	0.389587	0.018 (9.77e-03)	0.0709783	0.232868	0.018 (9.77e-03)	0.0712841	0.233697	0.007 (9.78e-03)	0.474531	0.705803	0.01 (9.78e-03)	0.320022	0.567785
Physical measure	Body Mass Index	0.04 (9.72e-03)	4.54093e-05	0.000655319	0.039 (9.72e-03)	6.39272e-05	0.000887743	0.037 (9.71e-03)	0.000160489	0.00198131	0.033 (9.70e-03)	0.000780141	0.00726815	0.03 (9.70e-03)	0.00202971	0.0162377	0.042 (9.69e-03)	1.68337e-05	0.000268366	0.034 (9.70e-03)	0.000481881	0.00488071	0.031 (9.70e-03)	0.00147499	0.0125423
Physical measure	Leg fat free mass (right)	0.009 (5.53e-03)	0.111326	0.308224	0.009 (5.53e-03)	0.116795	0.316035	0.009 (5.52e-03)	0.122934	0.325659	0.009 (5.51e-03)	0.100083	0.289434	0.008 (5.51e-03)	0.167626	0.389587	0.01 (5.51e-03)	0.0836486	0.258859	0.012 (5.51e-03)	0.027364	0.120358	0.009 (5.51e-03)	0.0862032	0.263655
Physical measure	Leg predicted mass (left)	0.01 (5.50e-03)	0.0775841	0.247461	0.009 (5.50e-03)	0.0881198	0.267632	0.009 (5.49e-03)	0.084985	0.261995	0.01 (5.48e-03)	0.0791556	0.250037	0.008 (5.48e-03)	0.123285	0.3262	0.011 (5.48e-03)	0.0420587	0.161928	0.012 (5.48e-03)	0.0226182	0.105584	0.009 (5.48e-03)	0.0832218	0.258081
Physical measure	Leg predicted mass (right)	0.009 (5.44e-03)	0.111995	0.309106	0.008 (5.44e-03)	0.119645	0.320942	0.008 (5.43e-03)	0.127272	0.332565	0.009 (5.42e-03)	0.104999	0.297993	0.008 (5.42e-03)	0.162842	0.384347	0.009 (5.42e-03)	0.0814069	0.254959	0.012 (5.43e-03)	0.0270004	0.119712	0.009 (5.42e-03)	0.0863175	0.263791
Physical measure	Arm fat percentage (left)	0.029 (7.12e-03)	4.10774e-05	0.00060265	0.028 (7.12e-03)	0.000100842	0.00132931	0.023 (7.11e-03)	0.00109267	0.00966889	0.018 (7.11e-03)	0.009278	0.0543079	0.017 (7.10e-03)	0.01428	0.0748937	0.027 (7.10e-03)	0.000166605	0.00203239	0.02 (7.11e-03)	0.00556273	0.0362851	0.016 (7.11e-03)	0.0249014	0.1136
Physical measure	Arm fat percentage (right)	0.03 (7.16e-03)	3.75432e-05	0.000556345	0.028 (7.16e-03)	7.83215e-05	0.00107412	0.024 (7.15e-03)	0.00077655	0.00726535	0.019 (7.15e-03)	0.00764005	0.0464078	0.018 (7.15e-03)	0.0116538	0.0645712	0.028 (7.14e-03)	0.000107537	0.00141334	0.021 (7.15e-03)	0.003367	0.0242556	0.017 (7.15e-03)	0.0157096	0.081112
Physical measure	Arm fat mass (left)	0.032 (9.59e-03)	0.000933899	0.00852087	0.03 (9.59e-03)	0.00151192	0.012766	0.027 (9.58e-03)	0.00438589	0.0302154	0.024 (9.57e-03)	0.0128823	0.0694604	0.021 (9.57e-03)	0.0296413	0.127727	0.032 (9.56e-03)	0.000730254	0.00692017	0.026 (9.57e-03)	0.00632305	0.0396628	0.024 (9.57e-03)	0.0126954	0.0688731
Physical measure	Arm fat mass (right)	0.031 (9.58e-03)	0.00133751	0.0114911	0.03 (9.58e-03)	0.00197318	0.0159006	0.027 (9.57e-03)	0.00470015	0.0320307	0.023 (9.56e-03)	0.0154817	0.0802432	0.021 (9.56e-03)	0.0315346	0.131856	0.032 (9.56e-03)	0.000708311	0.00675573	0.027 (9.56e-03)	0.0051634	0.0342881	0.024 (9.56e-03)	0.0108823	0.0612181
Physical measure	Arm fat free mass (right)	0.009 (5.04e-03)	0.0824586	0.256977	0.008 (5.04e-03)	0.100325	0.289459	0.009 (5.03e-03)	0.0850179	0.261995	0.009 (5.03e-03)	0.0618254	0.210502	0.006 (5.03e-03)	0.262504	0.505527	0.007 (5.03e-03)	0.13963	0.350539	0.008 (5.03e-03)	0.0925815	0.276184	0.007 (5.03e-03)	0.147895	0.362232
Physical measure	Arm fat free mass (left)	0.009 (5.31e-03)	0.107251	0.302439	0.008 (5.31e-03)	0.122297	0.324948	0.009 (5.30e-03)	0.0888851	0.269216	0.01 (5.29e-03)	0.0682278	0.226707	0.006 (5.29e-03)	0.289217	0.537308	0.008 (5.29e-03)	0.132644	0.340359	0.009 (5.30e-03)	0.0812821	0.254749	0.009 (5.29e-03)	0.0968423	0.283403
Physical measure	Arm predicted mass (left)	0.008 (5.24e-03)	0.113424	0.310912	0.008 (5.24e-03)	0.131638	0.33897	0.009 (5.24e-03)	0.102413	0.293291	0.009 (5.23e-03)	0.0835013	0.258766	0.005 (5.23e-03)	0.330199	0.57726	0.007 (5.23e-03)	0.164907	0.386472	0.009 (5.23e-03)	0.0917298	0.27519	0.009 (5.23e-03)	0.102884	0.294258
Physical measure	Arm predicted mass (right)	0.008 (4.99e-03)	0.120989	0.323418	0.007 (4.99e-03)	0.146504	0.360023	0.008 (4.98e-03)	0.114917	0.313189	0.008 (4.97e-03)	0.0877104	0.266756	0.005 (4.97e-03)	0.289534	0.537445	0.007 (4.97e-03)	0.16587	0.387464	0.008 (4.97e-03)	0.108826	0.304354	0.007 (4.97e-03)	0.163323	0.384689
Physical measure	Trunk fat percentage	0.039 (8.83e-03)	9.96802e-06	0.000166184	0.037 (8.83e-03)	3.03551e-05	0.00045907	0.031 (8.82e-03)	0.000487165	0.00490607	0.025 (8.81e-03)	0.00424253	0.0294829	0.025 (8.81e-03)	0.00504121	0.0337592	0.036 (8.81e-03)	4.73006e-05	0.00067818	0.032 (8.81e-03)	0.000333963	0.00359703	0.023 (8.81e-03)	0.00803909	0.048631
Physical measure	Trunk fat mass	0.042 (9.80e-03)	1.95764e-05	0.000305475	0.04 (9.80e-03)	4.69796e-05	0.000675772	0.035 (9.78e-03)	0.00039826	0.00415784	0.03 (9.77e-03)	0.0019143	0.0154827	0.028 (9.77e-03)	0.00426984	0.0296007	0.039 (9.77e-03)	6.32573e-05	0.000881212	0.036 (9.78e-03)	0.000229166	0.00267018	0.029 (9.78e-03)	0.00336504	0.0242556
Physical measure	Trunk fat free mass	0.001 (5.14e-03)	0.825775	0.91933	0.001 (5.14e-03)	0.868793	0.941495	0.001 (5.13e-03)	0.799004	0.905415	0.003 (5.13e-03)	0.605717	0.792889	-0.001 (5.12e-03)	0.880013	0.946156	3.47e-04 (5.13e-03)	0.946083	0.976943	0.003 (5.13e-03)	0.617477	0.80093	0.003 (5.13e-03)	0.584942	0.779502
Physical measure	Trunk predicted mass	0.002 (5.06e-03)	0.761802	0.883202	0.001 (5.07e-03)	0.806728	0.908944	0.002 (5.06e-03)	0.747738	0.877028	0.003 (5.05e-03)	0.589016	0.782519	-0.001 (5.05e-03)	0.772878	0.889934	-3.66e-04 (5.05e-03)	0.942173	0.974845	0.002 (5.05e-03)	0.723881	0.864004	0.002 (5.05e-03)	0.646987	0.820548
Physical measure	Basal metabolic rate	0.01 (5.75e-03)	0.0924513	0.276184	0.009 (5.75e-03)	0.107994	0.303617	0.009 (5.74e-03)	0.111	0.308082	0.01 (5.74e-03)	0.0944752	0.278879	0.006 (5.74e-03)	0.296914	0.545186	0.009 (5.74e-03)	0.127575	0.332765	0.01 (5.74e-03)	0.0776677	0.247461	0.008 (5.74e-03)	0.140387	0.351246
Physical measure	Body fat percentage	0.033 (7.18e-03)	3.37026e-06	6.09962e-05	0.032 (7.18e-03)	9.40208e-06	0.000159079	0.027 (7.17e-03)	0.000155506	0.0019344	0.022 (7.16e-03)	0.0020491	0.0163042	0.021 (7.16e-03)	0.00417439	0.0291218	0.03 (7.16e-03)	2.71776e-05	0.000412427	0.025 (7.16e-03)	0.000440422	0.00453358	0.02 (7.16e-03)	0.00602013	0.038362
Physical measure	Whole body fat mass	0.04 (9.53e-03)	2.41593e-05	0.000370443	0.039 (9.53e-03)	5.02763e-05	0.000713891	0.034 (9.51e-03)	0.000327205	0.00353285	0.03 (9.50e-03)	0.00186745	0.0152152	0.026 (9.51e-03)	0.00627691	0.0394943	0.037 (9.51e-03)	9.30944e-05	0.00124201	0.033 (9.51e-03)	0.000577676	0.00569423	0.028 (9.50e-03)	0.00365245	0.0258896
Physical measure	Whole body fat free mass	0.005 (5.10e-03)	0.321603	0.568458	0.005 (5.10e-03)	0.346621	0.592154	0.005 (5.09e-03)	0.31977	0.567785	0.006 (5.09e-03)	0.239936	0.480744	0.003 (5.09e-03)	0.565817	0.768343	0.005 (5.09e-03)	0.37457	0.618045	0.006 (5.09e-03)	0.207378	0.437734	0.006 (5.09e-03)	0.269406	0.515243
Physical measure	Whole body water mass	0.005 (5.16e-03)	0.31277	0.560776	0.005 (5.16e-03)	0.349163	0.593953	0.005 (5.15e-03)	0.299304	0.547525	0.007 (5.15e-03)	0.204613	0.434201	0.003 (5.15e-03)	0.511637	0.734292	0.005 (5.15e-03)	0.320271	0.567924	0.007 (5.15e-03)	0.180822	0.406367	0.006 (5.15e-03)	0.23033	0.467864
Physical measure	Leg fat percentage (left)	0.024 (4.66e-03)	2.23218e-07	5.00371e-06	0.023 (4.66e-03)	5.12024e-07	1.08186e-05	0.02 (4.65e-03)	1.089e-05	0.000180791	0.017 (4.65e-03)	0.000263024	0.00296304	0.016 (4.65e-03)	0.000821439	0.00758886	0.021 (4.65e-03)	4.74479e-06	8.28181e-05	0.017 (4.65e-03)	0.000224192	0.00262608	0.015 (4.65e-03)	0.00167606	0.0138865
Physical measure	Leg fat percentage (right)	0.024 (4.88e-03)	9.107e-07	1.82802e-05	0.023 (4.88e-03)	1.99147e-06	3.82362e-05	0.021 (4.88e-03)	1.82227e-05	0.000287842	0.017 (4.87e-03)	0.00042109	0.0043651	0.016 (4.87e-03)	0.00105009	0.0093492	0.022 (4.87e-03)	5.67849e-06	9.77275e-05	0.017 (4.87e-03)	0.000445481	0.00456696	0.014 (4.87e-03)	0.00299983	0.0221526
Physical measure	Leg fat mass (left)	0.031 (7.92e-03)	9.57321e-05	0.00126953	0.03 (7.92e-03)	0.000152547	0.00190835	0.027 (7.91e-03)	0.000668685	0.00641938	0.023 (7.90e-03)	0.00431348	0.0298563	0.021 (7.90e-03)	0.00928498	0.0543079	0.03 (7.90e-03)	0.000176938	0.00213486	0.024 (7.90e-03)	0.00211122	0.0167082	0.022 (7.90e-03)	0.00504067	0.0337592
Physical measure	Leg fat mass (right)	0.031 (8.00e-03)	0.00012651	0.00161932	0.03 (8.00e-03)	0.000203128	0.00240486	0.027 (7.99e-03)	0.000666477	0.00641212	0.023 (7.98e-03)	0.0041881	0.0291714	0.021 (7.98e-03)	0.00925143	0.0542857	0.03 (7.97e-03)	0.000162407	0.00199219	0.024 (7.98e-03)	0.00233472	0.0181197	0.022 (7.98e-03)	0.00538484	0.0353861
Physical measure	Leg fat free mass (left)	0.01 (5.58e-03)	0.0776209	0.247461	0.01 (5.58e-03)	0.0856151	0.262918	0.01 (5.57e-03)	0.0788445	0.249411	0.01 (5.57e-03)	0.0737097	0.238114	0.009 (5.57e-03)	0.121641	0.32379	0.011 (5.57e-03)	0.0414631	0.160193	0.013 (5.57e-03)	0.0229062	0.10659	0.01 (5.57e-03)	0.0792942	0.250295
Physical measure	Impedance of whole body	-0.004 (7.21e-03)	0.611721	0.797454	-0.004 (7.20e-03)	0.532717	0.746345	-0.006 (7.19e-03)	0.437143	0.671219	-0.008 (7.19e-03)	0.286791	0.534826	-0.01 (7.18e-03)	0.174143	0.398247	-0.014 (7.19e-03)	0.055149	0.194519	-0.011 (7.19e-03)	0.14205	0.353603	-0.015 (7.19e-03)	0.0408336	0.158455
Physical measure	Impedance of arm (left)	-0.002 (6.67e-03)	0.792213	0.900956	-0.002 (6.67e-03)	0.721832	0.863616	-0.003 (6.66e-03)	0.680413	0.841183	-0.005 (6.65e-03)	0.48384	0.712136	-0.008 (6.65e-03)	0.241256	0.482294	-0.012 (6.65e-03)	0.0790053	0.24974	-0.008 (6.66e-03)	0.256819	0.500369	-0.012 (6.66e-03)	0.0736081	0.23796
Physical measure	Impedance of arm (right)	-0.002 (6.75e-03)	0.715156	0.859088	-0.003 (6.74e-03)	0.703757	0.85567	-0.003 (6.73e-03)	0.61616	0.800283	-0.006 (6.73e-03)	0.406756	0.647292	-0.007 (6.72e-03)	0.317443	0.566167	-0.01 (6.73e-03)	0.123101	0.325909	-0.006 (6.73e-03)	0.347707	0.59298	-0.012 (6.73e-03)	0.0729441	0.236506
Physical measure	Impedance of leg (left)	-0.004 (8.56e-03)	0.669609	0.834433	-0.005 (8.56e-03)	0.578526	0.776118	-0.006 (8.55e-03)	0.518016	0.737644	-0.008 (8.54e-03)	0.321252	0.568369	-0.009 (8.54e-03)	0.297453	0.54527	-0.012 (8.54e-03)	0.159669	0.378476	-0.011 (8.55e-03)	0.216732	0.450394	-0.014 (8.55e-03)	0.111821	0.309013
Physical measure	Impedance of leg (right)	-0.008 (8.51e-03)	0.371413	0.615676	-0.009 (8.51e-03)	0.315006	0.563412	-0.009 (8.49e-03)	0.316435	0.565281	-0.012 (8.49e-03)	0.161746	0.381962	-0.012 (8.48e-03)	0.166281	0.3879	-0.015 (8.49e-03)	0.0854126	0.262479	-0.015 (8.49e-03)	0.074993	0.241348	-0.02 (8.49e-03)	0.0215244	0.101959
Physical measure	Hand grip strength (left)	-0.013 (6.34e-03)	0.038737	0.153074	-0.012 (6.34e-03)	0.0553426	0.195046	-0.01 (6.33e-03)	0.0995264	0.288923	-0.011 (6.32e-03)	0.0964209	0.28284	-0.011 (6.32e-03)	0.0809203	0.253976	-0.009 (6.32e-03)	0.149756	0.364565	-0.008 (6.33e-03)	0.225778	0.462399	-0.008 (6.33e-03)	0.197308	0.425438
Physical measure	Hand grip strength (right)	-0.011 (6.33e-03)	0.0811027	0.254368	-0.01 (6.33e-03)	0.101722	0.292071	-0.009 (6.32e-03)	0.138405	0.349764	-0.009 (6.31e-03)	0.173119	0.397552	-0.01 (6.31e-03)	0.120488	0.322861	-0.01 (6.31e-03)	0.128536	0.334343	-0.008 (6.32e-03)	0.213633	0.445843	-0.008 (6.32e-03)	0.20107	0.431451
Cognition	Pair matching_1	0.013 (9.72e-03)	0.173817	0.397907	0.013 (9.72e-03)	0.192087	0.418892	0.014 (9.70e-03)	0.154394	0.370948	0.014 (9.69e-03)	0.160611	0.380152	0.007 (9.69e-03)	0.47934	0.709134	0.012 (9.69e-03)	0.222208	0.458197	0.003 (9.70e-03)	0.75046	0.877711	0.003 (9.70e-03)	0.746761	0.876879
Cognition	Pair matching_2	-0.001 (9.73e-03)	0.922435	0.967101	-0.002 (9.73e-03)	0.868517	0.941426	-0.009 (9.71e-03)	0.368825	0.613227	-0.01 (9.70e-03)	0.319982	0.567785	-0.011 (9.70e-03)	0.246528	0.49006	-0.005 (9.70e-03)	0.628679	0.808468	-0.007 (9.71e-03)	0.4496	0.684095	-0.007 (9.71e-03)	0.499063	0.725551
Cognition	Reaction time_1	0.012 (9.39e-03)	0.207567	0.437734	0.013 (9.39e-03)	0.174961	0.398878	0.008 (9.37e-03)	0.399893	0.64309	0.002 (9.36e-03)	0.862142	0.93797	-0.002 (9.36e-03)	0.830792	0.921109	2.28e-04 (9.36e-03)	0.98054	0.991928	0.008 (9.37e-03)	0.413776	0.65142	0.004 (9.37e-03)	0.678852	0.840695
Cognition	Reaction time_2	0.019 (9.38e-03)	0.0422339	0.162461	0.019 (9.37e-03)	0.0402651	0.156938	0.017 (9.36e-03)	0.0703906	0.231628	0.011 (9.35e-03)	0.257214	0.500547	0.002 (9.35e-03)	0.825306	0.91933	0.004 (9.35e-03)	0.641895	0.817597	0.009 (9.36e-03)	0.318057	0.566804	0.008 (9.36e-03)	0.418881	0.655252
Cognition	VNR	-0.025 (9.77e-03)	0.0111567	0.0624435	-0.024 (9.77e-03)	0.0138999	0.0733357	-0.021 (9.75e-03)	0.0346689	0.141325	-0.017 (9.76e-03)	0.0883035	0.267822	-0.012 (9.76e-03)	0.226309	0.462817	-0.016 (9.76e-03)	0.0961151	0.28221	-0.02 (9.76e-03)	0.0380963	0.151455	-0.02 (9.76e-03)	0.0439761	0.166981
Cognition	Prospective memory_1	0.004 (9.85e-03)	0.669234	0.834433	0.004 (9.85e-03)	0.655604	0.827453	0.003 (9.83e-03)	0.732477	0.86882	0.006 (9.83e-03)	0.574421	0.772896	-3.36e-04 (9.84e-03)	0.97279	0.989141	-0.004 (9.85e-03)	0.690061	0.846711	-0.001 (9.85e-03)	0.888417	0.95051	-0.004 (9.86e-03)	0.712087	0.857794
Cognition	Prospective memory_2	-0.002 (9.83e-03)	0.803502	0.907617	-0.001 (9.83e-03)	0.916956	0.965628	-0.003 (9.81e-03)	0.780138	0.894132	-0.003 (9.81e-03)	0.777246	0.892671	-0.003 (9.82e-03)	0.729922	0.867187	0.002 (9.83e-03)	0.871213	0.941897	0.003 (9.83e-03)	0.749929	0.877711	0.003 (9.84e-03)	0.762419	0.883371
Cognition	Pair_matching_1 (online)	-0.024 (1.29e-02)	0.058441	0.201937	-0.028 (1.29e-02)	0.0308223	0.130634	-0.033 (1.29e-02)	0.010612	0.0600803	-0.026 (1.30e-02)	0.0409587	0.158801	-0.013 (1.30e-02)	0.333258	0.580769	-0.002 (1.30e-02)	0.884632	0.947958	0.003 (1.30e-02)	0.804422	0.908291	0.005 (1.30e-02)	0.706932	0.856128
Cognition	Pair_matching_2 (online)	0.018 (1.29e-02)	0.16481	0.386472	0.015 (1.29e-02)	0.233447	0.472025	0.023 (1.29e-02)	0.0781455	0.248267	0.018 (1.30e-02)	0.168167	0.389587	0.021 (1.30e-02)	0.112456	0.309605	0.024 (1.30e-02)	0.0708934	0.232762	0.009 (1.30e-02)	0.473915	0.7056	0.008 (1.30e-02)	0.561008	0.76482
Cognition	Pair_matching_3 (online)	-0.017 (1.24e-02)	0.159539	0.378368	-0.018 (1.25e-02)	0.146453	0.360023	-0.013 (1.24e-02)	0.302597	0.550745	-0.011 (1.25e-02)	0.380604	0.624117	-0.006 (1.26e-02)	0.623207	0.804702	-0.004 (1.26e-02)	0.740504	0.873224	0.004 (1.26e-02)	0.753676	0.878626	0.002 (1.26e-02)	0.903544	0.9594
Cognition	Symbolic digital substitution_1 (online)	-0.025 (1.19e-02)	0.0381511	0.151507	-0.025 (1.19e-02)	0.0348962	0.141768	-0.025 (1.19e-02)	0.0338274	0.13896	-0.023 (1.19e-02)	0.054804	0.194096	-0.029 (1.19e-02)	0.0163943	0.0837931	-0.029 (1.19e-02)	0.0168135	0.0849654	-0.026 (1.20e-02)	0.0316964	0.132173	-0.024 (1.20e-02)	0.0417499	0.160879
Cognition	Symbolic digital substitution_2 (online)	0.024 (1.22e-02)	0.0525942	0.18898	0.025 (1.22e-02)	0.0375814	0.150325	0.021 (1.22e-02)	0.0814845	0.255022	0.02 (1.23e-02)	0.111657	0.308945	0.021 (1.23e-02)	0.0926243	0.276184	0.02 (1.23e-02)	0.111183	0.308112	0.013 (1.23e-02)	0.282044	0.52969	0.012 (1.23e-02)	0.311935	0.560386
Cognition	VNR (online)	-0.015 (1.26e-02)	0.238281	0.479166	-0.013 (1.26e-02)	0.300923	0.549576	-0.025 (1.26e-02)	0.0453921	0.170776	-0.023 (1.27e-02)	0.0744191	0.239879	-0.011 (1.27e-02)	0.383413	0.627326	-0.007 (1.28e-02)	0.563102	0.766069	-0.004 (1.28e-02)	0.779133	0.893776	-0.007 (1.28e-02)	0.569285	0.769502
Cognition	Trail making_1 (online)	0.028 (1.34e-02)	0.0372413	0.149696	0.026 (1.34e-02)	0.0485284	0.178883	0.03 (1.34e-02)	0.0259091	0.116693	0.022 (1.35e-02)	0.0996778	0.28902	0.022 (1.35e-02)	0.106349	0.301243	0.021 (1.35e-02)	0.118335	0.318446	0.017 (1.36e-02)	0.212349	0.444262	0.013 (1.36e-02)	0.346701	0.592154
Cognition	Trail_making_2 (online)	0.026 (1.34e-02)	0.0517583	0.186889	0.028 (1.34e-02)	0.038028	0.151426	0.025 (1.34e-02)	0.0623862	0.211921	0.018 (1.35e-02)	0.176591	0.400732	0.018 (1.36e-02)	0.18201	0.407585	0.026 (1.36e-02)	0.0580848	0.20126	0.028 (1.36e-02)	0.040672	0.158105	0.021 (1.36e-02)	0.125603	0.329568
Cognition	gCog	0.005 (9.93e-03)	0.631842	0.810167	0.005 (9.93e-03)	0.607524	0.79377	0.004 (9.90e-03)	0.66367	0.830952	0.007 (9.91e-03)	0.507144	0.731919	0.001 (9.91e-03)	0.928919	0.968545	-0.003 (9.92e-03)	0.765372	0.884555	-0.001 (9.92e-03)	0.948626	0.976943	-0.003 (9.92e-03)	0.749075	0.877664
ICV/subcortical volume	Intracranial volume	-0.025 (7.70e-03)	0.00143713	0.0122992	-0.024 (7.70e-03)	0.00215062	0.0169342	-0.027 (7.68e-03)	0.00035869	0.0038026	-0.021 (7.68e-03)	0.00537435	0.0353698	-0.013 (7.67e-03)	0.0786439	0.249212	-0.015 (7.68e-03)	0.056335	0.197284	-0.006 (7.68e-03)	0.407732	0.647369	-0.006 (7.68e-03)	0.463273	0.69491
ICV/subcortical volume	Thalamus Volume	-0.004 (5.96e-03)	0.492046	0.718078	-0.005 (5.96e-03)	0.437054	0.671219	-0.007 (5.95e-03)	0.257281	0.500547	-0.004 (5.94e-03)	0.462157	0.694514	-0.001 (5.93e-03)	0.880367	0.946156	1.31e-04 (5.94e-03)	0.98243	0.992544	-0.005 (5.94e-03)	0.428253	0.663691	-0.007 (5.94e-03)	0.271819	0.518556
ICV/subcortical volume	Caudate Volume	-0.002 (7.66e-03)	0.806852	0.908944	-2.62e-04 (7.66e-03)	0.972663	0.989141	0.006 (7.65e-03)	0.466924	0.698724	0.008 (7.64e-03)	0.286381	0.534739	0.014 (7.63e-03)	0.067028	0.223393	0.008 (7.63e-03)	0.279694	0.528285	2.33e-04 (7.64e-03)	0.975645	0.990448	-0.001 (7.64e-03)	0.855449	0.934603
ICV/subcortical volume	Putamen Volume	0.002 (6.84e-03)	0.800893	0.906395	0.001 (6.83e-03)	0.879617	0.946156	0.003 (6.82e-03)	0.615485	0.799877	0.005 (6.82e-03)	0.443676	0.677714	0.01 (6.81e-03)	0.132937	0.340464	0.007 (6.81e-03)	0.274173	0.522026	-0.001 (6.82e-03)	0.882913	0.947145	-0.001 (6.82e-03)	0.874104	0.942547
ICV/subcortical volume	Pallidum Volume	0.005 (7.82e-03)	0.538522	0.750193	0.004 (7.82e-03)	0.649352	0.822116	0.001 (7.80e-03)	0.872151	0.941897	0.003 (7.80e-03)	0.687688	0.844992	0.012 (7.79e-03)	0.12726	0.332565	0.014 (7.79e-03)	0.0741726	0.23926	4.74e-04 (7.80e-03)	0.951503	0.977843	0.001 (7.80e-03)	0.860087	0.936889
ICV/subcortical volume	Hippocampus Volume	-0.012 (7.59e-03)	0.109933	0.306287	-0.011 (7.59e-03)	0.144509	0.356909	-0.009 (7.58e-03)	0.260808	0.504479	-0.009 (7.57e-03)	0.223115	0.459122	-0.008 (7.56e-03)	0.297183	0.54527	-0.006 (7.56e-03)	0.415001	0.652843	-0.009 (7.57e-03)	0.2122	0.444262	-0.011 (7.57e-03)	0.13856	0.349845
ICV/subcortical volume	Amygdala Volume	-0.008 (7.48e-03)	0.281552	0.52969	-0.006 (7.48e-03)	0.386745	0.629908	-0.013 (7.47e-03)	0.0913997	0.274759	-0.014 (7.46e-03)	0.0638107	0.21593	-0.008 (7.45e-03)	0.299246	0.547525	-0.004 (7.46e-03)	0.621378	0.803281	-0.003 (7.47e-03)	0.709295	0.856841	-0.006 (7.46e-03)	0.452177	0.68589
ICV/subcortical volume	Accumbens Volume	-0.017 (7.45e-03)	0.0204396	0.0984311	-0.019 (7.45e-03)	0.0122713	0.0672375	-0.007 (7.44e-03)	0.353481	0.596931	-0.001 (7.43e-03)	0.871094	0.941897	-0.005 (7.42e-03)	0.500431	0.726225	4.82e-04 (7.42e-03)	0.948228	0.976943	-0.006 (7.43e-03)	0.449712	0.684095	-0.007 (7.43e-03)	0.317785	0.566548
ICV/subcortical volume	Brain stem and the 4th ventricle Volume	-0.016 (7.14e-03)	0.0254338	0.115432	-0.016 (7.14e-03)	0.0237685	0.109335	-0.018 (7.13e-03)	0.00945169	0.0550642	-0.017 (7.12e-03)	0.0166914	0.0848205	-0.014 (7.11e-03)	0.0432396	0.165166	-0.012 (7.11e-03)	0.0897206	0.271378	-0.009 (7.12e-03)	0.221786	0.457882	-0.01 (7.12e-03)	0.163336	0.384689
white matter microstructure	g.FA.Total	-0.026 (9.97e-03)	0.0105263	0.059768	-0.024 (9.97e-03)	0.0173024	0.0868677	-0.023 (9.93e-03)	0.0198727	0.0966498	-0.027 (9.95e-03)	0.00577043	0.0373092	-0.035 (9.94e-03)	0.000372017	0.00393021	-0.03 (9.97e-03)	0.00258951	0.01975	-0.033 (9.97e-03)	0.000800587	0.00744293	-0.034 (9.96e-03)	0.000552648	0.00547195
white matter microstructure	g.FA.Association fibres	-0.025 (9.93e-03)	0.0110094	0.0617757	-0.023 (9.93e-03)	0.0194761	0.094992	-0.025 (9.90e-03)	0.0106478	0.0601803	-0.029 (9.92e-03)	0.00334632	0.0241855	-0.036 (9.91e-03)	0.000297547	0.00329315	-0.03 (9.93e-03)	0.00233083	0.0181197	-0.032 (9.94e-03)	0.00117689	0.0102914	-0.033 (9.93e-03)	0.000779188	0.00726815
white matter microstructure	g.FA.Thalamic radiations	-0.023 (1.01e-02)	0.0215416	0.101959	-0.022 (1.01e-02)	0.0314103	0.131666	-0.017 (1.00e-02)	0.0864629	0.264053	-0.021 (1.00e-02)	0.0387886	0.153074	-0.032 (1.00e-02)	0.00144786	0.012367	-0.028 (1.01e-02)	0.00551392	0.0361268	-0.034 (1.01e-02)	0.000742046	0.0069952	-0.036 (1.01e-02)	0.000294983	0.00327298
white matter microstructure	g.FA.Projection fibres	-0.019 (9.93e-03)	0.0509084	0.184878	-0.019 (9.93e-03)	0.0495457	0.181271	-0.014 (9.89e-03)	0.151913	0.36799	-0.018 (9.92e-03)	0.0665713	0.222206	-0.023 (9.91e-03)	0.0205398	0.0985912	-0.019 (9.93e-03)	0.0581166	0.20126	-0.021 (9.93e-03)	0.0318508	0.132691	-0.02 (9.93e-03)	0.0391054	0.153663
white matter microstructure	g.MD.Total	0.016 (9.47e-03)	0.100194	0.289459	0.014 (9.47e-03)	0.13725	0.34813	0.019 (9.44e-03)	0.042947	0.164203	0.024 (9.46e-03)	0.0123651	0.0675795	0.033 (9.44e-03)	0.000471386	0.00478538	0.032 (9.46e-03)	0.000830076	0.00765264	0.036 (9.47e-03)	0.000160623	0.00198131	0.038 (9.47e-03)	4.83079e-05	0.000690381
white matter microstructure	g.MD.Association fibres	0.013 (9.67e-03)	0.171123	0.393994	0.011 (9.67e-03)	0.250224	0.493298	0.018 (9.63e-03)	0.057357	0.199885	0.024 (9.65e-03)	0.0123808	0.067582	0.033 (9.64e-03)	0.000735113	0.00695131	0.032 (9.66e-03)	0.00100838	0.00905082	0.037 (9.66e-03)	0.000111608	0.00146249	0.04 (9.66e-03)	4.13783e-05	0.000605055
white matter microstructure	g.MD.Thalamic radiations	0.013 (8.87e-03)	0.157072	0.374732	0.012 (8.87e-03)	0.164418	0.386002	0.012 (8.84e-03)	0.180317	0.405644	0.016 (8.86e-03)	0.0752577	0.241876	0.027 (8.85e-03)	0.00263206	0.0199711	0.025 (8.87e-03)	0.00487498	0.0330355	0.03 (8.87e-03)	0.000845216	0.00777599	0.033 (8.87e-03)	0.000232106	0.00269732
white matter microstructure	g.MD.Projection fibres	0.011 (1.01e-02)	0.295673	0.544492	0.009 (1.01e-02)	0.381116	0.624724	0.012 (1.01e-02)	0.238137	0.479166	0.004 (1.01e-02)	0.659519	0.829754	0.009 (1.01e-02)	0.349451	0.594214	0.009 (1.01e-02)	0.394466	0.637773	0.006 (1.01e-02)	0.530541	0.745058	0.008 (1.01e-02)	0.445445	0.679243
white matter microstructure	g.ICVF.Total	-0.016 (1.00e-02)	0.0998488	0.289136	-0.017 (1.00e-02)	0.0932541	0.277126	-0.019 (9.98e-03)	0.0534855	0.191614	-0.022 (9.99e-03)	0.0304794	0.130126	-0.033 (9.98e-03)	0.00087635	0.00804566	-0.026 (1.00e-02)	0.00848064	0.0506773	-0.036 (1.00e-02)	0.000314706	0.00343996	-0.039 (1.00e-02)	0.000119197	0.00153911
white matter microstructure	g.ICVF.Association fibres	-0.016 (1.00e-02)	0.107038	0.302225	-0.016 (1.00e-02)	0.104831	0.297705	-0.02 (9.99e-03)	0.0478873	0.177259	-0.023 (1.00e-02)	0.0214567	0.101885	-0.035 (9.99e-03)	0.000485175	0.00490282	-0.028 (1.00e-02)	0.00545839	0.0358161	-0.037 (1.00e-02)	0.000267293	0.00300348	-0.039 (1.00e-02)	8.39464e-05	0.00113024
white matter microstructure	g.ICVF.Thalamic radiations	-0.014 (9.80e-03)	0.147418	0.361666	-0.015 (9.80e-03)	0.135548	0.344606	-0.016 (9.77e-03)	0.109534	0.305752	-0.017 (9.79e-03)	0.0837926	0.258942	-0.03 (9.78e-03)	0.00203602	0.0162587	-0.024 (9.80e-03)	0.0144679	0.0756096	-0.036 (9.80e-03)	0.000252802	0.00286986	-0.039 (9.80e-03)	8.39492e-05	0.00113024
white matter microstructure	g.ICVF.Projection fibres	-0.018 (9.91e-03)	0.0669903	0.223393	-0.019 (9.91e-03)	0.053627	0.191826	-0.019 (9.88e-03)	0.0529542	0.190118	-0.018 (9.90e-03)	0.0616868	0.210354	-0.024 (9.89e-03)	0.0172571	0.0867965	-0.017 (9.92e-03)	0.0806873	0.253425	-0.026 (9.92e-03)	0.00983492	0.0567337	-0.025 (9.92e-03)	0.0115527	0.0640916
white matter microstructure	g.ISOVF.Total	1.58e-04 (9.40e-03)	0.986611	0.994402	-0.001 (9.40e-03)	0.891479	0.952983	-0.001 (9.37e-03)	0.910852	0.9641	0.005 (9.39e-03)	0.577871	0.775883	0.009 (9.37e-03)	0.315538	0.563907	0.015 (9.40e-03)	0.104469	0.297107	0.005 (9.41e-03)	0.581835	0.777663	0.008 (9.41e-03)	0.416222	0.653296
white matter microstructure	g.ISOVF.Association fibres	-0.002 (9.97e-03)	0.831944	0.92144	-0.003 (9.97e-03)	0.776445	0.892215	-0.001 (9.93e-03)	0.907145	0.960843	0.006 (9.96e-03)	0.553089	0.758994	0.009 (9.94e-03)	0.373468	0.617149	0.015 (9.97e-03)	0.135626	0.344606	0.014 (9.98e-03)	0.169131	0.391243	0.015 (9.97e-03)	0.133865	0.341703
white matter microstructure	g.ISOVF.Thalamic radiations	0.003 (8.93e-03)	0.7734	0.890105	0.002 (8.92e-03)	0.79813	0.905079	-0.002 (8.89e-03)	0.801101	0.906395	0.003 (8.92e-03)	0.763677	0.883624	0.007 (8.90e-03)	0.399543	0.642762	0.01 (8.92e-03)	0.252452	0.495479	1.21e-04 (8.93e-03)	0.989193	0.995229	0.003 (8.93e-03)	0.750621	0.877711
white matter microstructure	g.ISOVF.Projection fibres	-0.002 (1.01e-02)	0.84179	0.927537	-0.003 (1.01e-02)	0.742498	0.874132	-0.003 (1.01e-02)	0.728661	0.867089	-0.008 (1.01e-02)	0.408571	0.647845	-2.76e-04 (1.01e-02)	0.97811	0.991128	0.003 (1.01e-02)	0.767066	0.885816	-0.003 (1.01e-02)	0.735741	0.870821	-0.001 (1.01e-02)	0.953528	0.979002
white matter microstructure	g.OD.Total	0.013 (9.67e-03)	0.181476	0.407366	0.012 (9.67e-03)	0.21832	0.452205	0.004 (9.64e-03)	0.657706	0.829106	0.007 (9.66e-03)	0.455653	0.687919	0.006 (9.65e-03)	0.53044	0.745058	0.006 (9.67e-03)	0.535123	0.747479	1.55e-04 (9.68e-03)	0.987242	0.994504	-3.41e-04 (9.68e-03)	0.971871	0.98889
white matter microstructure	g.OD.Association fibres	0.012 (9.57e-03)	0.191539	0.417981	0.012 (9.56e-03)	0.214946	0.447736	0.006 (9.54e-03)	0.508974	0.732843	0.01 (9.56e-03)	0.305778	0.553863	0.008 (9.55e-03)	0.410062	0.648637	0.007 (9.57e-03)	0.451826	0.685657	0.002 (9.58e-03)	0.841872	0.927537	0.003 (9.57e-03)	0.793444	0.90166
white matter microstructure	g.OD.Thalamic radiations	0.006 (9.30e-03)	0.515533	0.736104	0.005 (9.29e-03)	0.58498	0.779502	-0.002 (9.27e-03)	0.870115	0.941897	-0.002 (9.29e-03)	0.811535	0.911892	9.29e-05 (9.27e-03)	0.992005	0.995612	0.002 (9.29e-03)	0.828286	0.920337	-0.002 (9.31e-03)	0.819721	0.915536	-0.008 (9.30e-03)	0.407114	0.647369
white matter microstructure	g.OD.Projection fibres	0.006 (9.93e-03)	0.531726	0.745701	0.006 (9.93e-03)	0.576791	0.775139	0.001 (9.90e-03)	0.922114	0.967101	0.004 (9.92e-03)	0.720788	0.862836	0.004 (9.91e-03)	0.707448	0.856128	0.006 (9.93e-03)	0.535718	0.747479	0.005 (9.94e-03)	0.650254	0.823021	0.007 (9.93e-03)	0.486158	0.713484
white matter microstructure	FA.Acoustic radiation	-0.014 (8.80e-03)	0.116945	0.316245	-0.013 (8.80e-03)	0.154583	0.370999	-0.007 (8.77e-03)	0.427862	0.663691	-0.012 (8.79e-03)	0.163428	0.384699	-0.014 (8.78e-03)	0.109747	0.306155	-0.013 (8.80e-03)	0.130449	0.337669	-0.014 (8.81e-03)	0.100234	0.289459	-0.012 (8.80e-03)	0.184679	0.410233
white matter microstructure	FA.Anterior thalamic radiation	-0.01 (9.53e-03)	0.29945	0.547566	-0.009 (9.52e-03)	0.358063	0.601245	-0.009 (9.49e-03)	0.351178	0.596234	-0.012 (9.51e-03)	0.192491	0.419511	-0.023 (9.50e-03)	0.0173106	0.0868677	-0.019 (9.53e-03)	0.0412797	0.159624	-0.021 (9.53e-03)	0.0281702	0.122803	-0.025 (9.52e-03)	0.00924744	0.0542857
white matter microstructure	FA.Cingulate gyrus part of cingulum	-0.02 (8.90e-03)	0.0217921	0.102376	-0.02 (8.90e-03)	0.0270345	0.119744	-0.02 (8.87e-03)	0.0217524	0.102328	-0.019 (8.89e-03)	0.0370359	0.149089	-0.022 (8.88e-03)	0.0121437	0.0666995	-0.018 (8.90e-03)	0.0391118	0.153663	-0.013 (8.91e-03)	0.149569	0.364311	-0.014 (8.90e-03)	0.113264	0.310667
white matter microstructure	FA.Parahippocampal part of cingulum	-0.014 (8.87e-03)	0.121899	0.324086	-0.012 (8.86e-03)	0.176131	0.400124	-0.009 (8.83e-03)	0.293094	0.540872	-0.013 (8.85e-03)	0.132284	0.340028	-0.016 (8.85e-03)	0.0726492	0.23607	-0.013 (8.87e-03)	0.139514	0.350539	-0.014 (8.87e-03)	0.116288	0.315146	-0.015 (8.87e-03)	0.0983779	0.286757
white matter microstructure	FA.Corticospinal tract	-0.012 (9.40e-03)	0.199804	0.429152	-0.012 (9.40e-03)	0.201432	0.431809	-0.012 (9.37e-03)	0.214884	0.447736	-0.016 (9.38e-03)	0.0806642	0.253425	-0.02 (9.38e-03)	0.0374192	0.150085	-0.014 (9.40e-03)	0.138448	0.349764	-0.019 (9.40e-03)	0.0464259	0.173303	-0.017 (9.40e-03)	0.0647757	0.21819
white matter microstructure	FA.Inferior fronto-occipital fasciculus	-0.015 (9.57e-03)	0.108527	0.304097	-0.014 (9.57e-03)	0.155932	0.37302	-0.015 (9.54e-03)	0.125026	0.32825	-0.019 (9.56e-03)	0.0461472	0.172616	-0.024 (9.55e-03)	0.0104478	0.0595324	-0.024 (9.57e-03)	0.0134137	0.0717339	-0.029 (9.58e-03)	0.00268934	0.0202319	-0.03 (9.57e-03)	0.00175618	0.014415
white matter microstructure	FA.Inferior longitudinal fasciculus	-0.021 (9.57e-03)	0.0278962	0.122055	-0.019 (9.57e-03)	0.0459085	0.172245	-0.018 (9.54e-03)	0.053501	0.191614	-0.023 (9.56e-03)	0.0153993	0.080004	-0.029 (9.55e-03)	0.00238578	0.0184189	-0.025 (9.57e-03)	0.00827918	0.0498104	-0.028 (9.58e-03)	0.00310542	0.0227045	-0.029 (9.57e-03)	0.00266453	0.0201138
white matter microstructure	FA.Medial lemniscus	-0.021 (8.66e-03)	0.0173778	0.0871059	-0.023 (8.66e-03)	0.00890526	0.0529282	-0.017 (8.63e-03)	0.0543896	0.193512	-0.02 (8.65e-03)	0.0205235	0.0985912	-0.024 (8.64e-03)	0.00596676	0.0382328	-0.019 (8.66e-03)	0.03051	0.130126	-0.017 (8.66e-03)	0.0454398	0.170776	-0.019 (8.66e-03)	0.0296468	0.127727
white matter microstructure	FA.Posterior thalamic radiation	-0.023 (9.30e-03)	0.0122721	0.0672375	-0.023 (9.30e-03)	0.0141722	0.0745055	-0.016 (9.27e-03)	0.0926021	0.276184	-0.02 (9.29e-03)	0.0326265	0.134653	-0.026 (9.28e-03)	0.00513135	0.0341781	-0.025 (9.30e-03)	0.00737833	0.0449462	-0.031 (9.30e-03)	0.00104307	0.00930541	-0.032 (9.30e-03)	0.000588142	0.00578448
white matter microstructure	FA.Superior longitudinal fasciculus	-0.025 (9.61e-03)	0.0106569	0.0601803	-0.022 (9.61e-03)	0.0207902	0.0994686	-0.022 (9.58e-03)	0.0227774	0.106102	-0.026 (9.60e-03)	0.00607511	0.038601	-0.032 (9.59e-03)	0.000994046	0.00895858	-0.026 (9.61e-03)	0.0059871	0.0382328	-0.027 (9.62e-03)	0.00572266	0.0370546	-0.031 (9.61e-03)	0.00109476	0.00966889
white matter microstructure	FA.Superior thalamic radiation	-0.025 (9.84e-03)	0.0108772	0.0612181	-0.023 (9.83e-03)	0.0186763	0.0919447	-0.018 (9.80e-03)	0.0656088	0.219824	-0.019 (9.82e-03)	0.0576909	0.200198	-0.026 (9.81e-03)	0.00851462	0.0508115	-0.022 (9.84e-03)	0.0234311	0.108347	-0.027 (9.84e-03)	0.00695803	0.0429144	-0.028 (9.84e-03)	0.0049573	0.033422
white matter microstructure	FA.Uncinate fasciculus	-0.006 (8.99e-03)	0.484975	0.712221	-0.005 (8.99e-03)	0.602731	0.791219	-0.012 (8.96e-03)	0.18003	0.40523	-0.014 (8.97e-03)	0.126694	0.331839	-0.012 (8.97e-03)	0.165924	0.387464	-0.015 (8.99e-03)	0.099059	0.288362	-0.022 (8.99e-03)	0.0145113	0.075747	-0.022 (8.99e-03)	0.0125706	0.06828
white matter microstructure	FA.Forceps major	-0.022 (1.01e-02)	0.0276012	0.12108	-0.022 (1.01e-02)	0.0309568	0.130819	-0.025 (1.00e-02)	0.0134176	0.0717339	-0.031 (1.01e-02)	0.00215128	0.0169342	-0.039 (1.00e-02)	0.000126184	0.00161932	-0.032 (1.01e-02)	0.00132928	0.0114448	-0.037 (1.01e-02)	0.000234654	0.00271977	-0.033 (1.01e-02)	0.0010255	0.00916727
white matter microstructure	FA.Forceps minor	-0.029 (9.96e-03)	0.00384129	0.0270113	-0.029 (9.96e-03)	0.00348164	0.0249593	-0.027 (9.93e-03)	0.0072792	0.0445221	-0.032 (9.94e-03)	0.00151804	0.0127838	-0.035 (9.94e-03)	0.000513673	0.00514372	-0.028 (9.96e-03)	0.00440797	0.0303202	-0.031 (9.96e-03)	0.00200564	0.0160742	-0.031 (9.96e-03)	0.00191868	0.0154898
white matter microstructure	FA.Middle cerebellar peduncle	-0.001 (1.02e-02)	0.896976	0.95593	-2.83e-04 (1.01e-02)	0.977774	0.991128	0.003 (1.01e-02)	0.755619	0.880425	0.008 (1.01e-02)	0.41516	0.652843	0.008 (1.01e-02)	0.453714	0.687106	0.003 (1.02e-02)	0.782784	0.896001	0.002 (1.02e-02)	0.856461	0.934757	0.001 (1.02e-02)	0.954765	0.979002
white matter microstructure	MD.Acoustic radiation	0.018 (8.75e-03)	0.0442086	0.167575	0.018 (8.74e-03)	0.0446997	0.169002	0.024 (8.71e-03)	0.00676678	0.0421468	0.027 (8.73e-03)	0.0022614	0.0177377	0.027 (8.72e-03)	0.00227425	0.0178069	0.024 (8.74e-03)	0.00528886	0.0350159	0.02 (8.75e-03)	0.0255415	0.115775	0.019 (8.75e-03)	0.0318932	0.132727
white matter microstructure	MD.Anterior thalamic radiation	0.018 (8.69e-03)	0.0335109	0.137916	0.018 (8.69e-03)	0.0352345	0.142879	0.021 (8.66e-03)	0.0167161	0.0848489	0.024 (8.67e-03)	0.00643617	0.040258	0.029 (8.66e-03)	0.000997191	0.00896863	0.024 (8.68e-03)	0.00638178	0.0399744	0.027 (8.69e-03)	0.00161517	0.0134831	0.031 (8.69e-03)	0.000354632	0.00377362
white matter microstructure	MD.Cingulate gyrus part of cingulum	0.012 (9.00e-03)	0.189571	0.416077	0.011 (9.00e-03)	0.209687	0.440523	0.015 (8.97e-03)	0.0843205	0.260391	0.02 (8.98e-03)	0.023376	0.108206	0.03 (8.97e-03)	0.000993361	0.00895858	0.03 (8.99e-03)	0.000814952	0.00754471	0.033 (9.00e-03)	0.000240644	0.00275605	0.042 (8.99e-03)	3.91986e-06	6.95186e-05
white matter microstructure	MD.Parahippocampal part of cingulum	0.006 (8.76e-03)	0.506236	0.731284	0.004 (8.76e-03)	0.652141	0.824464	0.006 (8.72e-03)	0.459839	0.69211	0.009 (8.74e-03)	0.312398	0.560564	0.013 (8.73e-03)	0.149098	0.363966	0.013 (8.75e-03)	0.138039	0.349764	0.019 (8.76e-03)	0.032867	0.135392	0.019 (8.76e-03)	0.0313862	0.131666
white matter microstructure	MD.Corticospinal tract	0.014 (9.53e-03)	0.141333	0.352613	0.013 (9.53e-03)	0.168143	0.389587	0.014 (9.49e-03)	0.127435	0.332765	0.015 (9.51e-03)	0.120684	0.323189	0.016 (9.50e-03)	0.0882093	0.26772	0.016 (9.52e-03)	0.0938849	0.278072	0.015 (9.53e-03)	0.106563	0.301656	0.02 (9.53e-03)	0.0383897	0.151908
white matter microstructure	MD.Inferior fronto-occipital fasciculus	0.014 (9.38e-03)	0.141743	0.353437	0.013 (9.38e-03)	0.169401	0.391456	0.017 (9.35e-03)	0.0691214	0.228723	0.022 (9.36e-03)	0.0184164	0.0910715	0.033 (9.35e-03)	0.000452298	0.00462349	0.032 (9.37e-03)	0.000742923	0.0069952	0.035 (9.38e-03)	0.000177721	0.00213847	0.037 (9.38e-03)	9.3426e-05	0.00124268
white matter microstructure	MD.Inferior longitudinal fasciculus	0.006 (9.19e-03)	0.51367	0.735238	0.004 (9.19e-03)	0.624706	0.805931	0.01 (9.16e-03)	0.25528	0.499254	0.016 (9.17e-03)	0.0734194	0.237698	0.025 (9.16e-03)	0.00578625	0.0373569	0.023 (9.18e-03)	0.0108576	0.0612181	0.027 (9.19e-03)	0.00284585	0.0212285	0.03 (9.19e-03)	0.00120603	0.0105018
white matter microstructure	MD.Medial lemniscus	-0.001 (8.85e-03)	0.935173	0.971724	3.97e-05 (8.85e-03)	0.996421	0.99755	-0.005 (8.82e-03)	0.54587	0.754628	-0.007 (8.83e-03)	0.430814	0.664938	0.002 (8.83e-03)	0.819596	0.915536	0.003 (8.85e-03)	0.776355	0.892215	0.004 (8.85e-03)	0.657135	0.828644	0.004 (8.85e-03)	0.666638	0.832779
white matter microstructure	MD.Posterior thalamic radiation	0.004 (8.89e-03)	0.614301	0.799515	0.005 (8.88e-03)	0.607256	0.79377	0.002 (8.85e-03)	0.829826	0.920647	0.007 (8.87e-03)	0.459583	0.69196	0.02 (8.86e-03)	0.0229634	0.106744	0.02 (8.88e-03)	0.0241491	0.11097	0.025 (8.89e-03)	0.00491651	0.0332485	0.027 (8.88e-03)	0.00253667	0.0194141
white matter microstructure	MD.Superior longitudinal fasciculus	0.015 (9.42e-03)	0.101095	0.290648	0.014 (9.42e-03)	0.124081	0.327324	0.022 (9.39e-03)	0.0201581	0.0975516	0.027 (9.40e-03)	0.00369948	0.0261391	0.035 (9.39e-03)	0.000227538	0.00265822	0.032 (9.41e-03)	0.00066609	0.00641212	0.035 (9.42e-03)	0.000168202	0.00204623	0.04 (9.42e-03)	1.82509e-05	0.000287842
white matter microstructure	MD.Superior thalamic radiation	0.017 (8.24e-03)	0.0412471	0.159624	0.016 (8.24e-03)	0.0588191	0.202926	0.018 (8.21e-03)	0.028977	0.1257	0.02 (8.23e-03)	0.0157176	0.081112	0.026 (8.22e-03)	0.00163735	0.0136425	0.023 (8.24e-03)	0.00533131	0.0351914	0.028 (8.25e-03)	0.000614845	0.00598468	0.034 (8.24e-03)	3.14169e-05	0.000471894
white matter microstructure	MD.Uncinate fasciculus	0.015 (8.54e-03)	0.0796816	0.251338	0.013 (8.54e-03)	0.124706	0.32805	0.02 (8.51e-03)	0.0178146	0.0888916	0.022 (8.53e-03)	0.00912374	0.0537923	0.021 (8.52e-03)	0.0120959	0.0666029	0.019 (8.54e-03)	0.0259471	0.116693	0.024 (8.55e-03)	0.00554416	0.0362711	0.027 (8.54e-03)	0.0014769	0.0125423
white matter microstructure	MD.Forceps major	0.006 (9.96e-03)	0.514913	0.735876	0.005 (9.95e-03)	0.628307	0.808468	0.017 (9.92e-03)	0.0825514	0.257015	0.021 (9.94e-03)	0.0314148	0.131666	0.033 (9.92e-03)	0.000764972	0.00718748	0.03 (9.95e-03)	0.00268224	0.0202129	0.028 (9.96e-03)	0.00535716	0.0353093	0.027 (9.95e-03)	0.00714328	0.0439341
white matter microstructure	MD.Forceps minor	0.018 (9.43e-03)	0.0565319	0.197817	0.019 (9.43e-03)	0.0492761	0.180939	0.021 (9.39e-03)	0.0273531	0.120358	0.026 (9.41e-03)	0.00630768	0.0396226	0.03 (9.40e-03)	0.00170155	0.0140712	0.03 (9.42e-03)	0.00127094	0.0110048	0.034 (9.43e-03)	0.000337094	0.00361313	0.036 (9.42e-03)	0.000115546	0.00150167
white matter microstructure	MD.Middle cerebellar peduncle	0.006 (1.01e-02)	0.521362	0.739586	0.004 (1.01e-02)	0.664247	0.831262	0.008 (1.00e-02)	0.432815	0.66666	-3.93e-04 (1.01e-02)	0.968846	0.987405	0.003 (1.01e-02)	0.786814	0.898074	0.002 (1.01e-02)	0.858658	0.935793	1.21e-05 (1.01e-02)	0.999043	0.999269	0.002 (1.01e-02)	0.850304	0.932037
white matter microstructure	ICVF.Acoustic radiation	-0.021 (9.73e-03)	0.0325137	0.134439	-0.021 (9.73e-03)	0.0280477	0.12239	-0.022 (9.70e-03)	0.0223126	0.104378	-0.025 (9.71e-03)	0.0111789	0.0624679	-0.03 (9.70e-03)	0.00212166	0.0167607	-0.027 (9.73e-03)	0.00592806	0.0381053	-0.032 (9.73e-03)	0.000958402	0.0087264	-0.033 (9.73e-03)	0.000809503	0.00751001
white matter microstructure	ICVF.Anterior thalamic radiation	-0.021 (9.39e-03)	0.0289427	0.125675	-0.021 (9.39e-03)	0.0232195	0.107707	-0.022 (9.36e-03)	0.0200383	0.0972409	-0.022 (9.37e-03)	0.0175738	0.0879607	-0.031 (9.36e-03)	0.000915214	0.00838503	-0.024 (9.39e-03)	0.0095788	0.0557189	-0.033 (9.39e-03)	0.000454735	0.00463767	-0.034 (9.39e-03)	0.000254559	0.00288239
white matter microstructure	ICVF.Cingulate gyrus part of cingulum	-0.021 (9.43e-03)	0.0285902	0.124388	-0.021 (9.43e-03)	0.0264835	0.118372	-0.024 (9.39e-03)	0.0111551	0.0624435	-0.025 (9.41e-03)	0.00695427	0.0429144	-0.033 (9.40e-03)	0.000412868	0.00428994	-0.025 (9.43e-03)	0.0083373	0.0500238	-0.028 (9.43e-03)	0.00312697	0.0228243	-0.032 (9.43e-03)	0.00071838	0.0068223
white matter microstructure	ICVF.Parahippocampal part of cingulum	-0.012 (9.36e-03)	0.215247	0.448151	-0.01 (9.35e-03)	0.302011	0.550637	-0.008 (9.32e-03)	0.370958	0.615383	-0.009 (9.34e-03)	0.349839	0.594416	-0.014 (9.33e-03)	0.131187	0.338597	-0.007 (9.36e-03)	0.460556	0.692952	-0.015 (9.36e-03)	0.100817	0.290301	-0.015 (9.36e-03)	0.100354	0.289459
white matter microstructure	ICVF.Corticospinal tract	-0.012 (9.99e-03)	0.228349	0.465769	-0.014 (9.98e-03)	0.165084	0.386539	-0.015 (9.95e-03)	0.133333	0.341134	-0.015 (9.97e-03)	0.131335	0.338597	-0.021 (9.96e-03)	0.0319631	0.132727	-0.015 (9.99e-03)	0.139147	0.350238	-0.026 (9.99e-03)	0.0089379	0.0529796	-0.029 (9.99e-03)	0.0035092	0.0250349
white matter microstructure	ICVF.Inferior fronto-occipital fasciculus	-0.011 (9.82e-03)	0.257641	0.500547	-0.011 (9.82e-03)	0.256495	0.500369	-0.014 (9.78e-03)	0.157519	0.375132	-0.018 (9.80e-03)	0.0691969	0.228723	-0.03 (9.79e-03)	0.00207984	0.0164894	-0.026 (9.81e-03)	0.00694789	0.0429144	-0.037 (9.82e-03)	0.00017508	0.00211823	-0.039 (9.81e-03)	8.05392e-05	0.00109772
white matter microstructure	ICVF.Inferior longitudinal fasciculus	-0.008 (9.91e-03)	0.447826	0.681931	-0.007 (9.91e-03)	0.473312	0.70512	-0.01 (9.88e-03)	0.31112	0.560386	-0.014 (9.89e-03)	0.158995	0.377485	-0.026 (9.88e-03)	0.00878864	0.0523054	-0.022 (9.91e-03)	0.0277865	0.121731	-0.032 (9.91e-03)	0.00140691	0.0120639	-0.034 (9.91e-03)	0.000659831	0.00637596
white matter microstructure	ICVF.Medial lemniscus	-0.012 (8.47e-03)	0.150657	0.366153	-0.012 (8.47e-03)	0.140103	0.350856	-0.013 (8.44e-03)	0.115094	0.313189	-0.008 (8.45e-03)	0.372824	0.616872	-0.011 (8.45e-03)	0.213369	0.445503	-0.005 (8.47e-03)	0.51876	0.738268	-0.009 (8.47e-03)	0.301199	0.549852	-0.005 (8.47e-03)	0.590824	0.783272
white matter microstructure	ICVF.Posterior thalamic radiation	-0.005 (9.76e-03)	0.607551	0.79377	-0.006 (9.76e-03)	0.565582	0.768343	-0.006 (9.73e-03)	0.512089	0.734454	-0.009 (9.75e-03)	0.336171	0.583687	-0.022 (9.74e-03)	0.0213842	0.101687	-0.02 (9.76e-03)	0.0424275	0.162692	-0.033 (9.76e-03)	0.000651853	0.00631268	-0.034 (9.76e-03)	0.000458778	0.00466812
white matter microstructure	ICVF.Superior longitudinal fasciculus	-0.016 (9.96e-03)	0.109136	0.304836	-0.017 (9.96e-03)	0.085158	0.262205	-0.022 (9.93e-03)	0.0284109	0.12373	-0.025 (9.94e-03)	0.0109722	0.0616454	-0.036 (9.93e-03)	0.000313572	0.00343606	-0.029 (9.96e-03)	0.00347791	0.0249593	-0.037 (9.96e-03)	0.000171834	0.00208467	-0.043 (9.96e-03)	1.2781e-05	0.000209818
white matter microstructure	ICVF.Superior thalamic radiation	-0.017 (9.63e-03)	0.0763001	0.244338	-0.017 (9.63e-03)	0.0787253	0.249212	-0.019 (9.59e-03)	0.05256	0.18898	-0.018 (9.61e-03)	0.0555638	0.195514	-0.03 (9.60e-03)	0.00150167	0.0127037	-0.024 (9.63e-03)	0.0124729	0.0679165	-0.035 (9.63e-03)	0.00027647	0.00307529	-0.041 (9.62e-03)	1.63672e-05	0.000261875
white matter microstructure	ICVF.Uncinate fasciculus	-0.022 (9.36e-03)	0.0182561	0.0904815	-0.022 (9.35e-03)	0.0213908	0.101687	-0.027 (9.32e-03)	0.00436446	0.0301148	-0.028 (9.34e-03)	0.00313584	0.0228513	-0.031 (9.33e-03)	0.000926313	0.00846915	-0.027 (9.35e-03)	0.00424618	0.0294829	-0.032 (9.36e-03)	0.000542644	0.00538498	-0.035 (9.35e-03)	0.000197981	0.00235023
white matter microstructure	ICVF.Forceps major	-0.017 (1.03e-02)	0.0929863	0.276625	-0.018 (1.02e-02)	0.0804765	0.253146	-0.02 (1.02e-02)	0.045432	0.170776	-0.023 (1.02e-02)	0.0267148	0.119002	-0.034 (1.02e-02)	0.000774176	0.00725852	-0.03 (1.02e-02)	0.00395658	0.0276898	-0.038 (1.03e-02)	0.000184467	0.0022136	-0.036 (1.02e-02)	0.000445734	0.00456696
white matter microstructure	ICVF.Forceps minor	-0.015 (9.94e-03)	0.126499	0.331525	-0.016 (9.94e-03)	0.107598	0.30303	-0.02 (9.90e-03)	0.048052	0.177571	-0.023 (9.92e-03)	0.018952	0.0930948	-0.032 (9.91e-03)	0.00124438	0.010796	-0.025 (9.93e-03)	0.0105298	0.059768	-0.035 (9.94e-03)	0.000515816	0.00515349	-0.037 (9.93e-03)	0.000161305	0.00198419
white matter microstructure	ICVF.Middle cerebellar peduncle	-0.014 (9.48e-03)	0.126393	0.331445	-0.015 (9.48e-03)	0.114723	0.313114	-0.011 (9.45e-03)	0.230276	0.467864	-0.009 (9.46e-03)	0.319979	0.567785	-0.005 (9.46e-03)	0.581134	0.777663	1.47e-04 (9.48e-03)	0.987656	0.99461	-0.009 (9.49e-03)	0.36459	0.608937	-0.006 (9.48e-03)	0.531751	0.745701
white matter microstructure	ISOVF.Acoustic radiation	0.005 (8.62e-03)	0.574201	0.772835	0.005 (8.61e-03)	0.593396	0.784797	0.009 (8.59e-03)	0.277591	0.525887	0.012 (8.61e-03)	0.174436	0.3983	0.009 (8.59e-03)	0.319945	0.567785	0.009 (8.61e-03)	0.288491	0.536753	-0.003 (8.62e-03)	0.718053	0.861101	-0.004 (8.62e-03)	0.625946	0.80706
white matter microstructure	ISOVF.Anterior thalamic radiation	-0.001 (9.05e-03)	0.928635	0.968545	-0.001 (9.05e-03)	0.873479	0.94234	-0.001 (9.02e-03)	0.929076	0.968545	0.005 (9.04e-03)	0.592328	0.784108	0.005 (9.03e-03)	0.578848	0.776118	0.006 (9.05e-03)	0.538172	0.750037	-0.003 (9.06e-03)	0.762845	0.883402	0.001 (9.06e-03)	0.906675	0.960646
white matter microstructure	ISOVF.Cingulate gyrus part of cingulum	-0.006 (8.61e-03)	0.498937	0.725551	-0.007 (8.61e-03)	0.398173	0.641728	-0.009 (8.58e-03)	0.286065	0.534602	-0.003 (8.60e-03)	0.711695	0.857794	-0.001 (8.58e-03)	0.879084	0.946146	0.009 (8.60e-03)	0.313593	0.562024	0.006 (8.62e-03)	0.500865	0.726616	0.009 (8.61e-03)	0.288697	0.536753
white matter microstructure	ISOVF.Parahippocampal part of cingulum	-4.24e-05 (8.64e-03)	0.996086	0.99755	-4.25e-04 (8.64e-03)	0.960761	0.982339	-3.75e-04 (8.61e-03)	0.965264	0.985423	0.004 (8.63e-03)	0.683438	0.842518	0.007 (8.61e-03)	0.396399	0.639568	0.013 (8.64e-03)	0.129388	0.33571	0.012 (8.65e-03)	0.152515	0.369043	0.013 (8.64e-03)	0.146075	0.359771
white matter microstructure	ISOVF.Corticospinal tract	0.008 (9.16e-03)	0.409453	0.648226	0.005 (9.16e-03)	0.607146	0.79377	0.005 (9.13e-03)	0.550336	0.75592	0.01 (9.15e-03)	0.265173	0.509329	0.006 (9.13e-03)	0.507172	0.731919	0.009 (9.16e-03)	0.325281	0.571604	-0.001 (9.17e-03)	0.950094	0.977697	0.001 (9.16e-03)	0.923484	0.967293
white matter microstructure	ISOVF.Inferior fronto-occipital fasciculus	0.003 (9.45e-03)	0.741552	0.873812	0.002 (9.45e-03)	0.857977	0.935513	0.004 (9.42e-03)	0.691101	0.847428	0.01 (9.44e-03)	0.288797	0.536753	0.008 (9.42e-03)	0.392946	0.636745	0.009 (9.45e-03)	0.320532	0.567924	-0.003 (9.46e-03)	0.753154	0.878623	-0.004 (9.45e-03)	0.673903	0.837354
white matter microstructure	ISOVF.Inferior longitudinal fasciculus	0.001 (9.48e-03)	0.894012	0.95426	-2.50e-04 (9.48e-03)	0.978921	0.991494	0.003 (9.45e-03)	0.787671	0.898074	0.01 (9.47e-03)	0.311795	0.560386	0.009 (9.45e-03)	0.347298	0.592607	0.01 (9.48e-03)	0.285322	0.533891	-0.003 (9.49e-03)	0.741355	0.873812	-0.003 (9.48e-03)	0.740343	0.873224
white matter microstructure	ISOVF.Medial lemniscus	-0.006 (8.82e-03)	0.500345	0.726225	-0.006 (8.82e-03)	0.504766	0.729638	-0.011 (8.79e-03)	0.208001	0.438232	-0.009 (8.81e-03)	0.281971	0.52969	-0.002 (8.79e-03)	0.776186	0.892215	1.29e-04 (8.81e-03)	0.988304	0.99461	-2.10e-04 (8.82e-03)	0.981015	0.991928	0.002 (8.82e-03)	0.845016	0.928718
white matter microstructure	ISOVF.Posterior thalamic radiation	0.002 (8.84e-03)	0.842705	0.927537	0.002 (8.84e-03)	0.826725	0.919506	-0.004 (8.81e-03)	0.638273	0.814864	-2.55e-04 (8.83e-03)	0.976964	0.991128	0.007 (8.81e-03)	0.446725	0.680959	0.009 (8.83e-03)	0.286327	0.534739	2.58e-04 (8.85e-03)	0.976732	0.991128	0.002 (8.84e-03)	0.833543	0.922076
white matter microstructure	ISOVF.Superior longitudinal fasciculus	0.006 (9.04e-03)	0.480223	0.709678	0.003 (9.04e-03)	0.732455	0.86882	0.006 (9.01e-03)	0.476964	0.707516	0.013 (9.03e-03)	0.165875	0.387464	0.011 (9.01e-03)	0.210959	0.442352	0.016 (9.03e-03)	0.0802589	0.252798	0.007 (9.05e-03)	0.453285	0.686691	0.007 (9.04e-03)	0.436816	0.671183
white matter microstructure	ISOVF.Superior thalamic radiation	0.01 (7.80e-03)	0.221084	0.457286	0.007 (7.80e-03)	0.337109	0.584481	0.008 (7.78e-03)	0.276056	0.524089	0.013 (7.80e-03)	0.104246	0.297107	0.01 (7.78e-03)	0.204508	0.434185	0.013 (7.80e-03)	0.104478	0.297107	0.007 (7.81e-03)	0.377195	0.620139	0.009 (7.81e-03)	0.242887	0.484676
white matter microstructure	ISOVF.Uncinate fasciculus	-0.006 (8.95e-03)	0.503169	0.727846	-0.008 (8.94e-03)	0.389036	0.632316	-0.006 (8.92e-03)	0.508755	0.732843	-0.002 (8.94e-03)	0.813904	0.912291	-0.006 (8.92e-03)	0.52981	0.745058	-0.002 (8.94e-03)	0.83101	0.92112	-0.004 (8.95e-03)	0.622464	0.804213	-0.001 (8.95e-03)	0.891808	0.953103
white matter microstructure	ISOVF.Forceps major	8.83e-05 (1.00e-02)	0.992962	0.995616	-0.002 (1.00e-02)	0.84361	0.927635	0.01 (9.97e-03)	0.300088	0.548506	0.015 (9.99e-03)	0.132806	0.340464	0.022 (9.97e-03)	0.026225	0.117573	0.021 (9.99e-03)	0.0347885	0.14146	0.013 (1.00e-02)	0.181152	0.406902	0.012 (1.00e-02)	0.226378	0.462817
white matter microstructure	ISOVF.Forceps minor	0.006 (9.29e-03)	0.522904	0.74073	0.006 (9.28e-03)	0.49618	0.722668	0.003 (9.25e-03)	0.735172	0.87038	0.009 (9.28e-03)	0.353436	0.596931	0.005 (9.26e-03)	0.598083	0.787692	0.013 (9.28e-03)	0.169565	0.391631	0.005 (9.29e-03)	0.611995	0.797454	0.004 (9.29e-03)	0.64679	0.820548
white matter microstructure	ISOVF.Middle cerebellar peduncle	0.002 (1.02e-02)	0.815697	0.912391	0.001 (1.01e-02)	0.937265	0.971892	0.004 (1.01e-02)	0.69171	0.847791	-0.004 (1.01e-02)	0.691957	0.847859	0.001 (1.01e-02)	0.906697	0.960646	0.003 (1.01e-02)	0.753475	0.878623	-0.003 (1.02e-02)	0.752225	0.878507	-0.001 (1.02e-02)	0.900729	0.958694
white matter microstructure	OD.Acoustic radiation	-0.003 (8.39e-03)	0.680149	0.841092	-0.005 (8.39e-03)	0.54694	0.755249	-0.015 (8.36e-03)	0.0677216	0.225534	-0.011 (8.38e-03)	0.207508	0.437734	-0.009 (8.37e-03)	0.266202	0.510885	-0.009 (8.39e-03)	0.299115	0.547525	-0.012 (8.40e-03)	0.141982	0.353603	-0.016 (8.39e-03)	0.0513262	0.185784
white matter microstructure	OD.Anterior thalamic radiation	-0.019 (9.29e-03)	0.0453935	0.170776	-0.02 (9.29e-03)	0.0312151	0.131532	-0.021 (9.26e-03)	0.0235353	0.108602	-0.018 (9.28e-03)	0.0481351	0.177729	-0.013 (9.26e-03)	0.17459	0.398377	-0.008 (9.29e-03)	0.402924	0.644212	-0.012 (9.30e-03)	0.180653	0.406193	-0.013 (9.29e-03)	0.150898	0.366538
white matter microstructure	OD.Cingulate gyrus part of cingulum	0.013 (8.40e-03)	0.123617	0.326882	0.013 (8.40e-03)	0.133996	0.341841	0.011 (8.37e-03)	0.174401	0.3983	0.004 (8.39e-03)	0.665704	0.832554	0.005 (8.38e-03)	0.572193	0.771307	0.002 (8.39e-03)	0.795099	0.902844	-0.007 (8.40e-03)	0.407089	0.647369	-0.01 (8.40e-03)	0.256551	0.500369
white matter microstructure	OD.Parahippocampal part of cingulum	0.012 (8.34e-03)	0.135376	0.344565	0.012 (8.33e-03)	0.147128	0.361357	0.008 (8.31e-03)	0.366797	0.610673	0.012 (8.33e-03)	0.147844	0.362232	0.011 (8.32e-03)	0.175704	0.399748	0.011 (8.33e-03)	0.205414	0.435063	0.005 (8.34e-03)	0.544727	0.75408	0.006 (8.34e-03)	0.495314	0.721884
white matter microstructure	OD.Corticospinal tract	0.009 (9.10e-03)	0.326171	0.572286	0.009 (9.10e-03)	0.34619	0.592154	0.008 (9.07e-03)	0.351781	0.596568	0.011 (9.09e-03)	0.244995	0.487341	0.015 (9.07e-03)	0.108323	0.303927	0.012 (9.09e-03)	0.190955	0.417454	0.012 (9.10e-03)	0.172509	0.396565	0.012 (9.10e-03)	0.193567	0.420296
white matter microstructure	OD.Inferior fronto-occipital fasciculus	-0.002 (9.22e-03)	0.85458	0.934578	-0.003 (9.21e-03)	0.726102	0.86521	-0.005 (9.19e-03)	0.573885	0.772645	-0.007 (9.21e-03)	0.43032	0.664575	-0.01 (9.19e-03)	0.278555	0.526809	-0.008 (9.21e-03)	0.370763	0.615292	-0.011 (9.22e-03)	0.238537	0.479462	-0.014 (9.22e-03)	0.117193	0.3164
white matter microstructure	OD.Inferior longitudinal fasciculus	0.013 (9.08e-03)	0.154212	0.370948	0.012 (9.08e-03)	0.195966	0.423793	0.007 (9.05e-03)	0.45498	0.687919	0.003 (9.07e-03)	0.717894	0.861101	0.001 (9.06e-03)	0.869589	0.941664	-0.001 (9.08e-03)	0.931307	0.969736	-0.008 (9.09e-03)	0.401149	0.643704	-0.012 (9.08e-03)	0.199011	0.428282
white matter microstructure	OD.Medial lemniscus	0.022 (9.29e-03)	0.0163433	0.0836292	0.024 (9.29e-03)	0.00984104	0.0567337	0.02 (9.26e-03)	0.0323525	0.133897	0.023 (9.28e-03)	0.0138459	0.0732259	0.026 (9.27e-03)	0.00504629	0.0337592	0.021 (9.29e-03)	0.0268576	0.119347	0.024 (9.30e-03)	0.0102013	0.0584291	0.029 (9.29e-03)	0.00190732	0.0154827
white matter microstructure	OD.Posterior thalamic radiation	0.014 (8.74e-03)	0.113575	0.311133	0.014 (8.73e-03)	0.104066	0.297107	0.01 (8.71e-03)	0.273402	0.520856	0.009 (8.73e-03)	0.32586	0.572286	-0.002 (8.71e-03)	0.860465	0.937054	-0.003 (8.73e-03)	0.704907	0.85574	-0.007 (8.74e-03)	0.400617	0.643317	-0.008 (8.74e-03)	0.345476	0.591556
white matter microstructure	OD.Superior longitudinal fasciculus	0.014 (8.51e-03)	0.0903734	0.272416	0.011 (8.51e-03)	0.178759	0.403993	0.004 (8.48e-03)	0.619937	0.802357	0.004 (8.50e-03)	0.663273	0.830947	0.001 (8.49e-03)	0.880298	0.946156	-0.002 (8.51e-03)	0.814036	0.912291	-0.012 (8.52e-03)	0.150582	0.366153	-0.014 (8.51e-03)	0.0913753	0.274759
white matter microstructure	OD.Superior thalamic radiation	0.013 (9.12e-03)	0.169342	0.391456	0.012 (9.11e-03)	0.202864	0.432985	0.005 (9.09e-03)	0.553395	0.759021	0.004 (9.10e-03)	0.674172	0.837452	0.006 (9.09e-03)	0.511944	0.734454	0.007 (9.11e-03)	0.467148	0.698823	0.003 (9.12e-03)	0.72035	0.862545	-0.004 (9.12e-03)	0.67061	0.834907
white matter microstructure	OD.Uncinate fasciculus	-0.011 (8.66e-03)	0.188205	0.414857	-0.012 (8.66e-03)	0.154715	0.371115	-0.009 (8.63e-03)	0.286769	0.534826	-0.01 (8.65e-03)	0.230762	0.468527	-0.014 (8.64e-03)	0.102973	0.294324	-0.009 (8.65e-03)	0.280795	0.529538	-0.001 (8.67e-03)	0.917084	0.965628	-0.001 (8.66e-03)	0.880447	0.946156
white matter microstructure	OD.Forceps major	0.01 (9.87e-03)	0.320566	0.567924	0.01 (9.87e-03)	0.311498	0.560386	0.011 (9.84e-03)	0.278853	0.527147	0.016 (9.86e-03)	0.112724	0.309955	0.013 (9.85e-03)	0.192561	0.419511	0.008 (9.87e-03)	0.439823	0.674161	0.011 (9.88e-03)	0.279429	0.52801	0.006 (9.88e-03)	0.526708	0.743113
white matter microstructure	OD.Forceps minor	0.014 (1.00e-02)	0.168129	0.389587	0.013 (1.00e-02)	0.190512	0.41729	0.003 (9.98e-03)	0.760321	0.882423	0.004 (1.00e-02)	0.713766	0.858115	0.003 (9.99e-03)	0.777947	0.893011	-0.003 (1.00e-02)	0.747019	0.876879	-0.007 (1.00e-02)	0.465564	0.697399	-0.013 (1.00e-02)	0.197401	0.425438
white matter microstructure	OD.Middle cerebellar peduncle	0.001 (1.01e-02)	0.914665	0.964836	4.90e-04 (1.01e-02)	0.961234	0.982594	3.17e-04 (1.01e-02)	0.974828	0.990301	2.34e-04 (1.01e-02)	0.981514	0.991928	-0.002 (1.01e-02)	0.805057	0.908543	0.003 (1.01e-02)	0.746614	0.876879	0.001 (1.01e-02)	0.924506	0.967362	0.004 (1.01e-02)	0.679067	0.840695
white matter hyperintensity	Thalamus WMH	0.003 (8.35e-03)	0.695183	0.850161	0.005 (8.35e-03)	0.589681	0.782932	0.009 (8.33e-03)	0.28204	0.52969	0.003 (8.33e-03)	0.714918	0.859069	0.001 (8.34e-03)	0.862676	0.938256	-0.003 (8.36e-03)	0.700491	0.853394	-0.004 (8.36e-03)	0.619862	0.802357	-0.007 (8.36e-03)	0.41904	0.65527
white matter hyperintensity	Caudate WMH	0.01 (9.38e-03)	0.280861	0.529538	0.01 (9.38e-03)	0.27089	0.517185	0.012 (9.36e-03)	0.201954	0.432175	0.008 (9.36e-03)	0.380075	0.623712	0.011 (9.37e-03)	0.256469	0.500369	0.001 (9.39e-03)	0.880807	0.946156	0.004 (9.39e-03)	0.657878	0.829106	0.001 (9.39e-03)	0.91913	0.966629
white matter hyperintensity	Putamen WMH	0.011 (9.48e-03)	0.259953	0.503047	0.01 (9.48e-03)	0.280958	0.529538	0.013 (9.46e-03)	0.160291	0.379745	0.01 (9.46e-03)	0.308101	0.556928	0.004 (9.47e-03)	0.643446	0.818749	-0.001 (9.49e-03)	0.875302	0.943224	-0.005 (9.49e-03)	0.582699	0.778342	-0.013 (9.49e-03)	0.187571	0.414158
white matter hyperintensity	Pallidum WMH	-0.012 (9.26e-03)	0.179194	0.404171	-0.013 (9.25e-03)	0.173321	0.39774	-0.009 (9.24e-03)	0.312172	0.560386	-0.016 (9.23e-03)	0.0775179	0.247461	-0.027 (9.24e-03)	0.00301462	0.0221597	-0.034 (9.26e-03)	0.000239898	0.00275605	-0.029 (9.26e-03)	0.0017061	0.0140825	-0.037 (9.26e-03)	7.9712e-05	0.00108981
white matter hyperintensity	Hippocampus WMH	-0.022 (9.28e-03)	0.0193642	0.0946981	-0.02 (9.27e-03)	0.0271463	0.120118	-0.017 (9.26e-03)	0.0705835	0.23209	-0.015 (9.25e-03)	0.107495	0.302934	-0.016 (9.27e-03)	0.094343	0.278861	-0.02 (9.28e-03)	0.0347717	0.14146	-0.022 (9.28e-03)	0.0202128	0.0975516	-0.019 (9.28e-03)	0.0398512	0.155875
white matter hyperintensity	Amygdala WMH	-0.006 (8.97e-03)	0.533029	0.746545	-0.004 (8.97e-03)	0.64383	0.818749	-0.004 (8.95e-03)	0.626537	0.807114	-0.002 (8.95e-03)	0.806313	0.908944	-0.007 (8.96e-03)	0.435222	0.6692	-0.008 (8.98e-03)	0.361257	0.604513	-0.009 (8.98e-03)	0.32718	0.573117	-0.009 (8.98e-03)	0.341063	0.587874
white matter hyperintensity	Accumbens WMH	0.005 (8.65e-03)	0.566022	0.768384	0.006 (8.64e-03)	0.510988	0.734067	0.005 (8.62e-03)	0.549577	0.755348	0.002 (8.62e-03)	0.813409	0.912291	0.005 (8.64e-03)	0.581426	0.777663	0.005 (8.65e-03)	0.596157	0.786438	0.002 (8.65e-03)	0.826592	0.919506	0.002 (8.65e-03)	0.814725	0.912315
Resting-state functional connectivity	rsfMRI connectivity N2_N1	-0.006 (1.02e-02)	0.58555	0.780027	-0.008 (1.02e-02)	0.450546	0.684421	-0.01 (1.02e-02)	0.342886	0.589769	-0.007 (1.02e-02)	0.51	0.733125	-0.006 (1.02e-02)	0.568892	0.769206	-0.003 (1.02e-02)	0.777548	0.892785	-0.002 (1.02e-02)	0.882966	0.947145	0.003 (1.02e-02)	0.736875	0.871462
Resting-state functional connectivity	rsfMRI connectivity N3_N1	0.006 (1.02e-02)	0.57512	0.7736	0.004 (1.02e-02)	0.67537	0.838469	-3.89e-04 (1.02e-02)	0.969457	0.9878	-0.003 (1.02e-02)	0.741632	0.873812	-0.003 (1.02e-02)	0.760197	0.882423	-0.006 (1.02e-02)	0.548156	0.755307	0.001 (1.02e-02)	0.886467	0.949234	0.003 (1.02e-02)	0.75314	0.878623
Resting-state functional connectivity	rsfMRI connectivity N3_N2	0.007 (1.02e-02)	0.520434	0.738745	0.005 (1.02e-02)	0.629819	0.808851	0.008 (1.02e-02)	0.458541	0.690862	0.008 (1.02e-02)	0.415475	0.652843	0.011 (1.02e-02)	0.294301	0.542644	0.01 (1.02e-02)	0.311779	0.560386	0.008 (1.02e-02)	0.413525	0.65142	0.007 (1.02e-02)	0.513061	0.734894
Resting-state functional connectivity	rsfMRI connectivity N4_N1	-0.008 (1.02e-02)	0.408525	0.647845	-0.009 (1.02e-02)	0.392012	0.635742	-0.006 (1.02e-02)	0.530237	0.745058	-0.004 (1.02e-02)	0.681272	0.841773	-0.007 (1.02e-02)	0.515989	0.73646	-0.005 (1.02e-02)	0.602055	0.790801	-0.005 (1.02e-02)	0.633626	0.811041	-0.004 (1.02e-02)	0.730689	0.867853
Resting-state functional connectivity	rsfMRI connectivity N4_N2	0.02 (1.02e-02)	0.0520807	0.187746	0.022 (1.02e-02)	0.02963	0.127727	0.019 (1.02e-02)	0.0640983	0.216571	0.011 (1.02e-02)	0.261305	0.504778	0.018 (1.02e-02)	0.080484	0.253146	0.016 (1.02e-02)	0.110607	0.307583	0.018 (1.02e-02)	0.0765865	0.245077	0.013 (1.02e-02)	0.193439	0.420296
Resting-state functional connectivity	rsfMRI connectivity N4_N3	-0.009 (1.02e-02)	0.355522	0.599459	-0.011 (1.02e-02)	0.29735	0.54527	-0.015 (1.02e-02)	0.143979	0.356396	-0.016 (1.02e-02)	0.112188	0.309358	-0.006 (1.02e-02)	0.562862	0.765978	-0.006 (1.02e-02)	0.581838	0.777663	-0.001 (1.02e-02)	0.933773	0.971367	0.001 (1.02e-02)	0.921638	0.967101
Resting-state functional connectivity	rsfMRI connectivity N5_N1	0.001 (1.02e-02)	0.905126	0.960133	0.004 (1.02e-02)	0.703384	0.855451	-7.12e-05 (1.02e-02)	0.994416	0.99622	-0.004 (1.02e-02)	0.712303	0.857794	-0.011 (1.02e-02)	0.296495	0.545097	-0.004 (1.02e-02)	0.707162	0.856128	-0.005 (1.02e-02)	0.658173	0.829242	-0.004 (1.02e-02)	0.661344	0.830372
Resting-state functional connectivity	rsfMRI connectivity N5_N2	0.01 (1.02e-02)	0.339055	0.585951	0.009 (1.01e-02)	0.369641	0.613995	0.009 (1.01e-02)	0.393063	0.636745	0.008 (1.01e-02)	0.456695	0.688684	0.008 (1.01e-02)	0.422071	0.658377	0.01 (1.01e-02)	0.312643	0.560776	0.026 (1.02e-02)	0.00933143	0.0545074	0.026 (1.02e-02)	0.00993339	0.057117
Resting-state functional connectivity	rsfMRI connectivity N5_N3	0.014 (1.02e-02)	0.176789	0.400837	0.013 (1.02e-02)	0.201345	0.431809	0.005 (1.02e-02)	0.601794	0.790695	0.002 (1.02e-02)	0.837571	0.925141	4.80e-05 (1.02e-02)	0.996244	0.99755	-0.004 (1.02e-02)	0.675565	0.838476	-0.009 (1.02e-02)	0.378158	0.621492	-0.011 (1.02e-02)	0.27007	0.516066
Resting-state functional connectivity	rsfMRI connectivity N5_N4	0.004 (1.02e-02)	0.68667	0.844426	0.002 (1.02e-02)	0.842991	0.927537	0.001 (1.02e-02)	0.894173	0.95426	0.006 (1.02e-02)	0.543185	0.753599	0.006 (1.02e-02)	0.549563	0.755348	0.009 (1.02e-02)	0.383899	0.627887	-0.004 (1.02e-02)	0.681264	0.841773	-0.006 (1.02e-02)	0.549034	0.755307
Resting-state functional connectivity	rsfMRI connectivity N6_N1	-0.004 (1.02e-02)	0.706315	0.856128	-0.004 (1.02e-02)	0.722381	0.863722	0.004 (1.02e-02)	0.693675	0.848787	0.007 (1.02e-02)	0.507411	0.732025	-0.003 (1.02e-02)	0.769991	0.887802	-0.009 (1.02e-02)	0.394065	0.637773	-0.014 (1.02e-02)	0.165859	0.387464	-0.016 (1.02e-02)	0.108012	0.303617
Resting-state functional connectivity	rsfMRI connectivity N6_N2	-0.013 (1.01e-02)	0.191145	0.417494	-0.011 (1.01e-02)	0.258885	0.50164	-0.009 (1.01e-02)	0.367949	0.612001	-0.006 (1.01e-02)	0.538848	0.750411	-0.012 (1.01e-02)	0.238189	0.479166	-0.013 (1.01e-02)	0.212221	0.444262	-0.005 (1.02e-02)	0.639193	0.815623	-0.007 (1.02e-02)	0.502537	0.727548
Resting-state functional connectivity	rsfMRI connectivity N6_N3	0.01 (1.02e-02)	0.32213	0.568458	0.012 (1.02e-02)	0.226528	0.46291	0.012 (1.02e-02)	0.240586	0.481326	0.003 (1.02e-02)	0.734882	0.870271	0.003 (1.02e-02)	0.79244	0.900982	0.01 (1.02e-02)	0.349083	0.593953	0.02 (1.02e-02)	0.0519488	0.187423	0.015 (1.02e-02)	0.151272	0.367245
Resting-state functional connectivity	rsfMRI connectivity N6_N4	-0.009 (1.02e-02)	0.394473	0.637773	-0.01 (1.02e-02)	0.34023	0.586896	-0.005 (1.01e-02)	0.64689	0.820548	-0.002 (1.01e-02)	0.876219	0.943522	0.004 (1.01e-02)	0.684208	0.842572	0.009 (1.01e-02)	0.354482	0.598392	0.012 (1.02e-02)	0.218898	0.452977	0.017 (1.02e-02)	0.0944435	0.278879
Resting-state functional connectivity	rsfMRI connectivity N6_N5	-2.14e-04 (1.02e-02)	0.983256	0.992697	4.45e-04 (1.02e-02)	0.965214	0.985423	0.003 (1.02e-02)	0.738401	0.872004	0.001 (1.02e-02)	0.892821	0.953494	-0.001 (1.02e-02)	0.959934	0.982071	3.33e-04 (1.02e-02)	0.973932	0.989846	-0.009 (1.02e-02)	0.385458	0.629506	-0.008 (1.02e-02)	0.4246	0.661206
Resting-state functional connectivity	rsfMRI connectivity N7_N1	-0.027 (1.02e-02)	0.00738925	0.0449462	-0.029 (1.02e-02)	0.00442745	0.0304069	-0.02 (1.01e-02)	0.0462017	0.172616	-0.014 (1.02e-02)	0.154377	0.370948	-0.018 (1.02e-02)	0.0722799	0.235737	-0.021 (1.02e-02)	0.0395503	0.154973	-0.02 (1.02e-02)	0.0512451	0.185643	-0.01 (1.02e-02)	0.328797	0.575036
Resting-state functional connectivity	rsfMRI connectivity N7_N2	-0.017 (1.01e-02)	0.0852642	0.262205	-0.018 (1.01e-02)	0.0823229	0.256977	-0.013 (1.01e-02)	0.18394	0.409609	-0.021 (1.01e-02)	0.0383522	0.151895	-0.024 (1.01e-02)	0.0200697	0.0972865	-0.025 (1.01e-02)	0.0149384	0.0777923	-0.021 (1.01e-02)	0.0341205	0.139774	-0.02 (1.01e-02)	0.0443987	0.168151
Resting-state functional connectivity	rsfMRI connectivity N7_N3	0.013 (1.02e-02)	0.21739	0.450913	0.014 (1.02e-02)	0.157528	0.375132	0.013 (1.02e-02)	0.185924	0.412169	0.01 (1.02e-02)	0.304194	0.552851	0.005 (1.02e-02)	0.609939	0.796278	0.008 (1.02e-02)	0.413747	0.65142	0.002 (1.02e-02)	0.856508	0.934757	0.001 (1.02e-02)	0.923008	0.967164
Resting-state functional connectivity	rsfMRI connectivity N7_N4	0.01 (1.02e-02)	0.308936	0.558008	0.009 (1.02e-02)	0.375536	0.618793	0.005 (1.02e-02)	0.605697	0.792889	0.003 (1.02e-02)	0.779243	0.893776	0.004 (1.02e-02)	0.667463	0.833573	0.006 (1.02e-02)	0.566669	0.768567	0.002 (1.02e-02)	0.860664	0.937054	0.003 (1.02e-02)	0.768567	0.886623
Resting-state functional connectivity	rsfMRI connectivity N7_N5	-0.012 (1.02e-02)	0.244943	0.487341	-0.01 (1.02e-02)	0.351487	0.596499	-0.017 (1.02e-02)	0.102748	0.29406	-0.014 (1.02e-02)	0.170202	0.392486	-0.022 (1.02e-02)	0.030338	0.129693	-0.016 (1.02e-02)	0.112226	0.309358	-4.62e-04 (1.02e-02)	0.963938	0.984675	-0.002 (1.02e-02)	0.866907	0.940605
Resting-state functional connectivity	rsfMRI connectivity N7_N6	-0.016 (1.01e-02)	0.121816	0.32406	-0.016 (1.01e-02)	0.114359	0.312505	-0.016 (1.01e-02)	0.119699	0.320942	-0.015 (1.01e-02)	0.129089	0.335129	-0.018 (1.01e-02)	0.0799995	0.252161	-0.011 (1.01e-02)	0.289796	0.537705	-0.005 (1.01e-02)	0.632432	0.810452	-0.004 (1.01e-02)	0.68399	0.842538
Resting-state functional connectivity	rsfMRI connectivity N8_N1	-0.011 (1.02e-02)	0.276508	0.524511	-0.011 (1.02e-02)	0.277484	0.525887	-0.004 (1.02e-02)	0.662474	0.830868	-0.006 (1.02e-02)	0.570252	0.769917	0.003 (1.02e-02)	0.764167	0.883624	0.01 (1.02e-02)	0.318472	0.567085	0.002 (1.02e-02)	0.811242	0.911845	0.005 (1.02e-02)	0.617565	0.80093
Resting-state functional connectivity	rsfMRI connectivity N8_N2	-0.005 (1.02e-02)	0.621942	0.803774	-0.004 (1.02e-02)	0.710888	0.857492	-0.004 (1.02e-02)	0.668645	0.834433	-0.008 (1.02e-02)	0.431095	0.664938	-0.003 (1.02e-02)	0.756628	0.880904	0.001 (1.02e-02)	0.951694	0.977843	0.001 (1.02e-02)	0.883015	0.947145	0.001 (1.02e-02)	0.947259	0.976943
Resting-state functional connectivity	rsfMRI connectivity N8_N3	-0.02 (1.02e-02)	0.0522787	0.188152	-0.02 (1.02e-02)	0.0548533	0.194096	-0.013 (1.02e-02)	0.191575	0.417981	-0.009 (1.02e-02)	0.39837	0.641811	-0.01 (1.02e-02)	0.342674	0.58973	-0.009 (1.02e-02)	0.360517	0.603733	-0.016 (1.02e-02)	0.110939	0.308082	-0.014 (1.02e-02)	0.165829	0.387464
Resting-state functional connectivity	rsfMRI connectivity N8_N4	0.006 (1.02e-02)	0.556273	0.76147	0.006 (1.02e-02)	0.558137	0.763428	0.007 (1.02e-02)	0.521065	0.739403	0.009 (1.02e-02)	0.366874	0.610673	0.005 (1.02e-02)	0.63745	0.814519	0.002 (1.02e-02)	0.871878	0.941897	0.003 (1.02e-02)	0.751014	0.877711	-0.001 (1.02e-02)	0.917553	0.965891
Resting-state functional connectivity	rsfMRI connectivity N8_N5	0.018 (1.02e-02)	0.0862133	0.263655	0.019 (1.02e-02)	0.0662884	0.221765	0.013 (1.02e-02)	0.19524	0.423052	0.01 (1.02e-02)	0.348228	0.593049	0.007 (1.02e-02)	0.469746	0.701285	0.01 (1.02e-02)	0.343124	0.589815	0.007 (1.02e-02)	0.516892	0.737272	0.004 (1.02e-02)	0.683514	0.842518
Resting-state functional connectivity	rsfMRI connectivity N8_N6	-0.006 (1.02e-02)	0.54123	0.751901	-0.007 (1.02e-02)	0.521844	0.740033	-0.008 (1.02e-02)	0.442455	0.67702	-0.007 (1.02e-02)	0.496173	0.722668	-0.005 (1.02e-02)	0.603682	0.791761	-0.002 (1.02e-02)	0.875691	0.943336	-0.005 (1.02e-02)	0.654403	0.826378	-0.008 (1.02e-02)	0.406397	0.646954
Resting-state functional connectivity	rsfMRI connectivity N8_N7	0.026 (1.02e-02)	0.0092566	0.0542857	0.027 (1.02e-02)	0.00769732	0.0466915	0.023 (1.02e-02)	0.0264771	0.118372	0.029 (1.02e-02)	0.00476566	0.0324271	0.013 (1.02e-02)	0.192789	0.419729	0.015 (1.02e-02)	0.145491	0.358732	0.004 (1.02e-02)	0.713727	0.858115	0.004 (1.02e-02)	0.661662	0.830372
Resting-state functional connectivity	rsfMRI connectivity N9_N1	0.028 (1.01e-02)	0.00599119	0.0382328	0.028 (1.01e-02)	0.00623417	0.0393287	0.019 (1.01e-02)	0.0581539	0.20126	0.015 (1.01e-02)	0.130531	0.337683	0.014 (1.01e-02)	0.154496	0.370991	0.018 (1.01e-02)	0.0725553	0.235938	0.017 (1.01e-02)	0.087421	0.266426	0.016 (1.02e-02)	0.108987	0.304611
Resting-state functional connectivity	rsfMRI connectivity N9_N2	-1.27e-04 (1.01e-02)	0.99001	0.995248	-0.002 (1.01e-02)	0.825718	0.91933	-0.002 (1.01e-02)	0.845992	0.92899	0.001 (1.01e-02)	0.951578	0.977843	-0.006 (1.01e-02)	0.560454	0.76482	0.001 (1.01e-02)	0.936085	0.971892	-0.008 (1.01e-02)	0.407475	0.647369	-0.008 (1.01e-02)	0.417553	0.654092
Resting-state functional connectivity	rsfMRI connectivity N9_N3	-0.008 (1.02e-02)	0.462775	0.694871	-0.01 (1.02e-02)	0.322203	0.568458	-0.003 (1.02e-02)	0.758723	0.882423	-0.004 (1.02e-02)	0.705365	0.85574	-0.007 (1.02e-02)	0.497606	0.724258	-0.006 (1.02e-02)	0.527731	0.743732	0.003 (1.02e-02)	0.749422	0.877711	-0.003 (1.02e-02)	0.761154	0.882833
Resting-state functional connectivity	rsfMRI connectivity N9_N4	0.013 (1.02e-02)	0.205927	0.435732	0.011 (1.02e-02)	0.261147	0.504694	0.01 (1.01e-02)	0.322158	0.568458	0.011 (1.01e-02)	0.260972	0.504577	0.015 (1.01e-02)	0.139051	0.350238	0.011 (1.01e-02)	0.273242	0.520775	0.003 (1.02e-02)	0.798503	0.905079	0.001 (1.02e-02)	0.914399	0.964836
Resting-state functional connectivity	rsfMRI connectivity N9_N5	0.002 (1.01e-02)	0.840775	0.927231	-2.75e-04 (1.01e-02)	0.978227	0.991128	0.001 (1.00e-02)	0.919487	0.966775	0.004 (1.00e-02)	0.669663	0.834433	0.01 (1.00e-02)	0.336255	0.583687	0.007 (1.01e-02)	0.493139	0.718981	0.009 (1.01e-02)	0.349708	0.594416	0.007 (1.01e-02)	0.458365	0.690832
Resting-state functional connectivity	rsfMRI connectivity N9_N6	0.008 (1.02e-02)	0.415668	0.652843	0.008 (1.02e-02)	0.427607	0.663691	0.01 (1.01e-02)	0.32112	0.568362	0.009 (1.01e-02)	0.389461	0.632767	0.008 (1.01e-02)	0.425118	0.661262	0.016 (1.02e-02)	0.115176	0.313189	0.013 (1.02e-02)	0.217023	0.450575	0.013 (1.02e-02)	0.204932	0.434253
Resting-state functional connectivity	rsfMRI connectivity N9_N7	0.021 (1.02e-02)	0.0438997	0.166834	0.021 (1.02e-02)	0.0397551	0.155637	0.019 (1.02e-02)	0.0576377	0.200198	0.021 (1.02e-02)	0.0398879	0.15588	-0.001 (1.02e-02)	0.922121	0.967101	0.003 (1.02e-02)	0.788903	0.898825	0.003 (1.02e-02)	0.77451	0.890919	0.004 (1.02e-02)	0.678459	0.84065
Resting-state functional connectivity	rsfMRI connectivity N9_N8	-0.007 (1.02e-02)	0.482193	0.710692	-0.007 (1.02e-02)	0.515487	0.736104	-0.011 (1.02e-02)	0.301887	0.550637	-0.008 (1.02e-02)	0.429327	0.664194	-0.003 (1.02e-02)	0.789259	0.898956	0.004 (1.02e-02)	0.719964	0.862316	0.012 (1.02e-02)	0.23615	0.476399	0.015 (1.02e-02)	0.153128	0.370081
Resting-state functional connectivity	rsfMRI connectivity N10_N1	0.006 (1.02e-02)	0.539723	0.750834	0.006 (1.02e-02)	0.570638	0.769917	0.01 (1.01e-02)	0.347973	0.59298	0.005 (1.01e-02)	0.64403	0.818749	3.11e-04 (1.01e-02)	0.975554	0.990448	0.005 (1.01e-02)	0.590551	0.783146	0.006 (1.02e-02)	0.529615	0.745058	0.007 (1.02e-02)	0.488902	0.714661
Resting-state functional connectivity	rsfMRI connectivity N10_N2	-0.008 (1.02e-02)	0.455585	0.687919	-0.01 (1.02e-02)	0.344647	0.590643	-0.009 (1.02e-02)	0.401489	0.643782	-0.006 (1.02e-02)	0.576621	0.775139	-0.004 (1.02e-02)	0.66329	0.830947	-0.004 (1.02e-02)	0.721662	0.863616	0.002 (1.02e-02)	0.856868	0.934765	0.005 (1.02e-02)	0.659085	0.82968
Resting-state functional connectivity	rsfMRI connectivity N10_N3	0.011 (1.02e-02)	0.296287	0.544969	0.012 (1.02e-02)	0.237002	0.477464	0.003 (1.02e-02)	0.766871	0.885816	-0.005 (1.02e-02)	0.596011	0.786438	-0.005 (1.02e-02)	0.596717	0.786833	-0.008 (1.02e-02)	0.451353	0.685175	-0.012 (1.02e-02)	0.244263	0.486728	-0.017 (1.02e-02)	0.0908931	0.273795
Resting-state functional connectivity	rsfMRI connectivity N10_N4	0.003 (1.02e-02)	0.757809	0.882047	0.002 (1.02e-02)	0.854066	0.934353	0.001 (1.02e-02)	0.929496	0.968545	0.007 (1.02e-02)	0.504542	0.729553	0.008 (1.02e-02)	0.439323	0.673862	0.01 (1.02e-02)	0.33743	0.584578	0.005 (1.02e-02)	0.610371	0.796278	0.002 (1.02e-02)	0.83574	0.923581
Resting-state functional connectivity	rsfMRI connectivity N10_N5	-0.004 (1.02e-02)	0.707624	0.856128	-0.005 (1.02e-02)	0.598027	0.787692	0.004 (1.02e-02)	0.664294	0.831262	0.004 (1.02e-02)	0.692154	0.847864	0.012 (1.02e-02)	0.229238	0.466936	0.011 (1.02e-02)	0.281337	0.52969	0.006 (1.02e-02)	0.549024	0.755307	4.02e-04 (1.02e-02)	0.968576	0.987357
Resting-state functional connectivity	rsfMRI connectivity N10_N6	0.01 (1.02e-02)	0.333901	0.581659	0.008 (1.02e-02)	0.411637	0.649674	0.007 (1.02e-02)	0.513378	0.73511	0.006 (1.02e-02)	0.568529	0.769206	0.001 (1.02e-02)	0.88841	0.95051	-0.009 (1.02e-02)	0.353031	0.596931	-0.007 (1.02e-02)	0.47447	0.705803	-0.012 (1.02e-02)	0.244322	0.486728
Resting-state functional connectivity	rsfMRI connectivity N10_N7	-0.017 (1.02e-02)	0.100029	0.289434	-0.016 (1.02e-02)	0.105796	0.30006	-0.013 (1.02e-02)	0.185443	0.411723	-0.006 (1.02e-02)	0.561145	0.76482	-0.016 (1.02e-02)	0.113725	0.311352	-0.021 (1.02e-02)	0.0416435	0.16075	-0.012 (1.02e-02)	0.249421	0.491936	-0.01 (1.02e-02)	0.311947	0.560386
Resting-state functional connectivity	rsfMRI connectivity N10_N8	0.005 (1.02e-02)	0.615145	0.799796	0.005 (1.02e-02)	0.600752	0.790103	0.001 (1.02e-02)	0.89045	0.952113	-0.001 (1.02e-02)	0.927672	0.968545	-0.003 (1.02e-02)	0.770998	0.888592	0.001 (1.02e-02)	0.899765	0.958045	0.004 (1.02e-02)	0.706932	0.856128	-0.003 (1.02e-02)	0.78125	0.895173
Resting-state functional connectivity	rsfMRI connectivity N10_N9	0.013 (1.02e-02)	0.203247	0.433363	0.015 (1.02e-02)	0.142672	0.354646	0.014 (1.02e-02)	0.160713	0.380152	0.009 (1.02e-02)	0.401735	0.643849	0.01 (1.02e-02)	0.312128	0.560386	0.009 (1.02e-02)	0.390942	0.634706	0.008 (1.02e-02)	0.430353	0.664575	0.007 (1.02e-02)	0.522144	0.740221
Resting-state functional connectivity	rsfMRI connectivity N11_N1	0.015 (1.02e-02)	0.143405	0.355174	0.013 (1.02e-02)	0.188495	0.414953	0.014 (1.02e-02)	0.158801	0.377228	0.013 (1.02e-02)	0.204343	0.434185	0.006 (1.02e-02)	0.565401	0.768343	0.007 (1.02e-02)	0.50884	0.732843	0.01 (1.02e-02)	0.319475	0.567785	0.011 (1.02e-02)	0.274935	0.522648
Resting-state functional connectivity	rsfMRI connectivity N11_N2	0.004 (1.02e-02)	0.679419	0.840895	0.001 (1.02e-02)	0.913024	0.964573	0.006 (1.02e-02)	0.570595	0.769917	0.002 (1.02e-02)	0.808888	0.910407	0.002 (1.02e-02)	0.873296	0.94234	0.006 (1.02e-02)	0.524564	0.741334	0.006 (1.02e-02)	0.525242	0.741518	0.013 (1.02e-02)	0.210233	0.441343
Resting-state functional connectivity	rsfMRI connectivity N11_N3	0.006 (1.02e-02)	0.586049	0.780455	0.005 (1.02e-02)	0.657132	0.828644	0.005 (1.02e-02)	0.628387	0.808468	0.006 (1.02e-02)	0.571782	0.771225	-0.007 (1.02e-02)	0.484006	0.712136	-0.009 (1.02e-02)	0.392382	0.636109	-0.008 (1.02e-02)	0.412202	0.650102	-0.015 (1.02e-02)	0.156474	0.374114
Resting-state functional connectivity	rsfMRI connectivity N11_N4	-0.008 (1.02e-02)	0.45229	0.68589	-0.006 (1.02e-02)	0.587948	0.781807	-0.008 (1.02e-02)	0.441258	0.675657	-0.003 (1.02e-02)	0.783907	0.896358	-0.001 (1.02e-02)	0.92161	0.967101	-0.002 (1.02e-02)	0.822017	0.9176	-0.012 (1.02e-02)	0.254778	0.498757	-0.012 (1.02e-02)	0.225346	0.462076
Resting-state functional connectivity	rsfMRI connectivity N11_N5	0.006 (1.02e-02)	0.525026	0.741518	0.007 (1.02e-02)	0.511471	0.734292	0.005 (1.01e-02)	0.629815	0.808851	0.008 (1.01e-02)	0.456548	0.688684	0.006 (1.01e-02)	0.572591	0.771521	0.007 (1.01e-02)	0.519174	0.738381	0.01 (1.02e-02)	0.328271	0.574573	0.005 (1.02e-02)	0.605018	0.792889
Resting-state functional connectivity	rsfMRI connectivity N11_N6	0.014 (1.02e-02)	0.183528	0.40953	0.011 (1.02e-02)	0.267666	0.513026	0.008 (1.02e-02)	0.431424	0.665172	0.006 (1.02e-02)	0.558296	0.763428	0.001 (1.02e-02)	0.927268	0.968545	-0.003 (1.02e-02)	0.748388	0.877558	0.002 (1.02e-02)	0.831671	0.92144	0.004 (1.02e-02)	0.67512	0.838394
Resting-state functional connectivity	rsfMRI connectivity N11_N7	0.007 (1.02e-02)	0.469211	0.700722	0.006 (1.02e-02)	0.540468	0.751482	0.014 (1.02e-02)	0.166935	0.389015	0.011 (1.02e-02)	0.262389	0.505527	0.017 (1.02e-02)	0.0928676	0.276625	0.021 (1.02e-02)	0.0436438	0.166147	0.012 (1.02e-02)	0.22367	0.459835	0.015 (1.02e-02)	0.131316	0.338597
Resting-state functional connectivity	rsfMRI connectivity N11_N8	0.007 (1.01e-02)	0.509832	0.733123	0.008 (1.01e-02)	0.410766	0.649435	0.014 (1.00e-02)	0.172047	0.395709	0.01 (1.00e-02)	0.339634	0.586556	0.011 (1.00e-02)	0.272602	0.519781	0.011 (1.01e-02)	0.292918	0.540872	0.012 (1.01e-02)	0.249163	0.491936	0.007 (1.01e-02)	0.501738	0.727225
Resting-state functional connectivity	rsfMRI connectivity N11_N9	-0.001 (1.02e-02)	0.925711	0.96756	1.55e-04 (1.02e-02)	0.98787	0.99461	1.62e-04 (1.02e-02)	0.987297	0.994504	-0.002 (1.02e-02)	0.839094	0.925896	-0.001 (1.02e-02)	0.936901	0.971892	-0.005 (1.02e-02)	0.612676	0.798105	-0.014 (1.02e-02)	0.182403	0.407845	-0.015 (1.02e-02)	0.144306	0.356606
Resting-state functional connectivity	rsfMRI connectivity N11_N10	0.007 (1.02e-02)	0.468364	0.699695	0.006 (1.02e-02)	0.544683	0.75408	0.013 (1.01e-02)	0.201772	0.432116	0.019 (1.01e-02)	0.0617674	0.210467	0.009 (1.01e-02)	0.382707	0.626635	0.007 (1.01e-02)	0.496472	0.722856	-0.001 (1.02e-02)	0.937339	0.971892	2.17e-04 (1.02e-02)	0.982947	0.992697
Resting-state functional connectivity	rsfMRI connectivity N12_N1	-0.004 (1.02e-02)	0.708216	0.856313	-0.004 (1.02e-02)	0.696462	0.851253	-0.012 (1.01e-02)	0.247196	0.49006	-0.012 (1.01e-02)	0.243684	0.486048	-0.009 (1.01e-02)	0.396259	0.639568	-0.001 (1.02e-02)	0.938569	0.972535	-0.005 (1.02e-02)	0.58954	0.782932	-0.009 (1.02e-02)	0.387505	0.630517
Resting-state functional connectivity	rsfMRI connectivity N12_N2	-0.008 (1.02e-02)	0.409545	0.648226	-0.011 (1.02e-02)	0.282117	0.52969	-0.006 (1.01e-02)	0.555578	0.761227	-0.006 (1.02e-02)	0.539222	0.750458	-0.005 (1.02e-02)	0.589874	0.782952	-0.003 (1.02e-02)	0.800192	0.906063	-0.004 (1.02e-02)	0.718209	0.861101	0.002 (1.02e-02)	0.870361	0.941897
Resting-state functional connectivity	rsfMRI connectivity N12_N3	0.008 (9.89e-03)	0.415715	0.652843	0.007 (9.88e-03)	0.490889	0.717151	0.013 (9.86e-03)	0.200248	0.429896	0.013 (9.86e-03)	0.199559	0.429041	0.014 (9.86e-03)	0.144836	0.357517	0.017 (9.87e-03)	0.0831881	0.258081	0.019 (9.89e-03)	0.0545128	0.193512	0.013 (9.89e-03)	0.203199	0.433363
Resting-state functional connectivity	rsfMRI connectivity N12_N4	-0.012 (1.02e-02)	0.232084	0.470346	-0.014 (1.02e-02)	0.155479	0.372139	-0.016 (1.01e-02)	0.124505	0.32805	-0.017 (1.01e-02)	0.0915219	0.274939	-0.006 (1.01e-02)	0.558371	0.763428	-0.004 (1.01e-02)	0.727082	0.865818	-0.007 (1.02e-02)	0.517576	0.737533	-0.003 (1.02e-02)	0.760563	0.882461
Resting-state functional connectivity	rsfMRI connectivity N12_N5	-3.77e-04 (1.01e-02)	0.970396	0.987845	-0.003 (1.01e-02)	0.750733	0.877711	0.002 (1.01e-02)	0.82268	0.918108	0.004 (1.01e-02)	0.67779	0.840056	-0.003 (1.01e-02)	0.742069	0.874093	0.001 (1.01e-02)	0.948208	0.976943	-0.003 (1.01e-02)	0.783099	0.89613	0.003 (1.01e-02)	0.771079	0.888592
Resting-state functional connectivity	rsfMRI connectivity N12_N6	-0.013 (1.01e-02)	0.197133	0.425438	-0.016 (1.01e-02)	0.124069	0.327324	-0.004 (1.01e-02)	0.713358	0.858115	-0.004 (1.01e-02)	0.694967	0.850131	-0.013 (1.01e-02)	0.18231	0.407842	-0.013 (1.01e-02)	0.212473	0.444262	-0.011 (1.01e-02)	0.264754	0.508771	-0.01 (1.01e-02)	0.314489	0.563173
Resting-state functional connectivity	rsfMRI connectivity N12_N7	-0.005 (1.02e-02)	0.65594	0.827609	-0.006 (1.02e-02)	0.56576	0.768343	-0.01 (1.01e-02)	0.317196	0.565975	-0.008 (1.01e-02)	0.408791	0.647962	-0.009 (1.01e-02)	0.397513	0.641131	-0.012 (1.02e-02)	0.22257	0.458427	-0.019 (1.02e-02)	0.0616823	0.210354	-0.012 (1.02e-02)	0.248445	0.491306
Resting-state functional connectivity	rsfMRI connectivity N12_N8	0.005 (1.02e-02)	0.645459	0.819536	0.002 (1.02e-02)	0.842345	0.927537	0.007 (1.01e-02)	0.475391	0.706515	0.008 (1.01e-02)	0.442289	0.677001	0.003 (1.01e-02)	0.759346	0.882423	0.003 (1.01e-02)	0.792988	0.901373	0.001 (1.02e-02)	0.907317	0.960843	0.002 (1.02e-02)	0.848648	0.931088
Resting-state functional connectivity	rsfMRI connectivity N12_N9	0.012 (1.01e-02)	0.229597	0.46745	0.012 (1.01e-02)	0.223944	0.460053	0.013 (1.01e-02)	0.197399	0.425438	0.008 (1.01e-02)	0.42506	0.661262	0.008 (1.01e-02)	0.410949	0.649435	0.007 (1.01e-02)	0.478411	0.708449	0.003 (1.01e-02)	0.787422	0.898074	0.004 (1.01e-02)	0.696829	0.851466
Resting-state functional connectivity	rsfMRI connectivity N12_N10	-0.018 (1.01e-02)	0.0683562	0.226963	-0.019 (1.01e-02)	0.0609765	0.208817	-0.013 (1.01e-02)	0.188358	0.414857	-0.007 (1.01e-02)	0.483618	0.712123	-0.012 (1.01e-02)	0.236591	0.477071	-0.006 (1.01e-02)	0.56654	0.768567	-0.014 (1.01e-02)	0.17295	0.397372	-0.008 (1.01e-02)	0.411159	0.649435
Resting-state functional connectivity	rsfMRI connectivity N12_N11	-0.013 (1.00e-02)	0.184213	0.409609	-0.015 (1.00e-02)	0.139591	0.350539	-0.017 (9.98e-03)	0.0825871	0.257015	-0.011 (9.99e-03)	0.292944	0.540872	-0.006 (9.99e-03)	0.524471	0.741334	-0.006 (1.00e-02)	0.535475	0.747479	-0.013 (1.00e-02)	0.194804	0.422315	-0.012 (1.00e-02)	0.217356	0.450913
Resting-state functional connectivity	rsfMRI connectivity N13_N1	-0.004 (1.02e-02)	0.717839	0.861101	-0.004 (1.02e-02)	0.719845	0.862316	-0.004 (1.01e-02)	0.68936	0.846216	-0.002 (1.01e-02)	0.83052	0.921039	-2.46e-04 (1.01e-02)	0.980651	0.991928	3.98e-05 (1.01e-02)	0.996871	0.997775	-0.005 (1.02e-02)	0.638101	0.814864	-0.002 (1.02e-02)	0.825291	0.91933
Resting-state functional connectivity	rsfMRI connectivity N13_N2	0.001 (1.01e-02)	0.888078	0.95051	-7.99e-05 (1.01e-02)	0.993696	0.995725	0.001 (1.01e-02)	0.888614	0.95051	0.005 (1.01e-02)	0.629408	0.808851	0.001 (1.01e-02)	0.895416	0.954885	0.001 (1.01e-02)	0.948606	0.976943	0.004 (1.01e-02)	0.663479	0.830948	3.24e-04 (1.01e-02)	0.974474	0.990169
Resting-state functional connectivity	rsfMRI connectivity N13_N3	-0.008 (1.02e-02)	0.405744	0.646614	-0.009 (1.02e-02)	0.394565	0.637773	-0.01 (1.02e-02)	0.335325	0.58299	-0.01 (1.02e-02)	0.320815	0.568052	-0.01 (1.02e-02)	0.304708	0.552924	-0.009 (1.02e-02)	0.403571	0.645013	-0.012 (1.02e-02)	0.235111	0.474738	-0.013 (1.02e-02)	0.210278	0.441343
Resting-state functional connectivity	rsfMRI connectivity N13_N4	2.57e-04 (1.02e-02)	0.979944	0.991928	-2.53e-04 (1.02e-02)	0.980306	0.991928	-0.005 (1.02e-02)	0.65933	0.829752	-0.002 (1.02e-02)	0.88042	0.946156	-0.002 (1.02e-02)	0.846105	0.92899	-0.008 (1.02e-02)	0.419411	0.655617	-0.011 (1.02e-02)	0.280089	0.528579	-0.014 (1.02e-02)	0.170383	0.392699
Resting-state functional connectivity	rsfMRI connectivity N13_N5	0.002 (1.01e-02)	0.843311	0.927537	0.003 (1.01e-02)	0.803619	0.907617	0.007 (1.01e-02)	0.463173	0.69491	0.001 (1.01e-02)	0.912806	0.964573	-0.012 (1.01e-02)	0.241758	0.482642	-0.016 (1.01e-02)	0.112942	0.310169	-0.019 (1.01e-02)	0.0600581	0.206234	-0.017 (1.01e-02)	0.0844967	0.260753
Resting-state functional connectivity	rsfMRI connectivity N13_N6	-0.004 (1.02e-02)	0.700726	0.853394	-0.004 (1.02e-02)	0.702417	0.85451	-0.016 (1.02e-02)	0.117264	0.3164	-0.01 (1.02e-02)	0.338124	0.585093	-0.003 (1.02e-02)	0.767646	0.886023	-0.007 (1.02e-02)	0.47602	0.70659	-0.004 (1.02e-02)	0.718364	0.861101	-0.003 (1.02e-02)	0.751103	0.877711
Resting-state functional connectivity	rsfMRI connectivity N13_N7	0.019 (1.01e-02)	0.0548416	0.194096	0.022 (1.01e-02)	0.0272631	0.120288	0.022 (1.01e-02)	0.0314257	0.131666	0.02 (1.01e-02)	0.0461876	0.172616	0.013 (1.01e-02)	0.195871	0.423793	0.013 (1.01e-02)	0.189838	0.416456	0.012 (1.02e-02)	0.24168	0.482642	0.009 (1.02e-02)	0.39129	0.635037
Resting-state functional connectivity	rsfMRI connectivity N13_N8	0.009 (1.02e-02)	0.357201	0.601245	0.01 (1.02e-02)	0.346633	0.592154	0.012 (1.02e-02)	0.239691	0.480689	0.008 (1.02e-02)	0.431549	0.665172	0.006 (1.02e-02)	0.578666	0.776118	0.01 (1.02e-02)	0.347094	0.592489	0.012 (1.02e-02)	0.252152	0.495332	0.009 (1.02e-02)	0.385221	0.629506
Resting-state functional connectivity	rsfMRI connectivity N13_N9	-0.001 (1.02e-02)	0.91235	0.964573	-0.002 (1.02e-02)	0.85078	0.932037	-0.003 (1.01e-02)	0.787559	0.898074	-0.003 (1.01e-02)	0.756422	0.880904	-0.004 (1.01e-02)	0.661216	0.830372	-0.002 (1.01e-02)	0.807518	0.90923	-0.002 (1.02e-02)	0.861819	0.93785	-0.003 (1.02e-02)	0.784445	0.89674
Resting-state functional connectivity	rsfMRI connectivity N13_N10	0.003 (1.02e-02)	0.759271	0.882423	0.002 (1.02e-02)	0.882814	0.947145	4.39e-04 (1.02e-02)	0.965585	0.985423	-0.005 (1.02e-02)	0.619212	0.802357	-0.009 (1.02e-02)	0.400346	0.64323	-0.004 (1.02e-02)	0.698612	0.852775	-0.004 (1.02e-02)	0.664977	0.831881	-0.009 (1.02e-02)	0.357357	0.601245
Resting-state functional connectivity	rsfMRI connectivity N13_N11	0.025 (1.02e-02)	0.0127616	0.0690626	0.023 (1.02e-02)	0.0217372	0.102328	0.029 (1.02e-02)	0.00487752	0.0330355	0.027 (1.02e-02)	0.0084447	0.0505309	0.025 (1.02e-02)	0.0123592	0.0675795	0.021 (1.02e-02)	0.0424072	0.162692	0.016 (1.02e-02)	0.121624	0.32379	0.014 (1.02e-02)	0.160807	0.380152
Resting-state functional connectivity	rsfMRI connectivity N13_N12	-0.007 (1.01e-02)	0.486967	0.714197	-0.008 (1.01e-02)	0.403915	0.645135	-0.003 (1.01e-02)	0.732908	0.869098	0.004 (1.01e-02)	0.722633	0.863722	-0.001 (1.01e-02)	0.902482	0.959173	0.001 (1.01e-02)	0.916945	0.965628	0.006 (1.01e-02)	0.529842	0.745058	0.01 (1.01e-02)	0.328663	0.575031
Resting-state functional connectivity	rsfMRI connectivity N14_N1	-0.02 (1.01e-02)	0.0437708	0.166487	-0.018 (1.01e-02)	0.0738919	0.238528	-0.02 (1.00e-02)	0.0472638	0.175688	-0.022 (1.00e-02)	0.0302118	0.129278	-0.005 (1.00e-02)	0.633038	0.810769	-0.002 (1.00e-02)	0.861356	0.937577	0.007 (1.01e-02)	0.490981	0.717151	0.007 (1.01e-02)	0.472849	0.704964
Resting-state functional connectivity	rsfMRI connectivity N14_N2	-0.009 (1.02e-02)	0.405281	0.646342	-0.009 (1.02e-02)	0.353125	0.596931	-0.01 (1.02e-02)	0.323311	0.570133	-0.006 (1.02e-02)	0.543629	0.753978	-0.002 (1.02e-02)	0.819753	0.915536	0.002 (1.02e-02)	0.881546	0.946718	-0.011 (1.02e-02)	0.293095	0.540872	-0.004 (1.02e-02)	0.715323	0.859088
Resting-state functional connectivity	rsfMRI connectivity N14_N3	-0.013 (1.02e-02)	0.197037	0.425438	-0.013 (1.02e-02)	0.206378	0.436478	-0.007 (1.02e-02)	0.488534	0.714661	-0.005 (1.02e-02)	0.597908	0.787692	0.002 (1.02e-02)	0.875283	0.943224	0.009 (1.02e-02)	0.385706	0.629678	0.002 (1.02e-02)	0.813613	0.912291	0.001 (1.02e-02)	0.924865	0.967362
Resting-state functional connectivity	rsfMRI connectivity N14_N4	-0.004 (1.02e-02)	0.700383	0.853394	-0.005 (1.02e-02)	0.633064	0.810769	-0.004 (1.02e-02)	0.682426	0.842492	0.001 (1.02e-02)	0.942409	0.97486	-0.008 (1.02e-02)	0.427761	0.663691	-0.01 (1.02e-02)	0.335145	0.582906	-0.01 (1.02e-02)	0.335948	0.583687	-0.012 (1.02e-02)	0.251151	0.494684
Resting-state functional connectivity	rsfMRI connectivity N14_N5	0.032 (1.02e-02)	0.00179359	0.0146676	0.033 (1.02e-02)	0.00117456	0.0102914	0.023 (1.01e-02)	0.0208677	0.0997311	0.019 (1.01e-02)	0.0544953	0.193512	0.017 (1.01e-02)	0.0922561	0.276018	0.013 (1.01e-02)	0.203965	0.43366	0.004 (1.02e-02)	0.700556	0.853394	0.013 (1.02e-02)	0.195827	0.423793
Resting-state functional connectivity	rsfMRI connectivity N14_N6	0.004 (1.02e-02)	0.682273	0.842492	0.005 (1.02e-02)	0.626438	0.807114	0.003 (1.01e-02)	0.736693	0.871462	0.008 (1.02e-02)	0.447625	0.681931	0.003 (1.02e-02)	0.753336	0.878623	-1.26e-04 (1.02e-02)	0.990084	0.995248	0.001 (1.02e-02)	0.913268	0.9646	0.003 (1.02e-02)	0.762974	0.883402
Resting-state functional connectivity	rsfMRI connectivity N14_N7	-0.003 (1.02e-02)	0.796512	0.903519	-0.002 (1.02e-02)	0.873346	0.94234	-0.006 (1.02e-02)	0.570207	0.769917	-0.006 (1.02e-02)	0.550162	0.755917	2.55e-04 (1.02e-02)	0.98001	0.991928	0.002 (1.02e-02)	0.857951	0.935513	0.006 (1.02e-02)	0.545534	0.754488	0.009 (1.02e-02)	0.376865	0.620139
Resting-state functional connectivity	rsfMRI connectivity N14_N8	0.005 (1.02e-02)	0.644069	0.818749	0.004 (1.02e-02)	0.671014	0.835174	0.004 (1.02e-02)	0.729374	0.867187	0.002 (1.02e-02)	0.835243	0.923493	0.009 (1.02e-02)	0.369704	0.613995	0.007 (1.02e-02)	0.513834	0.735238	0.006 (1.02e-02)	0.533968	0.747386	0.007 (1.02e-02)	0.487191	0.714271
Resting-state functional connectivity	rsfMRI connectivity N14_N9	-0.001 (1.02e-02)	0.94825	0.976943	-0.001 (1.02e-02)	0.905094	0.960133	-0.003 (1.02e-02)	0.802519	0.907535	-0.009 (1.02e-02)	0.372297	0.616446	-0.025 (1.02e-02)	0.0137955	0.0731346	-0.03 (1.02e-02)	0.00328664	0.0238714	-0.037 (1.02e-02)	0.000239719	0.00275605	-0.042 (1.02e-02)	4.05755e-05	0.000597271
Resting-state functional connectivity	rsfMRI connectivity N14_N10	0.019 (1.02e-02)	0.0650004	0.218283	0.018 (1.02e-02)	0.083616	0.258859	0.011 (1.01e-02)	0.292544	0.54076	0.008 (1.01e-02)	0.434861	0.66911	0.01 (1.01e-02)	0.316974	0.565975	0.003 (1.01e-02)	0.77925	0.893776	-0.006 (1.02e-02)	0.544718	0.75408	-0.011 (1.02e-02)	0.29919	0.547525
Resting-state functional connectivity	rsfMRI connectivity N14_N11	0.014 (1.01e-02)	0.158513	0.376949	0.015 (1.01e-02)	0.142836	0.354646	0.012 (1.01e-02)	0.22309	0.459122	0.007 (1.01e-02)	0.473147	0.70512	0.008 (1.01e-02)	0.409331	0.648226	0.008 (1.01e-02)	0.449031	0.683531	0.004 (1.01e-02)	0.713274	0.858115	0.001 (1.01e-02)	0.925146	0.967427
Resting-state functional connectivity	rsfMRI connectivity N14_N12	0.005 (1.02e-02)	0.62887	0.808468	0.006 (1.02e-02)	0.578925	0.776118	0.001 (1.02e-02)	0.920615	0.967101	-0.002 (1.02e-02)	0.87126	0.941897	0.008 (1.02e-02)	0.424229	0.661042	0.012 (1.02e-02)	0.249243	0.491936	0.017 (1.02e-02)	0.0991587	0.288462	0.015 (1.02e-02)	0.1336	0.34162
Resting-state functional connectivity	rsfMRI connectivity N14_N13	-0.01 (1.02e-02)	0.304218	0.552851	-0.01 (1.02e-02)	0.302685	0.550745	-0.011 (1.01e-02)	0.290159	0.537927	-0.012 (1.02e-02)	0.256318	0.500369	-0.012 (1.01e-02)	0.225388	0.462076	-0.012 (1.02e-02)	0.222257	0.458197	-0.015 (1.02e-02)	0.144297	0.356606	-0.018 (1.02e-02)	0.0721899	0.235736
Resting-state functional connectivity	rsfMRI connectivity N15_N1	0.013 (1.00e-02)	0.19069	0.41729	0.013 (1.00e-02)	0.193292	0.420275	0.014 (1.00e-02)	0.176968	0.400837	0.017 (1.00e-02)	0.0919301	0.275416	0.02 (1.00e-02)	0.0460909	0.172616	0.017 (1.00e-02)	0.0917251	0.27519	0.015 (1.00e-02)	0.134328	0.342469	0.014 (1.00e-02)	0.1533	0.370132
Resting-state functional connectivity	rsfMRI connectivity N15_N2	-0.006 (1.01e-02)	0.528529	0.744255	-0.008 (1.01e-02)	0.450901	0.684725	-0.008 (1.01e-02)	0.428236	0.663691	-0.008 (1.01e-02)	0.424633	0.661206	-0.005 (1.01e-02)	0.604297	0.792333	-0.003 (1.01e-02)	0.729687	0.867187	-0.004 (1.01e-02)	0.679875	0.840988	-0.002 (1.01e-02)	0.873628	0.94234
Resting-state functional connectivity	rsfMRI connectivity N15_N3	-0.003 (1.02e-02)	0.786411	0.898074	-0.002 (1.02e-02)	0.815526	0.912391	2.77e-04 (1.02e-02)	0.978233	0.991128	-0.001 (1.02e-02)	0.948618	0.976943	-1.04e-04 (1.02e-02)	0.991804	0.995612	-0.001 (1.02e-02)	0.946769	0.976943	0.004 (1.02e-02)	0.707867	0.856188	0.009 (1.02e-02)	0.404086	0.645135
Resting-state functional connectivity	rsfMRI connectivity N15_N4	0.002 (1.02e-02)	0.871378	0.941897	-0.001 (1.02e-02)	0.960055	0.982071	0.001 (1.02e-02)	0.925954	0.967585	-0.001 (1.02e-02)	0.93004	0.968874	0.001 (1.02e-02)	0.949911	0.977697	0.003 (1.02e-02)	0.803544	0.907617	0.006 (1.02e-02)	0.560217	0.76482	0.003 (1.02e-02)	0.789822	0.899163
Resting-state functional connectivity	rsfMRI connectivity N15_N5	-0.021 (1.02e-02)	0.0378485	0.150984	-0.019 (1.02e-02)	0.0554274	0.195189	-0.015 (1.01e-02)	0.139554	0.350539	-0.017 (1.01e-02)	0.102066	0.292678	-0.024 (1.01e-02)	0.0201934	0.0975516	-0.022 (1.01e-02)	0.0308244	0.130634	-0.021 (1.02e-02)	0.0382358	0.15157	-0.016 (1.02e-02)	0.10627	0.301213
Resting-state functional connectivity	rsfMRI connectivity N15_N6	-0.008 (1.01e-02)	0.406356	0.646954	-0.008 (1.01e-02)	0.408029	0.647452	-0.002 (1.01e-02)	0.820309	0.915926	-0.004 (1.01e-02)	0.711577	0.857794	-0.008 (1.01e-02)	0.440927	0.675591	-0.012 (1.01e-02)	0.221219	0.457349	-0.003 (1.01e-02)	0.734675	0.870258	0.002 (1.01e-02)	0.832055	0.92144
Resting-state functional connectivity	rsfMRI connectivity N15_N7	0.02 (1.02e-02)	0.0478564	0.177259	0.018 (1.02e-02)	0.0852598	0.262205	0.017 (1.02e-02)	0.0902701	0.27229	0.015 (1.02e-02)	0.132994	0.340464	0.02 (1.02e-02)	0.0477034	0.177024	0.022 (1.02e-02)	0.0340733	0.139774	0.023 (1.02e-02)	0.0269298	0.119519	0.022 (1.02e-02)	0.0319795	0.132727
Resting-state functional connectivity	rsfMRI connectivity N15_N8	0.01 (1.02e-02)	0.332064	0.579832	0.009 (1.02e-02)	0.39925	0.642759	0.006 (1.02e-02)	0.530618	0.745058	0.01 (1.02e-02)	0.304658	0.552924	0.008 (1.02e-02)	0.42057	0.6565	0.005 (1.02e-02)	0.644952	0.819364	-0.001 (1.02e-02)	0.922266	0.967101	-0.003 (1.02e-02)	0.750372	0.877711
Resting-state functional connectivity	rsfMRI connectivity N15_N9	-0.006 (1.00e-02)	0.53824	0.750037	-0.005 (1.00e-02)	0.59624	0.786438	-0.009 (9.99e-03)	0.364151	0.608434	-0.007 (9.99e-03)	0.48197	0.710692	-0.001 (9.99e-03)	0.929505	0.968545	2.80e-04 (1.00e-02)	0.977655	0.991128	-0.002 (1.00e-02)	0.850511	0.932037	0.001 (1.00e-02)	0.956431	0.980409
Resting-state functional connectivity	rsfMRI connectivity N15_N10	0.006 (1.01e-02)	0.567366	0.768892	0.007 (1.01e-02)	0.472066	0.704033	0.007 (1.01e-02)	0.516822	0.737272	0.002 (1.01e-02)	0.851768	0.932427	0.009 (1.01e-02)	0.360062	0.603428	0.005 (1.01e-02)	0.591822	0.783945	0.012 (1.01e-02)	0.221334	0.457349	0.011 (1.01e-02)	0.268737	0.514186
Resting-state functional connectivity	rsfMRI connectivity N15_N11	0.004 (1.01e-02)	0.663209	0.830947	0.005 (1.01e-02)	0.631137	0.809498	0.007 (1.01e-02)	0.499815	0.725867	0.002 (1.01e-02)	0.875833	0.943336	-0.003 (1.01e-02)	0.752706	0.878623	-0.009 (1.01e-02)	0.40083	0.643426	-0.004 (1.02e-02)	0.658722	0.829587	-0.009 (1.02e-02)	0.374662	0.618045
Resting-state functional connectivity	rsfMRI connectivity N15_N12	0.018 (1.00e-02)	0.0778557	0.247702	0.02 (9.99e-03)	0.0501022	0.182701	0.015 (9.97e-03)	0.142007	0.353603	0.011 (9.97e-03)	0.278217	0.526621	0.013 (9.97e-03)	0.208628	0.438924	0.004 (9.98e-03)	0.658823	0.829587	0.012 (1.00e-02)	0.247198	0.49006	0.005 (1.00e-02)	0.626413	0.807114
Resting-state functional connectivity	rsfMRI connectivity N15_N13	0.006 (1.02e-02)	0.590347	0.783109	0.007 (1.02e-02)	0.506938	0.731919	0.007 (1.02e-02)	0.506152	0.731284	0.008 (1.02e-02)	0.417694	0.654092	0.013 (1.02e-02)	0.188992	0.41553	0.013 (1.02e-02)	0.208519	0.438903	0.006 (1.02e-02)	0.561051	0.76482	0.009 (1.02e-02)	0.402316	0.643901
Resting-state functional connectivity	rsfMRI connectivity N15_N14	0.014 (1.01e-02)	0.163838	0.385173	0.013 (1.01e-02)	0.186225	0.412421	0.011 (1.01e-02)	0.29225	0.540443	0.011 (1.01e-02)	0.274523	0.52209	0.008 (1.01e-02)	0.427369	0.663691	0.001 (1.01e-02)	0.919944	0.966991	0.005 (1.01e-02)	0.647154	0.820548	0.009 (1.01e-02)	0.35199	0.59668
Resting-state functional connectivity	rsfMRI connectivity N16_N1	-0.002 (1.02e-02)	0.824646	0.91933	-0.002 (1.02e-02)	0.865742	0.939571	-0.005 (1.01e-02)	0.603387	0.791761	-0.002 (1.01e-02)	0.842633	0.927537	-0.005 (1.01e-02)	0.605799	0.792889	-0.003 (1.01e-02)	0.769543	0.887517	-0.007 (1.02e-02)	0.517249	0.737326	-0.006 (1.02e-02)	0.524077	0.741295
Resting-state functional connectivity	rsfMRI connectivity N16_N2	-0.001 (1.01e-02)	0.916022	0.965628	-0.002 (1.01e-02)	0.837064	0.924812	-0.003 (1.01e-02)	0.76033	0.882423	0.001 (1.01e-02)	0.914803	0.964836	0.005 (1.01e-02)	0.586736	0.7809	0.009 (1.01e-02)	0.371784	0.615838	0.002 (1.01e-02)	0.838212	0.925386	0.005 (1.01e-02)	0.592446	0.784108
Resting-state functional connectivity	rsfMRI connectivity N16_N3	-0.003 (1.01e-02)	0.731352	0.868186	-0.004 (1.01e-02)	0.724986	0.864346	-0.014 (1.01e-02)	0.166575	0.388383	-0.011 (1.01e-02)	0.283749	0.532074	-0.021 (1.01e-02)	0.0401842	0.1569	-0.015 (1.01e-02)	0.13251	0.340359	-0.008 (1.01e-02)	0.426587	0.663312	-0.012 (1.01e-02)	0.24736	0.49006
Resting-state functional connectivity	rsfMRI connectivity N16_N4	0.002 (1.01e-02)	0.807218	0.909124	8.71e-05 (1.01e-02)	0.993136	0.995616	0.008 (1.01e-02)	0.44497	0.679021	0.003 (1.01e-02)	0.786837	0.898074	0.008 (1.01e-02)	0.431092	0.664938	0.006 (1.01e-02)	0.534343	0.747479	0.016 (1.01e-02)	0.107117	0.302254	0.014 (1.01e-02)	0.164968	0.386472
Resting-state functional connectivity	rsfMRI connectivity N16_N5	0.002 (1.02e-02)	0.810116	0.911226	0.004 (1.02e-02)	0.71393	0.858115	0.009 (1.02e-02)	0.394768	0.637869	0.001 (1.02e-02)	0.933973	0.971367	0.008 (1.02e-02)	0.412977	0.650859	0.001 (1.02e-02)	0.91455	0.964836	-0.005 (1.02e-02)	0.635844	0.812938	-0.003 (1.02e-02)	0.804753	0.908433
Resting-state functional connectivity	rsfMRI connectivity N16_N6	0.001 (1.02e-02)	0.906574	0.960646	0.003 (1.02e-02)	0.759433	0.882423	0.001 (1.02e-02)	0.93533	0.971724	0.001 (1.02e-02)	0.940261	0.973323	-0.004 (1.02e-02)	0.700357	0.853394	3.82e-04 (1.02e-02)	0.970017	0.987842	-1.04e-04 (1.02e-02)	0.991887	0.995612	-0.005 (1.02e-02)	0.643796	0.818749
Resting-state functional connectivity	rsfMRI connectivity N16_N7	-0.001 (1.02e-02)	0.947681	0.976943	-1.70e-04 (1.02e-02)	0.986668	0.994402	-0.008 (1.02e-02)	0.416299	0.653296	-0.007 (1.02e-02)	0.474117	0.705663	0.004 (1.02e-02)	0.723081	0.863722	0.007 (1.02e-02)	0.47549	0.706515	0.014 (1.02e-02)	0.156898	0.37452	0.016 (1.02e-02)	0.115159	0.313189
Resting-state functional connectivity	rsfMRI connectivity N16_N8	-0.006 (1.02e-02)	0.547637	0.755307	-0.007 (1.02e-02)	0.487665	0.714271	-0.013 (1.02e-02)	0.20746	0.437734	-0.015 (1.02e-02)	0.131797	0.339169	-0.004 (1.02e-02)	0.701694	0.854337	-0.001 (1.02e-02)	0.949828	0.977697	0.001 (1.02e-02)	0.912945	0.964573	3.19e-04 (1.02e-02)	0.97507	0.99032
Resting-state functional connectivity	rsfMRI connectivity N16_N9	-2.47e-04 (1.02e-02)	0.980701	0.991928	-0.001 (1.02e-02)	0.928353	0.968545	-9.31e-05 (1.02e-02)	0.992719	0.995616	0.002 (1.02e-02)	0.815216	0.912315	0.007 (1.02e-02)	0.519076	0.738381	0.007 (1.02e-02)	0.466353	0.698343	0.007 (1.02e-02)	0.523053	0.74073	0.007 (1.02e-02)	0.508938	0.732843
Resting-state functional connectivity	rsfMRI connectivity N16_N10	0.025 (1.01e-02)	0.0119424	0.0660043	0.028 (1.01e-02)	0.00604705	0.0384781	0.027 (1.01e-02)	0.00843149	0.0505203	0.027 (1.01e-02)	0.00721214	0.0442116	0.029 (1.01e-02)	0.00395527	0.0276898	0.031 (1.01e-02)	0.00231655	0.018074	0.025 (1.01e-02)	0.0127985	0.069167	0.029 (1.01e-02)	0.00357072	0.0253918
Resting-state functional connectivity	rsfMRI connectivity N16_N11	0.022 (1.02e-02)	0.0306422	0.130362	0.021 (1.02e-02)	0.0372546	0.149696	0.017 (1.02e-02)	0.0942125	0.278662	0.015 (1.02e-02)	0.138197	0.349764	0.019 (1.02e-02)	0.0574784	0.20002	0.022 (1.02e-02)	0.0312838	0.131666	0.012 (1.02e-02)	0.229132	0.466934	0.015 (1.02e-02)	0.133825	0.341703
Resting-state functional connectivity	rsfMRI connectivity N16_N12	0.019 (1.01e-02)	0.0557835	0.195974	0.019 (1.01e-02)	0.056654	0.198087	0.009 (1.01e-02)	0.386564	0.629908	0.01 (1.01e-02)	0.332753	0.580346	0.006 (1.01e-02)	0.549362	0.755348	0.004 (1.01e-02)	0.704473	0.85574	0.003 (1.01e-02)	0.736793	0.871462	0.005 (1.01e-02)	0.605274	0.792889
Resting-state functional connectivity	rsfMRI connectivity N16_N13	0.001 (1.02e-02)	0.959306	0.981988	0.001 (1.02e-02)	0.901273	0.958811	0.001 (1.02e-02)	0.921753	0.967101	-0.002 (1.02e-02)	0.868453	0.941426	0.003 (1.02e-02)	0.79925	0.905461	0.001 (1.02e-02)	0.912136	0.964573	-0.001 (1.02e-02)	0.946656	0.976943	0.007 (1.02e-02)	0.502036	0.727359
Resting-state functional connectivity	rsfMRI connectivity N16_N14	-0.008 (1.02e-02)	0.429367	0.664194	-0.008 (1.02e-02)	0.416928	0.653474	-0.004 (1.02e-02)	0.724005	0.864004	-0.001 (1.02e-02)	0.916776	0.965628	-0.002 (1.02e-02)	0.85389	0.934353	-0.009 (1.02e-02)	0.391808	0.635644	-0.006 (1.02e-02)	0.567441	0.768892	-0.002 (1.02e-02)	0.856509	0.934757
Resting-state functional connectivity	rsfMRI connectivity N16_N15	-0.009 (1.01e-02)	0.353438	0.596931	-0.01 (1.01e-02)	0.344092	0.590331	-0.004 (1.01e-02)	0.708736	0.856535	-0.005 (1.01e-02)	0.639609	0.815862	-0.007 (1.01e-02)	0.46688	0.698724	-0.005 (1.01e-02)	0.603583	0.791761	0.001 (1.01e-02)	0.903566	0.9594	-0.006 (1.01e-02)	0.520128	0.738745
Resting-state functional connectivity	rsfMRI connectivity N17_N1	-0.004 (1.02e-02)	0.676514	0.839181	-0.004 (1.02e-02)	0.697357	0.851875	-0.011 (1.01e-02)	0.287599	0.535654	-0.013 (1.01e-02)	0.18904	0.41553	-0.016 (1.01e-02)	0.112321	0.309427	-0.013 (1.01e-02)	0.186529	0.412887	-0.014 (1.02e-02)	0.182558	0.407985	-0.018 (1.02e-02)	0.0702964	0.231628
Resting-state functional connectivity	rsfMRI connectivity N17_N2	-0.002 (1.00e-02)	0.814593	0.912315	-0.002 (1.00e-02)	0.832551	0.92144	0.001 (9.99e-03)	0.920131	0.966991	0.005 (1.00e-02)	0.610627	0.796375	-0.007 (9.99e-03)	0.480672	0.709678	-0.005 (1.00e-02)	0.641201	0.817457	-0.01 (1.00e-02)	0.300575	0.549169	-0.007 (1.00e-02)	0.455038	0.687919
Resting-state functional connectivity	rsfMRI connectivity N17_N3	-0.008 (1.02e-02)	0.44263	0.677054	-0.01 (1.02e-02)	0.338818	0.585834	-0.011 (1.02e-02)	0.259912	0.503047	-0.01 (1.02e-02)	0.336728	0.584049	-0.003 (1.02e-02)	0.760203	0.882423	0.001 (1.02e-02)	0.934705	0.971671	0.007 (1.02e-02)	0.477216	0.707651	0.007 (1.02e-02)	0.509398	0.733123
Resting-state functional connectivity	rsfMRI connectivity N17_N4	-0.015 (1.02e-02)	0.152342	0.368827	-0.015 (1.02e-02)	0.153998	0.370921	-0.021 (1.02e-02)	0.040824	0.158455	-0.019 (1.02e-02)	0.0627626	0.213036	-0.01 (1.02e-02)	0.303261	0.551565	-0.006 (1.02e-02)	0.579949	0.776547	-0.008 (1.02e-02)	0.463248	0.69491	-0.004 (1.02e-02)	0.673401	0.836966
Resting-state functional connectivity	rsfMRI connectivity N17_N5	0.01 (1.02e-02)	0.323541	0.570133	0.009 (1.02e-02)	0.366388	0.610673	0.007 (1.01e-02)	0.475886	0.70659	0.011 (1.01e-02)	0.296302	0.544969	0.004 (1.01e-02)	0.677397	0.839815	0.006 (1.01e-02)	0.541281	0.751901	0.006 (1.02e-02)	0.567746	0.769069	0.006 (1.02e-02)	0.560639	0.76482
Resting-state functional connectivity	rsfMRI connectivity N17_N6	0.008 (1.02e-02)	0.409259	0.648226	0.008 (1.02e-02)	0.407831	0.647369	0.005 (1.02e-02)	0.607081	0.79377	-1.11e-04 (1.02e-02)	0.991305	0.995589	-0.002 (1.02e-02)	0.832312	0.92144	-0.006 (1.02e-02)	0.555855	0.761323	-0.004 (1.02e-02)	0.706635	0.856128	-0.007 (1.02e-02)	0.501043	0.726635
Resting-state functional connectivity	rsfMRI connectivity N17_N7	0.01 (1.02e-02)	0.342187	0.589122	0.009 (1.02e-02)	0.388709	0.632243	0.005 (1.02e-02)	0.634708	0.811956	0.005 (1.02e-02)	0.61003	0.796278	-2.16e-04 (1.02e-02)	0.983084	0.992697	0.001 (1.02e-02)	0.884288	0.947958	-0.004 (1.02e-02)	0.684594	0.842812	0.002 (1.02e-02)	0.809996	0.911226
Resting-state functional connectivity	rsfMRI connectivity N17_N8	-0.009 (1.02e-02)	0.396129	0.639568	-0.011 (1.02e-02)	0.258843	0.50164	-0.009 (1.02e-02)	0.371167	0.615499	-0.01 (1.02e-02)	0.326471	0.572286	0.011 (1.02e-02)	0.296898	0.545186	0.012 (1.02e-02)	0.256322	0.500369	0.01 (1.02e-02)	0.306939	0.555281	0.008 (1.02e-02)	0.404884	0.646175
Resting-state functional connectivity	rsfMRI connectivity N17_N9	0.005 (1.01e-02)	0.64123	0.817457	0.008 (1.01e-02)	0.433919	0.667894	0.012 (1.00e-02)	0.229068	0.466934	0.009 (1.00e-02)	0.344526	0.590643	0.001 (1.00e-02)	0.950243	0.977697	0.002 (1.00e-02)	0.863043	0.938256	0.002 (1.01e-02)	0.871774	0.941897	0.003 (1.01e-02)	0.738518	0.872004
Resting-state functional connectivity	rsfMRI connectivity N17_N10	0.011 (1.02e-02)	0.293536	0.541459	0.01 (1.02e-02)	0.308951	0.558008	0.005 (1.02e-02)	0.602264	0.790841	0.013 (1.02e-02)	0.205574	0.435194	0.003 (1.02e-02)	0.800944	0.906395	0.002 (1.02e-02)	0.814162	0.912291	-0.002 (1.02e-02)	0.824596	0.91933	-0.004 (1.02e-02)	0.689467	0.846216
Resting-state functional connectivity	rsfMRI connectivity N17_N11	-2.00e-05 (1.01e-02)	0.998424	0.998877	1.82e-04 (1.01e-02)	0.985676	0.994402	-2.75e-04 (1.01e-02)	0.97832	0.991128	-0.006 (1.01e-02)	0.535132	0.747479	-0.007 (1.01e-02)	0.487556	0.714271	-0.006 (1.01e-02)	0.564307	0.767472	-0.016 (1.01e-02)	0.104456	0.297107	-0.014 (1.01e-02)	0.179043	0.404171
Resting-state functional connectivity	rsfMRI connectivity N17_N12	-0.013 (1.02e-02)	0.188811	0.415441	-0.014 (1.02e-02)	0.166006	0.387464	-0.016 (1.01e-02)	0.116152	0.315065	-0.019 (1.01e-02)	0.0562004	0.197201	-0.02 (1.01e-02)	0.0436367	0.166147	-0.015 (1.01e-02)	0.148585	0.363162	-0.032 (1.02e-02)	0.00188436	0.0153248	-0.031 (1.02e-02)	0.00245043	0.0188521
Resting-state functional connectivity	rsfMRI connectivity N17_N13	-0.013 (1.02e-02)	0.203857	0.433637	-0.013 (1.01e-02)	0.185783	0.412064	-0.02 (1.01e-02)	0.0515623	0.186486	-0.019 (1.01e-02)	0.0575822	0.200198	-0.024 (1.01e-02)	0.0161148	0.0828518	-0.024 (1.01e-02)	0.0191959	0.0940836	-0.017 (1.02e-02)	0.101067	0.290648	-0.02 (1.02e-02)	0.0531842	0.190789
Resting-state functional connectivity	rsfMRI connectivity N17_N14	0.001 (1.01e-02)	0.954267	0.979002	0.001 (1.01e-02)	0.931594	0.969806	-0.005 (1.00e-02)	0.615135	0.799796	-0.007 (1.00e-02)	0.482324	0.710692	-0.012 (1.00e-02)	0.239398	0.480537	-2.73e-04 (1.01e-02)	0.978335	0.991128	-0.003 (1.01e-02)	0.756439	0.880904	-0.005 (1.01e-02)	0.643843	0.818749
Resting-state functional connectivity	rsfMRI connectivity N17_N15	0.005 (1.02e-02)	0.616996	0.80093	0.006 (1.02e-02)	0.546314	0.754857	0.003 (1.01e-02)	0.787045	0.898074	0.002 (1.01e-02)	0.83957	0.926191	0.007 (1.01e-02)	0.478803	0.708577	0.001 (1.01e-02)	0.906456	0.960646	0.011 (1.02e-02)	0.271842	0.518556	0.014 (1.02e-02)	0.18186	0.407454
Resting-state functional connectivity	rsfMRI connectivity N17_N16	-0.015 (1.02e-02)	0.127744	0.332888	-0.016 (1.02e-02)	0.115176	0.313189	-0.01 (1.01e-02)	0.324345	0.570414	-0.006 (1.01e-02)	0.547225	0.755307	-0.008 (1.01e-02)	0.441062	0.675591	-0.002 (1.01e-02)	0.805999	0.908944	-0.002 (1.02e-02)	0.850175	0.932037	-1.23e-04 (1.02e-02)	0.990317	0.995248
Resting-state functional connectivity	rsfMRI connectivity N18_N1	-0.009 (1.01e-02)	0.374869	0.618155	-0.009 (1.01e-02)	0.361712	0.605045	-0.001 (1.01e-02)	0.957173	0.980942	-0.004 (1.01e-02)	0.723094	0.863722	-0.002 (1.01e-02)	0.835455	0.923497	-0.005 (1.01e-02)	0.595209	0.786018	0.001 (1.01e-02)	0.896585	0.955895	-0.001 (1.01e-02)	0.928821	0.968545
Resting-state functional connectivity	rsfMRI connectivity N18_N2	-0.007 (1.02e-02)	0.511643	0.734292	-0.006 (1.02e-02)	0.558395	0.763428	0.001 (1.02e-02)	0.911048	0.9641	-0.001 (1.02e-02)	0.884936	0.948054	0.012 (1.02e-02)	0.25687	0.500369	0.013 (1.02e-02)	0.202712	0.432871	0.021 (1.02e-02)	0.0381038	0.151455	0.015 (1.02e-02)	0.134397	0.342469
Resting-state functional connectivity	rsfMRI connectivity N18_N3	-0.006 (1.02e-02)	0.583398	0.778518	-0.006 (1.02e-02)	0.544726	0.75408	-0.011 (1.02e-02)	0.281461	0.52969	-0.012 (1.02e-02)	0.227499	0.464464	-0.011 (1.02e-02)	0.297403	0.54527	-0.004 (1.02e-02)	0.687052	0.84466	-0.014 (1.02e-02)	0.156592	0.374193	-0.012 (1.02e-02)	0.221425	0.457349
Resting-state functional connectivity	rsfMRI connectivity N18_N4	0.016 (1.02e-02)	0.118707	0.318971	0.017 (1.02e-02)	0.102406	0.293291	0.016 (1.02e-02)	0.116526	0.315499	0.012 (1.02e-02)	0.238122	0.479166	0.005 (1.02e-02)	0.616159	0.800283	0.01 (1.02e-02)	0.340998	0.587874	0.01 (1.02e-02)	0.324129	0.570414	0.009 (1.02e-02)	0.372973	0.616872
Resting-state functional connectivity	rsfMRI connectivity N18_N5	-0.005 (1.02e-02)	0.598621	0.787931	-0.005 (1.02e-02)	0.60093	0.790103	0.003 (1.01e-02)	0.785082	0.897005	0.004 (1.01e-02)	0.672932	0.836619	-0.003 (1.01e-02)	0.742915	0.87439	-0.006 (1.02e-02)	0.560545	0.76482	-0.006 (1.02e-02)	0.535727	0.747479	-0.009 (1.02e-02)	0.358146	0.601245
Resting-state functional connectivity	rsfMRI connectivity N18_N6	-0.017 (1.02e-02)	0.0971458	0.284103	-0.019 (1.02e-02)	0.0603189	0.206968	-0.015 (1.02e-02)	0.142881	0.354646	-0.013 (1.02e-02)	0.188104	0.414857	-0.014 (1.02e-02)	0.179052	0.404171	-0.02 (1.02e-02)	0.0479842	0.177469	-0.022 (1.02e-02)	0.0341975	0.139959	-0.019 (1.02e-02)	0.0599102	0.205886
Resting-state functional connectivity	rsfMRI connectivity N18_N7	-0.01 (1.02e-02)	0.337584	0.584616	-0.008 (1.02e-02)	0.411612	0.649674	-0.011 (1.02e-02)	0.281729	0.52969	-0.019 (1.02e-02)	0.0686415	0.227568	-0.013 (1.02e-02)	0.203648	0.433403	-0.013 (1.02e-02)	0.212395	0.444262	-0.014 (1.02e-02)	0.171864	0.395494	-0.012 (1.02e-02)	0.247263	0.49006
Resting-state functional connectivity	rsfMRI connectivity N18_N8	-0.003 (1.02e-02)	0.78381	0.896358	-0.003 (1.02e-02)	0.752381	0.878507	-0.009 (1.02e-02)	0.383359	0.627326	-0.006 (1.02e-02)	0.554638	0.760174	0.002 (1.02e-02)	0.828636	0.920337	-0.001 (1.02e-02)	0.894193	0.95426	-0.006 (1.02e-02)	0.579723	0.776539	-0.002 (1.02e-02)	0.858502	0.935793
Resting-state functional connectivity	rsfMRI connectivity N18_N9	0.004 (1.00e-02)	0.671523	0.835572	0.004 (1.00e-02)	0.687704	0.844992	0.005 (9.97e-03)	0.617504	0.80093	4.25e-04 (9.98e-03)	0.966052	0.985423	-0.009 (9.97e-03)	0.385418	0.629506	-0.012 (9.98e-03)	0.233232	0.471807	-0.013 (1.00e-02)	0.184147	0.409609	-0.009 (1.00e-02)	0.366828	0.610673
Resting-state functional connectivity	rsfMRI connectivity N18_N10	0.017 (1.02e-02)	0.0975076	0.284784	0.017 (1.02e-02)	0.0897218	0.271378	0.018 (1.01e-02)	0.0679563	0.226145	0.012 (1.01e-02)	0.246738	0.49006	0.02 (1.01e-02)	0.0499665	0.182384	0.016 (1.01e-02)	0.113078	0.310349	0.024 (1.02e-02)	0.0183307	0.0907491	0.022 (1.02e-02)	0.0295629	0.127727
Resting-state functional connectivity	rsfMRI connectivity N18_N11	-2.98e-05 (1.02e-02)	0.997674	0.998352	0.003 (1.02e-02)	0.734148	0.869868	-1.18e-04 (1.02e-02)	0.99074	0.995248	0.002 (1.02e-02)	0.85655	0.934757	0.008 (1.02e-02)	0.455976	0.688172	0.007 (1.02e-02)	0.47853	0.708449	0.016 (1.02e-02)	0.124907	0.328194	0.015 (1.02e-02)	0.147327	0.361644
Resting-state functional connectivity	rsfMRI connectivity N18_N12	0.017 (1.01e-02)	0.0939501	0.278072	0.019 (1.01e-02)	0.0567551	0.198284	0.02 (1.01e-02)	0.0492953	0.180939	0.017 (1.01e-02)	0.0994134	0.288822	0.017 (1.01e-02)	0.0837373	0.258942	0.016 (1.01e-02)	0.119177	0.319931	0.02 (1.01e-02)	0.0449056	0.16949	0.017 (1.01e-02)	0.099579	0.288923
Resting-state functional connectivity	rsfMRI connectivity N18_N13	0.009 (1.02e-02)	0.355244	0.599448	0.01 (1.02e-02)	0.319251	0.567785	0.012 (1.02e-02)	0.247878	0.490865	0.012 (1.02e-02)	0.252687	0.495499	0.001 (1.02e-02)	0.914682	0.964836	-0.002 (1.02e-02)	0.854937	0.934603	0.006 (1.02e-02)	0.548824	0.755307	0.007 (1.02e-02)	0.481086	0.710052
Resting-state functional connectivity	rsfMRI connectivity N18_N14	0.006 (1.01e-02)	0.523823	0.741173	0.007 (1.01e-02)	0.512633	0.734519	0.003 (1.01e-02)	0.744336	0.875363	0.002 (1.01e-02)	0.864604	0.939214	-0.001 (1.01e-02)	0.895421	0.954885	-0.002 (1.01e-02)	0.865118	0.939214	-0.001 (1.01e-02)	0.916121	0.965628	9.13e-05 (1.01e-02)	0.992818	0.995616
Resting-state functional connectivity	rsfMRI connectivity N18_N15	-0.019 (1.01e-02)	0.0541329	0.193094	-0.023 (1.01e-02)	0.0230521	0.107043	-0.021 (1.00e-02)	0.0365033	0.147079	-0.019 (1.00e-02)	0.0612957	0.209344	-0.021 (1.00e-02)	0.035189	0.142826	-0.022 (1.00e-02)	0.0309184	0.130781	-0.04 (1.01e-02)	6.49449e-05	0.00089905	-0.038 (1.01e-02)	0.000185588	0.00222102
Resting-state functional connectivity	rsfMRI connectivity N18_N16	0.004 (1.02e-02)	0.661455	0.830372	0.004 (1.02e-02)	0.691222	0.847428	0.004 (1.02e-02)	0.716152	0.85985	0.001 (1.02e-02)	0.924087	0.967362	-0.009 (1.02e-02)	0.374211	0.617763	-0.01 (1.02e-02)	0.305132	0.553146	-0.005 (1.02e-02)	0.630142	0.808926	-0.007 (1.02e-02)	0.49208	0.718078
Resting-state functional connectivity	rsfMRI connectivity N18_N17	-2.47e-06 (1.02e-02)	0.999807	0.999807	0.001 (1.02e-02)	0.937198	0.971892	0.004 (1.02e-02)	0.710679	0.857475	0.002 (1.02e-02)	0.844824	0.928718	0.009 (1.02e-02)	0.364894	0.609031	0.009 (1.02e-02)	0.394341	0.637773	0.006 (1.02e-02)	0.562218	0.765856	0.004 (1.02e-02)	0.666106	0.832592
Resting-state functional connectivity	rsfMRI connectivity N19_N1	0.001 (1.02e-02)	0.94593	0.976943	0.003 (1.02e-02)	0.790219	0.899383	0.005 (1.02e-02)	0.655629	0.827453	0.006 (1.02e-02)	0.527391	0.743732	0.007 (1.02e-02)	0.523342	0.74073	0.006 (1.02e-02)	0.531727	0.745701	0.002 (1.02e-02)	0.832515	0.92144	0.006 (1.02e-02)	0.58455	0.7794
Resting-state functional connectivity	rsfMRI connectivity N19_N2	-0.005 (1.01e-02)	0.592698	0.784108	-0.008 (1.01e-02)	0.453104	0.686653	-0.005 (1.01e-02)	0.617979	0.800998	-0.006 (1.01e-02)	0.535428	0.747479	-0.004 (1.01e-02)	0.712032	0.857794	-0.005 (1.01e-02)	0.599844	0.789307	-0.003 (1.01e-02)	0.796131	0.903318	-0.001 (1.01e-02)	0.923142	0.967164
Resting-state functional connectivity	rsfMRI connectivity N19_N3	0.007 (1.01e-02)	0.517263	0.737326	0.006 (1.01e-02)	0.572972	0.771652	0.009 (1.01e-02)	0.3505	0.59531	0.015 (1.01e-02)	0.132581	0.340359	0.015 (1.01e-02)	0.140499	0.351326	0.015 (1.01e-02)	0.148787	0.363408	0.007 (1.01e-02)	0.482209	0.710692	0.01 (1.01e-02)	0.342069	0.589122
Resting-state functional connectivity	rsfMRI connectivity N19_N4	0.016 (1.02e-02)	0.120949	0.323418	0.016 (1.02e-02)	0.111066	0.308082	0.018 (1.02e-02)	0.0766965	0.245251	0.019 (1.02e-02)	0.0653407	0.219092	0.023 (1.02e-02)	0.0216919	0.102328	0.027 (1.02e-02)	0.00825951	0.0497883	0.018 (1.02e-02)	0.0823851	0.256977	0.017 (1.02e-02)	0.0945989	0.279057
Resting-state functional connectivity	rsfMRI connectivity N19_N5	-0.014 (1.02e-02)	0.183908	0.409609	-0.014 (1.02e-02)	0.170044	0.392328	-0.016 (1.02e-02)	0.122618	0.325047	-0.019 (1.02e-02)	0.0647565	0.21819	-0.02 (1.02e-02)	0.0550482	0.194383	-0.021 (1.02e-02)	0.0404221	0.157411	-0.011 (1.02e-02)	0.296782	0.545186	-0.007 (1.02e-02)	0.475733	0.70659
Resting-state functional connectivity	rsfMRI connectivity N19_N6	-0.004 (1.02e-02)	0.707431	0.856128	-0.005 (1.02e-02)	0.62437	0.805931	-0.006 (1.02e-02)	0.529177	0.74493	-0.009 (1.02e-02)	0.353006	0.596931	-0.004 (1.02e-02)	0.704024	0.85574	0.002 (1.02e-02)	0.868407	0.941426	0.001 (1.02e-02)	0.945641	0.976943	-0.001 (1.02e-02)	0.932027	0.969877
Resting-state functional connectivity	rsfMRI connectivity N19_N7	-0.019 (1.02e-02)	0.0637613	0.215928	-0.02 (1.02e-02)	0.0499737	0.182384	-0.019 (1.02e-02)	0.0663803	0.221821	-0.014 (1.02e-02)	0.164311	0.385957	-0.011 (1.02e-02)	0.262093	0.505417	-0.007 (1.02e-02)	0.477486	0.707815	-0.006 (1.02e-02)	0.532701	0.746345	-0.01 (1.02e-02)	0.346764	0.592154
Resting-state functional connectivity	rsfMRI connectivity N19_N8	0.007 (1.01e-02)	0.518126	0.737644	0.007 (1.01e-02)	0.462223	0.694514	0.012 (1.01e-02)	0.233689	0.472297	0.014 (1.01e-02)	0.175542	0.399585	0.002 (1.01e-02)	0.806383	0.908944	0.003 (1.01e-02)	0.76444	0.883708	-0.001 (1.01e-02)	0.902317	0.959173	0.003 (1.01e-02)	0.74229	0.874121
Resting-state functional connectivity	rsfMRI connectivity N19_N9	0.006 (1.02e-02)	0.572184	0.771307	0.005 (1.02e-02)	0.625893	0.80706	0.006 (1.02e-02)	0.559465	0.764181	0.007 (1.02e-02)	0.468245	0.699695	0.012 (1.02e-02)	0.246985	0.49006	0.007 (1.02e-02)	0.488834	0.714661	-0.004 (1.02e-02)	0.710519	0.857475	-0.002 (1.02e-02)	0.856649	0.934757
Resting-state functional connectivity	rsfMRI connectivity N19_N10	0.001 (1.02e-02)	0.944276	0.976563	0.001 (1.02e-02)	0.922644	0.967101	-0.002 (1.02e-02)	0.827796	0.920097	0.002 (1.02e-02)	0.865043	0.939214	0.008 (1.02e-02)	0.450433	0.684421	0.006 (1.02e-02)	0.566679	0.768567	0.007 (1.02e-02)	0.462501	0.694696	0.009 (1.02e-02)	0.402859	0.644212
Resting-state functional connectivity	rsfMRI connectivity N19_N11	-0.006 (1.02e-02)	0.568118	0.769195	-0.005 (1.02e-02)	0.620586	0.802491	-0.004 (1.02e-02)	0.713785	0.858115	-0.005 (1.02e-02)	0.645335	0.819536	0.005 (1.02e-02)	0.617416	0.80093	0.004 (1.02e-02)	0.672624	0.83658	0.013 (1.02e-02)	0.190837	0.417402	0.012 (1.02e-02)	0.257504	0.500547
Resting-state functional connectivity	rsfMRI connectivity N19_N12	0.004 (1.01e-02)	0.683405	0.842518	0.005 (1.01e-02)	0.653424	0.825614	0.002 (1.01e-02)	0.826847	0.919506	0.006 (1.01e-02)	0.568187	0.769195	0.003 (1.01e-02)	0.747214	0.876879	-1.71e-04 (1.01e-02)	0.986549	0.994402	0.013 (1.01e-02)	0.203531	0.433363	0.009 (1.01e-02)	0.38904	0.632316
Resting-state functional connectivity	rsfMRI connectivity N19_N13	-0.008 (1.02e-02)	0.428491	0.663703	-0.005 (1.02e-02)	0.592588	0.784108	0.001 (1.02e-02)	0.932101	0.969877	-0.003 (1.02e-02)	0.798379	0.905079	0.003 (1.02e-02)	0.774366	0.890919	0.004 (1.02e-02)	0.666111	0.832592	0.008 (1.02e-02)	0.455575	0.687919	0.003 (1.02e-02)	0.737535	0.871797
Resting-state functional connectivity	rsfMRI connectivity N19_N14	-0.014 (1.02e-02)	0.163239	0.384689	-0.016 (1.02e-02)	0.108285	0.303927	-0.017 (1.02e-02)	0.0952354	0.280373	-0.015 (1.02e-02)	0.134707	0.34306	-0.014 (1.02e-02)	0.174235	0.398252	-0.018 (1.02e-02)	0.0714217	0.233946	-0.015 (1.02e-02)	0.147991	0.362266	-0.012 (1.02e-02)	0.24852	0.491306
Resting-state functional connectivity	rsfMRI connectivity N19_N15	0.018 (1.02e-02)	0.0725215	0.235938	0.017 (1.02e-02)	0.0874928	0.266461	0.008 (1.02e-02)	0.435111	0.6692	0.011 (1.02e-02)	0.287282	0.535289	0.01 (1.02e-02)	0.344822	0.590664	0.01 (1.02e-02)	0.343896	0.590224	0.006 (1.02e-02)	0.545098	0.754216	0.009 (1.02e-02)	0.372934	0.616872
Resting-state functional connectivity	rsfMRI connectivity N19_N16	0.017 (1.02e-02)	0.100843	0.290301	0.018 (1.02e-02)	0.0831554	0.258081	0.016 (1.01e-02)	0.111903	0.309045	0.014 (1.02e-02)	0.153593	0.370232	0.018 (1.01e-02)	0.0821607	0.256956	0.018 (1.02e-02)	0.0787242	0.249212	0.014 (1.02e-02)	0.154956	0.371289	0.015 (1.02e-02)	0.151593	0.367821
Resting-state functional connectivity	rsfMRI connectivity N19_N17	0.011 (1.02e-02)	0.283444	0.531729	0.01 (1.02e-02)	0.324651	0.570723	0.004 (1.02e-02)	0.690693	0.84725	0.006 (1.02e-02)	0.53805	0.750037	0.005 (1.02e-02)	0.600986	0.790103	0.003 (1.02e-02)	0.790604	0.899589	0.005 (1.02e-02)	0.601474	0.790509	-0.002 (1.02e-02)	0.855446	0.934603
Resting-state functional connectivity	rsfMRI connectivity N19_N18	-0.001 (1.02e-02)	0.947776	0.976943	-0.002 (1.02e-02)	0.813241	0.912291	-0.009 (1.02e-02)	0.397889	0.641503	-0.01 (1.02e-02)	0.334094	0.581766	-0.007 (1.02e-02)	0.487989	0.71451	-0.004 (1.02e-02)	0.706186	0.856128	-0.01 (1.02e-02)	0.348657	0.593551	-0.006 (1.02e-02)	0.52644	0.742972
Resting-state functional connectivity	rsfMRI connectivity N20_N1	0.018 (1.00e-02)	0.078483	0.24916	0.018 (1.00e-02)	0.0781094	0.248267	0.022 (1.00e-02)	0.0248367	0.113422	0.015 (1.00e-02)	0.132893	0.340464	0.015 (1.00e-02)	0.127563	0.332765	0.014 (1.00e-02)	0.176863	0.400837	0.007 (1.00e-02)	0.484595	0.712136	0.006 (1.00e-02)	0.543071	0.753599
Resting-state functional connectivity	rsfMRI connectivity N20_N2	-0.001 (1.02e-02)	0.954485	0.979002	0.001 (1.02e-02)	0.934635	0.971671	-0.002 (1.02e-02)	0.818335	0.914647	3.81e-04 (1.02e-02)	0.970101	0.987842	-0.003 (1.02e-02)	0.752187	0.878507	-0.003 (1.02e-02)	0.795987	0.903318	-0.006 (1.02e-02)	0.551458	0.757225	-0.008 (1.02e-02)	0.410098	0.648637
Resting-state functional connectivity	rsfMRI connectivity N20_N3	-0.01 (1.02e-02)	0.326401	0.572286	-0.009 (1.02e-02)	0.352362	0.596866	-0.008 (1.02e-02)	0.418144	0.654332	-0.007 (1.02e-02)	0.520304	0.738745	-0.009 (1.02e-02)	0.401963	0.643849	-0.011 (1.02e-02)	0.276717	0.524682	-0.004 (1.02e-02)	0.683795	0.842533	0.001 (1.02e-02)	0.901803	0.958971
Resting-state functional connectivity	rsfMRI connectivity N20_N4	0.024 (1.01e-02)	0.0157228	0.081112	0.025 (1.01e-02)	0.0143029	0.074925	0.014 (1.01e-02)	0.157845	0.375563	0.016 (1.01e-02)	0.10876	0.304354	0.013 (1.01e-02)	0.180041	0.40523	0.02 (1.01e-02)	0.0485756	0.178907	0.015 (1.01e-02)	0.138383	0.349764	0.013 (1.01e-02)	0.187249	0.413653
Resting-state functional connectivity	rsfMRI connectivity N20_N5	0.024 (1.02e-02)	0.0205956	0.0987516	0.023 (1.01e-02)	0.0220256	0.103254	0.019 (1.01e-02)	0.0586321	0.202439	0.014 (1.01e-02)	0.157579	0.375132	0.006 (1.01e-02)	0.580743	0.777375	0.005 (1.01e-02)	0.595724	0.786438	-0.005 (1.02e-02)	0.593612	0.784847	-0.003 (1.02e-02)	0.746869	0.876879
Resting-state functional connectivity	rsfMRI connectivity N20_N6	0.002 (1.02e-02)	0.829959	0.920647	0.003 (1.02e-02)	0.754182	0.878983	-0.002 (1.02e-02)	0.869201	0.941664	-0.003 (1.02e-02)	0.748935	0.877664	-0.003 (1.02e-02)	0.781869	0.895186	-0.005 (1.02e-02)	0.614733	0.799796	-0.004 (1.02e-02)	0.709377	0.856841	-0.007 (1.02e-02)	0.523243	0.74073
Resting-state functional connectivity	rsfMRI connectivity N20_N7	0.016 (1.02e-02)	0.117947	0.317708	0.014 (1.02e-02)	0.184078	0.409609	0.017 (1.01e-02)	0.0972869	0.284328	0.016 (1.01e-02)	0.117044	0.316319	0.017 (1.01e-02)	0.101366	0.291239	0.014 (1.02e-02)	0.175535	0.399585	0.016 (1.02e-02)	0.126891	0.332016	0.013 (1.02e-02)	0.209684	0.440523
Resting-state functional connectivity	rsfMRI connectivity N20_N8	-0.009 (1.02e-02)	0.404046	0.645135	-0.011 (1.02e-02)	0.274253	0.522026	-0.011 (1.02e-02)	0.298685	0.5473	-0.01 (1.02e-02)	0.345911	0.592072	-0.006 (1.02e-02)	0.553453	0.759021	-0.007 (1.02e-02)	0.48445	0.712136	0.001 (1.02e-02)	0.942095	0.974845	0.001 (1.02e-02)	0.911466	0.964311
Resting-state functional connectivity	rsfMRI connectivity N20_N9	0.008 (1.01e-02)	0.453022	0.686653	0.008 (1.01e-02)	0.417004	0.653474	0.011 (1.00e-02)	0.287925	0.536035	0.015 (1.00e-02)	0.122611	0.325047	0.002 (1.00e-02)	0.849684	0.931993	0.001 (1.00e-02)	0.920756	0.967101	-0.002 (1.01e-02)	0.865064	0.939214	-0.004 (1.01e-02)	0.668093	0.834125
Resting-state functional connectivity	rsfMRI connectivity N20_N10	0.008 (1.02e-02)	0.420477	0.6565	0.008 (1.02e-02)	0.444992	0.679021	0.009 (1.02e-02)	0.352634	0.596931	0.006 (1.02e-02)	0.549011	0.755307	0.01 (1.02e-02)	0.338015	0.585093	0.012 (1.02e-02)	0.231582	0.469759	0.021 (1.02e-02)	0.0361352	0.145995	0.016 (1.02e-02)	0.127975	0.333219
Resting-state functional connectivity	rsfMRI connectivity N20_N11	0.017 (1.01e-02)	0.0898501	0.271394	0.018 (1.01e-02)	0.0719017	0.235198	0.02 (1.01e-02)	0.051714	0.186881	0.019 (1.01e-02)	0.0664058	0.221821	0.022 (1.01e-02)	0.0307196	0.130566	0.021 (1.01e-02)	0.0424414	0.162692	0.019 (1.01e-02)	0.0648246	0.21819	0.014 (1.01e-02)	0.181544	0.407366
Resting-state functional connectivity	rsfMRI connectivity N20_N12	0.03 (1.01e-02)	0.0028651	0.0213001	0.031 (1.01e-02)	0.00250993	0.0192762	0.026 (1.01e-02)	0.0114385	0.0635376	0.029 (1.01e-02)	0.0038406	0.0270113	0.024 (1.01e-02)	0.0168561	0.0850702	0.023 (1.01e-02)	0.0210763	0.10062	0.021 (1.01e-02)	0.0362263	0.14623	0.023 (1.01e-02)	0.0215213	0.101959
Resting-state functional connectivity	rsfMRI connectivity N20_N13	-0.01 (1.02e-02)	0.326422	0.572286	-0.008 (1.02e-02)	0.416951	0.653474	-0.006 (1.02e-02)	0.562297	0.765856	-0.005 (1.02e-02)	0.651845	0.824464	0.002 (1.02e-02)	0.859054	0.935993	0.004 (1.02e-02)	0.704816	0.85574	0.013 (1.02e-02)	0.214851	0.447736	0.012 (1.02e-02)	0.239554	0.480632
Resting-state functional connectivity	rsfMRI connectivity N20_N14	-0.022 (1.01e-02)	0.0276105	0.12108	-0.023 (1.01e-02)	0.0261836	0.117507	-0.017 (1.01e-02)	0.0938632	0.278072	-0.022 (1.01e-02)	0.0301686	0.129219	-0.026 (1.01e-02)	0.00960192	0.0557189	-0.025 (1.01e-02)	0.0132544	0.0711196	-0.033 (1.01e-02)	0.00102357	0.00916727	-0.03 (1.01e-02)	0.00351883	0.0250631
Resting-state functional connectivity	rsfMRI connectivity N20_N15	-0.006 (1.00e-02)	0.554396	0.760079	-0.003 (1.00e-02)	0.72754	0.865988	-0.006 (9.98e-03)	0.568764	0.769206	-0.001 (9.98e-03)	0.958277	0.981765	-0.002 (9.98e-03)	0.829586	0.920647	-0.001 (9.99e-03)	0.888735	0.95051	-0.005 (1.00e-02)	0.606157	0.793123	-0.003 (1.00e-02)	0.733426	0.869479
Resting-state functional connectivity	rsfMRI connectivity N20_N16	-0.014 (1.01e-02)	0.175889	0.399962	-0.015 (1.01e-02)	0.14428	0.356606	-0.014 (1.01e-02)	0.173783	0.397907	-0.012 (1.01e-02)	0.239287	0.480534	-0.012 (1.01e-02)	0.240663	0.481326	-0.01 (1.01e-02)	0.317208	0.565975	0.006 (1.01e-02)	0.583309	0.778518	0.011 (1.01e-02)	0.290866	0.538833
Resting-state functional connectivity	rsfMRI connectivity N20_N17	0.002 (1.02e-02)	0.812935	0.912291	0.001 (1.02e-02)	0.940204	0.973323	0.006 (1.02e-02)	0.546806	0.755249	0.006 (1.02e-02)	0.570474	0.769917	0.026 (1.02e-02)	0.0119839	0.0661514	0.021 (1.02e-02)	0.0376221	0.150352	0.024 (1.02e-02)	0.0178816	0.0891253	0.027 (1.02e-02)	0.00738209	0.0449462
Resting-state functional connectivity	rsfMRI connectivity N20_N18	-0.003 (1.02e-02)	0.748813	0.877664	-0.004 (1.02e-02)	0.727201	0.865818	-0.007 (1.02e-02)	0.485784	0.713172	-0.007 (1.02e-02)	0.487583	0.714271	-0.006 (1.02e-02)	0.584168	0.779126	-0.002 (1.02e-02)	0.869469	0.941664	-0.011 (1.02e-02)	0.295147	0.543977	-0.01 (1.02e-02)	0.344676	0.590643
Resting-state functional connectivity	rsfMRI connectivity N20_N19	-0.001 (1.02e-02)	0.918343	0.966262	-0.001 (1.02e-02)	0.936394	0.971892	-0.006 (1.02e-02)	0.53497	0.747479	-0.004 (1.02e-02)	0.661567	0.830372	-0.002 (1.02e-02)	0.841472	0.927537	-0.002 (1.02e-02)	0.838601	0.925584	-0.006 (1.02e-02)	0.530466	0.745058	-0.006 (1.02e-02)	0.588404	0.782177
Resting-state functional connectivity	rsfMRI connectivity N21_N1	0.005 (1.02e-02)	0.637652	0.814542	0.007 (1.02e-02)	0.508036	0.732687	0.004 (1.02e-02)	0.688711	0.845759	-0.001 (1.02e-02)	0.924239	0.967362	-0.01 (1.02e-02)	0.346454	0.592154	-0.01 (1.02e-02)	0.325995	0.572286	-0.004 (1.02e-02)	0.686452	0.844426	-0.003 (1.02e-02)	0.784793	0.896907
Resting-state functional connectivity	rsfMRI connectivity N21_N2	0.013 (1.02e-02)	0.202349	0.432514	0.013 (1.02e-02)	0.186995	0.413299	0.009 (1.02e-02)	0.385988	0.629905	0.001 (1.02e-02)	0.928825	0.968545	0.005 (1.02e-02)	0.615241	0.799796	0.002 (1.02e-02)	0.81512	0.912315	-0.003 (1.02e-02)	0.733708	0.86958	-0.007 (1.02e-02)	0.467356	0.698897
Resting-state functional connectivity	rsfMRI connectivity N21_N3	0.005 (1.02e-02)	0.630898	0.809427	0.002 (1.02e-02)	0.864285	0.939214	-0.001 (1.02e-02)	0.951148	0.977843	-0.001 (1.02e-02)	0.958866	0.981765	0.004 (1.02e-02)	0.677405	0.839815	0.003 (1.02e-02)	0.801524	0.906642	0.009 (1.02e-02)	0.386713	0.629908	0.009 (1.02e-02)	0.356498	0.600876
Resting-state functional connectivity	rsfMRI connectivity N21_N4	0.01 (1.02e-02)	0.337316	0.584578	0.01 (1.02e-02)	0.309137	0.558115	0.013 (1.02e-02)	0.202449	0.432518	0.012 (1.02e-02)	0.232837	0.471222	0.014 (1.02e-02)	0.167733	0.389587	0.005 (1.02e-02)	0.637276	0.814519	-0.001 (1.02e-02)	0.903491	0.9594	-0.001 (1.02e-02)	0.935417	0.971724
Resting-state functional connectivity	rsfMRI connectivity N21_N5	-0.008 (1.02e-02)	0.453957	0.687206	-0.008 (1.02e-02)	0.407693	0.647369	-0.013 (1.01e-02)	0.216277	0.449872	-0.006 (1.01e-02)	0.586345	0.780615	-0.002 (1.01e-02)	0.862878	0.938256	0.006 (1.01e-02)	0.527989	0.743732	0.011 (1.02e-02)	0.29009	0.537927	0.007 (1.02e-02)	0.501779	0.727225
Resting-state functional connectivity	rsfMRI connectivity N21_N6	-0.013 (1.02e-02)	0.189296	0.415887	-0.013 (1.02e-02)	0.204476	0.434185	-0.011 (1.01e-02)	0.274517	0.52209	-0.015 (1.01e-02)	0.139708	0.350539	-0.024 (1.01e-02)	0.0177554	0.0886967	-0.02 (1.01e-02)	0.0469754	0.175058	-0.022 (1.02e-02)	0.0299066	0.128471	-0.023 (1.02e-02)	0.0259493	0.116693
Resting-state functional connectivity	rsfMRI connectivity N21_N7	0.015 (1.02e-02)	0.145904	0.359548	0.017 (1.02e-02)	0.0869508	0.265176	0.016 (1.02e-02)	0.10992	0.306287	0.015 (1.02e-02)	0.14497	0.357646	0.013 (1.02e-02)	0.187992	0.414857	0.01 (1.02e-02)	0.314652	0.563236	0.001 (1.02e-02)	0.93638	0.971892	-0.001 (1.02e-02)	0.904666	0.960133
Resting-state functional connectivity	rsfMRI connectivity N21_N8	-0.003 (1.02e-02)	0.762138	0.88336	-0.003 (1.02e-02)	0.781454	0.895175	-0.004 (1.02e-02)	0.668736	0.834433	-0.003 (1.02e-02)	0.743941	0.875132	-0.001 (1.02e-02)	0.954837	0.979002	-0.006 (1.02e-02)	0.588997	0.782519	-0.013 (1.02e-02)	0.198291	0.42694	-0.01 (1.02e-02)	0.32174	0.568458
Resting-state functional connectivity	rsfMRI connectivity N21_N9	-0.014 (1.02e-02)	0.156772	0.374422	-0.014 (1.02e-02)	0.159162	0.377678	-0.016 (1.02e-02)	0.12464	0.32805	-0.015 (1.02e-02)	0.137242	0.34813	-0.008 (1.02e-02)	0.433004	0.666717	-0.002 (1.02e-02)	0.817655	0.914117	0.004 (1.02e-02)	0.660089	0.830235	0.006 (1.02e-02)	0.539104	0.750458
Resting-state functional connectivity	rsfMRI connectivity N21_N10	0.009 (1.02e-02)	0.401351	0.643782	0.011 (1.01e-02)	0.278101	0.526621	0.01 (1.01e-02)	0.347808	0.59298	0.004 (1.01e-02)	0.685918	0.844207	0.014 (1.01e-02)	0.163233	0.384689	0.015 (1.01e-02)	0.149525	0.364311	0.018 (1.02e-02)	0.0753369	0.241883	0.012 (1.02e-02)	0.246683	0.49006
Resting-state functional connectivity	rsfMRI connectivity N21_N11	-0.015 (1.02e-02)	0.143236	0.354954	-0.015 (1.02e-02)	0.136728	0.347206	-0.017 (1.02e-02)	0.0933196	0.277135	-0.02 (1.02e-02)	0.0548277	0.194096	-0.017 (1.02e-02)	0.104764	0.297705	-0.016 (1.02e-02)	0.118747	0.318971	-0.017 (1.02e-02)	0.0910081	0.273955	-0.016 (1.02e-02)	0.114136	0.312088
Resting-state functional connectivity	rsfMRI connectivity N21_N12	-0.006 (1.01e-02)	0.527824	0.743732	-0.007 (1.01e-02)	0.499467	0.72578	-0.006 (1.01e-02)	0.544418	0.75408	-0.006 (1.01e-02)	0.581741	0.777663	-0.001 (1.01e-02)	0.89705	0.95593	-0.001 (1.01e-02)	0.925656	0.96756	0.001 (1.01e-02)	0.902806	0.959286	0.001 (1.01e-02)	0.928963	0.968545
Resting-state functional connectivity	rsfMRI connectivity N21_N13	0.006 (1.02e-02)	0.587098	0.78091	0.009 (1.02e-02)	0.385185	0.629506	0.015 (1.02e-02)	0.14267	0.354646	0.01 (1.02e-02)	0.320615	0.567924	0.015 (1.02e-02)	0.131344	0.338597	0.015 (1.02e-02)	0.141009	0.352005	0.018 (1.02e-02)	0.07205	0.235509	0.014 (1.02e-02)	0.167204	0.389437
Resting-state functional connectivity	rsfMRI connectivity N21_N14	0.006 (1.01e-02)	0.533862	0.747386	0.006 (1.01e-02)	0.582333	0.778088	-0.001 (1.00e-02)	0.952053	0.977964	0.003 (1.01e-02)	0.762547	0.883371	-0.007 (1.01e-02)	0.491092	0.717151	-0.002 (1.01e-02)	0.854163	0.934353	-0.008 (1.01e-02)	0.424797	0.661228	-0.009 (1.01e-02)	0.379858	0.623588
Resting-state functional connectivity	rsfMRI connectivity N21_N15	0.003 (1.02e-02)	0.761284	0.882833	0.002 (1.02e-02)	0.826686	0.919506	0.004 (1.02e-02)	0.666498	0.832779	0.009 (1.02e-02)	0.359081	0.602358	0.004 (1.02e-02)	0.724503	0.864004	-0.001 (1.02e-02)	0.946931	0.976943	-0.009 (1.02e-02)	0.352821	0.596931	-0.004 (1.02e-02)	0.692505	0.84806
Resting-state functional connectivity	rsfMRI connectivity N21_N16	-0.012 (1.01e-02)	0.238921	0.480016	-0.013 (1.01e-02)	0.2073	0.437734	-0.017 (1.00e-02)	0.0921541	0.2759	-0.016 (1.00e-02)	0.11799	0.317708	-0.021 (1.00e-02)	0.0326735	0.134721	-0.015 (1.01e-02)	0.140759	0.351778	-0.026 (1.01e-02)	0.0102427	0.0585145	-0.025 (1.01e-02)	0.012556	0.06828
Resting-state functional connectivity	rsfMRI connectivity N21_N17	-0.009 (1.02e-02)	0.357928	0.601245	-0.01 (1.02e-02)	0.332613	0.580332	-0.012 (1.02e-02)	0.246831	0.49006	-0.012 (1.02e-02)	0.225859	0.462399	-0.01 (1.02e-02)	0.338598	0.585684	-0.011 (1.02e-02)	0.286535	0.5348	-0.016 (1.02e-02)	0.110488	0.307444	-0.018 (1.02e-02)	0.0703629	0.231628
Resting-state functional connectivity	rsfMRI connectivity N21_N18	-0.007 (1.02e-02)	0.476866	0.707516	-0.006 (1.02e-02)	0.538089	0.750037	-0.006 (1.02e-02)	0.555993	0.761323	-0.008 (1.02e-02)	0.405697	0.646614	0.001 (1.02e-02)	0.90118	0.958811	0.004 (1.02e-02)	0.672712	0.83658	-0.003 (1.02e-02)	0.739356	0.872647	-0.001 (1.02e-02)	0.89737	0.95594
Resting-state functional connectivity	rsfMRI connectivity N21_N19	-0.003 (1.02e-02)	0.776031	0.892215	-0.004 (1.02e-02)	0.70599	0.856128	-0.007 (1.02e-02)	0.51416	0.735275	-0.003 (1.02e-02)	0.783857	0.896358	-0.008 (1.02e-02)	0.430409	0.664575	-0.003 (1.02e-02)	0.781812	0.895186	-0.001 (1.02e-02)	0.904807	0.960133	2.38e-04 (1.02e-02)	0.981407	0.991928
Resting-state functional connectivity	rsfMRI connectivity N21_N20	-0.005 (1.02e-02)	0.634274	0.811635	-0.005 (1.02e-02)	0.652044	0.824464	-0.002 (1.02e-02)	0.851722	0.932427	-0.002 (1.02e-02)	0.872124	0.941897	-0.001 (1.02e-02)	0.924769	0.967362	-0.001 (1.02e-02)	0.954027	0.979002	0.004 (1.02e-02)	0.6615	0.830372	0.002 (1.02e-02)	0.825856	0.91933
Resting-state node fluctuation amplitude	rsfMRI node amplitude N1	-0.017 (9.88e-03)	0.0937124	0.278072	-0.017 (9.88e-03)	0.0886647	0.268733	-0.018 (9.85e-03)	0.0754981	0.24212	-0.022 (9.86e-03)	0.0253169	0.11502	-0.027 (9.85e-03)	0.00598478	0.0382328	-0.023 (9.87e-03)	0.0211034	0.10064	-0.02 (9.88e-03)	0.048277	0.178104	-0.021 (9.89e-03)	0.0319497	0.132727
Resting-state node fluctuation amplitude	rsfMRI node amplitude N2	-0.006 (1.01e-02)	0.531949	0.745742	-0.006 (1.01e-02)	0.579766	0.776539	-0.005 (1.01e-02)	0.628314	0.808468	-0.013 (1.01e-02)	0.21185	0.444011	-0.014 (1.01e-02)	0.170516	0.3928	-0.019 (1.01e-02)	0.0562218	0.197201	-0.019 (1.01e-02)	0.0573946	0.199885	-0.021 (1.01e-02)	0.0346225	0.141306
Resting-state node fluctuation amplitude	rsfMRI node amplitude N3	-0.007 (9.97e-03)	0.48885	0.714661	-0.005 (9.96e-03)	0.583536	0.778518	-0.01 (9.94e-03)	0.304759	0.552924	-0.014 (9.94e-03)	0.173904	0.397907	-0.016 (9.94e-03)	0.111742	0.308986	-0.013 (9.95e-03)	0.189485	0.416077	-0.015 (9.97e-03)	0.140121	0.350856	-0.014 (9.97e-03)	0.149513	0.364311
Resting-state node fluctuation amplitude	rsfMRI node amplitude N4	-0.008 (9.96e-03)	0.428333	0.663691	-0.007 (9.96e-03)	0.456784	0.688684	-0.005 (9.93e-03)	0.624654	0.805931	-0.01 (9.94e-03)	0.331845	0.579678	-0.022 (9.93e-03)	0.0279158	0.122055	-0.026 (9.94e-03)	0.00891831	0.0529345	-0.022 (9.96e-03)	0.0260877	0.117195	-0.025 (9.96e-03)	0.0127387	0.0690235
Resting-state node fluctuation amplitude	rsfMRI node amplitude N5	-0.026 (9.97e-03)	0.0103516	0.0590602	-0.026 (9.97e-03)	0.00826422	0.0497883	-0.021 (9.94e-03)	0.0321562	0.133335	-0.023 (9.95e-03)	0.0223899	0.104629	-0.022 (9.95e-03)	0.0246197	0.112781	-0.023 (9.96e-03)	0.0203377	0.0980474	-0.018 (9.98e-03)	0.0750386	0.241348	-0.02 (9.98e-03)	0.0423187	0.162645
Resting-state node fluctuation amplitude	rsfMRI node amplitude N6	-0.004 (9.92e-03)	0.682074	0.842492	-0.006 (9.91e-03)	0.565512	0.768343	-0.006 (9.89e-03)	0.531165	0.74559	-0.01 (9.89e-03)	0.321982	0.568458	-0.006 (9.89e-03)	0.545167	0.754216	-0.003 (9.90e-03)	0.737895	0.871797	-0.009 (9.92e-03)	0.366596	0.610673	-0.008 (9.92e-03)	0.432542	0.666471
Resting-state node fluctuation amplitude	rsfMRI node amplitude N7	-0.027 (1.00e-02)	0.00613729	0.0389401	-0.028 (9.99e-03)	0.00561558	0.036522	-0.023 (9.97e-03)	0.0207306	0.099291	-0.026 (9.97e-03)	0.00857986	0.0511318	-0.021 (9.97e-03)	0.0340947	0.139774	-0.022 (9.98e-03)	0.025229	0.114739	-0.017 (1.00e-02)	0.0858152	0.263151	-0.019 (1.00e-02)	0.0582087	0.201292
Resting-state node fluctuation amplitude	rsfMRI node amplitude N8	-0.011 (9.99e-03)	0.25679	0.500369	-0.012 (9.99e-03)	0.244356	0.486728	-0.008 (9.96e-03)	0.402438	0.643901	-0.013 (9.97e-03)	0.193683	0.420296	-0.023 (9.96e-03)	0.0237203	0.109227	-0.023 (9.97e-03)	0.0194725	0.094992	-0.019 (9.99e-03)	0.0539122	0.192462	-0.019 (9.99e-03)	0.054966	0.194339
Resting-state node fluctuation amplitude	rsfMRI node amplitude N9	-0.007 (1.00e-02)	0.503196	0.727846	-0.006 (1.00e-02)	0.523276	0.74073	-0.01 (1.00e-02)	0.315209	0.563548	-0.014 (1.00e-02)	0.157432	0.375132	-0.019 (1.00e-02)	0.0597521	0.205815	-0.021 (1.00e-02)	0.0362642	0.146249	-0.013 (1.00e-02)	0.181732	0.407454	-0.013 (1.00e-02)	0.179856	0.405226
Resting-state node fluctuation amplitude	rsfMRI node amplitude N10	-0.013 (9.95e-03)	0.196761	0.425304	-0.014 (9.95e-03)	0.167683	0.389587	-0.013 (9.92e-03)	0.176226	0.400124	-0.017 (9.93e-03)	0.0829008	0.257628	-0.033 (9.92e-03)	0.000983705	0.00890172	-0.03 (9.93e-03)	0.00242319	0.018675	-0.036 (9.95e-03)	0.00033645	0.00361313	-0.035 (9.95e-03)	0.000390223	0.00409317
Resting-state node fluctuation amplitude	rsfMRI node amplitude N11	-0.02 (9.91e-03)	0.0476174	0.176853	-0.021 (9.91e-03)	0.0377343	0.150664	-0.023 (9.88e-03)	0.0217586	0.102328	-0.022 (9.88e-03)	0.027961	0.122132	-0.03 (9.88e-03)	0.00264993	0.0200722	-0.025 (9.89e-03)	0.0112796	0.0628128	-0.023 (9.91e-03)	0.0205266	0.0985912	-0.025 (9.91e-03)	0.0105651	0.0598914
Resting-state node fluctuation amplitude	rsfMRI node amplitude N12	-0.012 (9.96e-03)	0.217796	0.451331	-0.012 (9.95e-03)	0.226787	0.463224	-0.013 (9.93e-03)	0.17523	0.399285	-0.014 (9.93e-03)	0.155392	0.372131	-0.022 (9.93e-03)	0.026726	0.119002	-0.024 (9.94e-03)	0.0137204	0.0729037	-0.028 (9.96e-03)	0.00514298	0.0342039	-0.03 (9.96e-03)	0.00251847	0.0193083
Resting-state node fluctuation amplitude	rsfMRI node amplitude N13	-0.004 (1.00e-02)	0.695776	0.85065	-0.005 (1.00e-02)	0.619691	0.802357	-0.013 (9.99e-03)	0.204933	0.434253	-0.014 (1.00e-02)	0.151859	0.36799	-0.014 (1.00e-02)	0.173638	0.397907	-0.013 (1.00e-02)	0.188279	0.414857	-0.01 (1.00e-02)	0.324155	0.570414	-0.011 (1.00e-02)	0.267059	0.512307
Resting-state node fluctuation amplitude	rsfMRI node amplitude N14	-0.037 (9.74e-03)	0.000119145	0.00153911	-0.038 (9.73e-03)	0.000115618	0.00150167	-0.034 (9.71e-03)	0.000511391	0.0051325	-0.038 (9.71e-03)	9.17895e-05	0.00122831	-0.042 (9.71e-03)	1.23444e-05	0.000203407	-0.038 (9.72e-03)	8.38653e-05	0.00113024	-0.024 (9.74e-03)	0.0138251	0.0732034	-0.027 (9.74e-03)	0.00569828	0.036951
Resting-state node fluctuation amplitude	rsfMRI node amplitude N15	-0.017 (9.97e-03)	0.0919047	0.275416	-0.019 (9.97e-03)	0.0510111	0.185098	-0.018 (9.94e-03)	0.0652267	0.218876	-0.018 (9.95e-03)	0.0660603	0.221169	-0.031 (9.94e-03)	0.00173197	0.0142693	-0.024 (9.96e-03)	0.0168072	0.0849654	-0.03 (9.97e-03)	0.00277554	0.0207742	-0.035 (9.97e-03)	0.000487718	0.00490607
Resting-state node fluctuation amplitude	rsfMRI node amplitude N16	-0.032 (9.64e-03)	0.00107552	0.00955632	-0.033 (9.64e-03)	0.000607747	0.0059508	-0.029 (9.61e-03)	0.00265566	0.0200811	-0.025 (9.62e-03)	0.00808641	0.0488503	-0.027 (9.62e-03)	0.00468541	0.0319796	-0.027 (9.63e-03)	0.00436353	0.0301148	-0.023 (9.64e-03)	0.0194888	0.094992	-0.02 (9.65e-03)	0.0402384	0.156938
Resting-state node fluctuation amplitude	rsfMRI node amplitude N17	-0.002 (9.88e-03)	0.8652	0.939214	-0.002 (9.88e-03)	0.848579	0.931088	-0.006 (9.85e-03)	0.512593	0.734519	-0.012 (9.86e-03)	0.234368	0.473454	-0.02 (9.86e-03)	0.0405534	0.157783	-0.018 (9.87e-03)	0.0632485	0.214356	-0.028 (9.88e-03)	0.00457257	0.0313062	-0.031 (9.88e-03)	0.00155486	0.013029
Resting-state node fluctuation amplitude	rsfMRI node amplitude N18	-0.009 (9.76e-03)	0.356989	0.601245	-0.009 (9.76e-03)	0.340118	0.586896	-0.014 (9.73e-03)	0.161606	0.381837	-0.012 (9.74e-03)	0.204878	0.434253	-0.029 (9.73e-03)	0.00307063	0.0224874	-0.024 (9.74e-03)	0.0120814	0.0666029	-0.027 (9.76e-03)	0.00622659	0.0393287	-0.03 (9.76e-03)	0.00198603	0.015975
Resting-state node fluctuation amplitude	rsfMRI node amplitude N19	-0.009 (1.00e-02)	0.3575	0.601245	-0.01 (1.00e-02)	0.336608	0.584049	-0.011 (1.00e-02)	0.262632	0.505527	-0.016 (1.00e-02)	0.121579	0.32379	-0.026 (1.00e-02)	0.0105026	0.0597674	-0.026 (1.00e-02)	0.0100231	0.057558	-0.025 (1.00e-02)	0.0141533	0.0744944	-0.024 (1.00e-02)	0.0153859	0.080004
Resting-state node fluctuation amplitude	rsfMRI node amplitude N20	-0.009 (9.92e-03)	0.378794	0.622258	-0.011 (9.91e-03)	0.262723	0.505527	-0.005 (9.89e-03)	0.57925	0.776318	-0.009 (9.89e-03)	0.360382	0.603733	-0.022 (9.89e-03)	0.0287232	0.124844	-0.022 (9.90e-03)	0.0251399	0.114451	-0.023 (9.92e-03)	0.0219355	0.10294	-0.021 (9.92e-03)	0.0344795	0.140852
Resting-state node fluctuation amplitude	rsfMRI node amplitude N21	-0.009 (9.90e-03)	0.352117	0.59668	-0.01 (9.90e-03)	0.291785	0.54026	-0.013 (9.87e-03)	0.199688	0.42911	-0.014 (9.87e-03)	0.168448	0.389868	-0.013 (9.87e-03)	0.194305	0.421439	-0.016 (9.88e-03)	0.113864	0.311539	-0.006 (9.90e-03)	0.577402	0.775642	-0.007 (9.90e-03)	0.460733	0.692982
#N/A	Total white matter hyperintensity (WMH)	0.004 (9.53e-03)	0.679793	0.840988	0.004 (9.52e-03)	0.661764	0.830372	0.009 (9.49e-03)	0.32795	0.574237	0.011 (9.50e-03)	0.257863	0.500695	0.009 (9.50e-03)	0.323618	0.570133	0.01 (9.51e-03)	0.275631	0.523747	0.016 (9.52e-03)	0.101814	0.292146	0.017 (9.50e-03)	0.0786988	0.249212
