# Supplementary material for: A phenome-wide association and Mendelian Randomisation study of polygenic risk for depression in UK Biobank
Source: Nat Commun. 2020 May 8;11:2301. doi: 10.1038/s41467-020-16022-0 (PMC7210889; doi:10.1038/s41467-020-16022-0)
Supplement: Supplementary file 4 — Supplementary Data 3 [file 41467_2020_16022_MOESM4_ESM.xlsx]

## Sheet: Sheet1
Category	Phenotype	PRS_pT_1			PRS_pT_0.5			PRS_pT_0.1			PRS_pT_0.05			PRS_pT_0.01			PRS_pT_0.005			#NAME?			PRS_pT_0.0005
		Beta	p.value	p.corrected	Beta	p.value	p.corrected	Beta	p.value	p.corrected	Beta	p.value	p.corrected	Beta	p.value	p.corrected	Beta	p.value	p.corrected	Beta	p.value	p.corrected	Beta	p.value	p.corrected
Mental health	Probable depression	0.382 (5.97e-02)	1.57511e-10	3.63297e-09	0.381 (5.98e-02)	1.73551e-10	3.82729e-09	0.361 (5.91e-02)	1.00609e-09	1.74973e-08	0.359 (5.90e-02)	1.12266e-09	1.8711e-08	0.346 (5.87e-02)	3.71734e-09	5.83111e-08	0.339 (5.81e-02)	5.47032e-09	7.81475e-08	0.3 (5.82e-02)	2.67991e-07	3.10714e-06	0.299 (5.87e-02)	3.36263e-07	3.843e-06
Mental health	Broad depression	0.302 (3.52e-02)	9.3143e-18	4.29875e-15	0.3 (3.51e-02)	1.07469e-17	4.29875e-15	0.276 (3.50e-02)	3.29129e-15	3.76148e-13	0.272 (3.50e-02)	7.86787e-15	5.72209e-13	0.282 (3.52e-02)	1.06715e-15	2.62345e-13	0.252 (3.48e-02)	5.18881e-13	1.97669e-11	0.206 (3.50e-02)	4.25881e-09	6.55202e-08	0.193 (3.49e-02)	3.43012e-08	4.35571e-07
Mental health	CIDI depression	0.273 (4.27e-02)	1.77012e-10	3.82729e-09	0.272 (4.26e-02)	1.58942e-10	3.63297e-09	0.261 (4.27e-02)	9.86194e-10	1.74973e-08	0.249 (4.26e-02)	4.91765e-09	7.28541e-08	0.243 (4.28e-02)	1.30717e-08	1.77244e-07	0.216 (4.24e-02)	3.56828e-07	3.96475e-06	0.159 (4.26e-02)	0.000196318	0.000688834	0.149 (4.27e-02)	0.00047715	0.00140338
Mental health	Recurrent depression	0.099 (5.58e-02)	0.0760188	0.0979308	0.098 (5.58e-02)	0.0793856	0.101776	0.104 (5.59e-02)	0.062323	0.0818693	0.11 (5.60e-02)	0.0501972	0.0676056	0.108 (5.70e-02)	0.0579143	0.0767077	0.079 (5.68e-02)	0.163871	0.193359	0.02 (5.67e-02)	0.720994	0.762957	0.013 (5.71e-02)	0.81696	0.84879
Mental health	PHQ9 Severity	0.094 (1.60e-02)	5.46362e-09	7.81475e-08	0.091 (1.60e-02)	1.46688e-08	1.95584e-07	0.082 (1.60e-02)	3.52184e-07	3.96475e-06	0.081 (1.60e-02)	5.15182e-07	5.35254e-06	0.075 (1.61e-02)	3.74334e-06	2.79876e-05	0.061 (1.60e-02)	0.00013046	0.00050177	0.043 (1.62e-02)	0.00846346	0.0146553	0.036 (1.62e-02)	0.0279099	0.0402305
Mental health	CIDI MD Severity	0.125 (1.56e-02)	2.00556e-15	2.75277e-13	0.125 (1.56e-02)	1.31173e-15	2.62345e-13	0.118 (1.56e-02)	6.23229e-14	3.56131e-12	0.107 (1.56e-02)	8.38629e-12	2.5804e-10	0.097 (1.57e-02)	7.81107e-10	1.42019e-08	0.086 (1.57e-02)	4.6342e-08	5.61722e-07	0.076 (1.58e-02)	1.87198e-06	1.5864e-05	0.072 (1.58e-02)	5.9621e-06	4.07665e-05
Mental health	Depression affective symptoms	0.124 (1.58e-02)	6.49121e-15	5.72209e-13	0.123 (1.58e-02)	9.67654e-15	6.45103e-13	0.115 (1.58e-02)	4.0521e-13	1.62084e-11	0.111 (1.58e-02)	3.12356e-12	9.99539e-11	0.101 (1.59e-02)	2.09502e-10	4.41056e-09	0.089 (1.59e-02)	2.51643e-08	3.24701e-07	0.071 (1.60e-02)	8.69269e-06	5.51917e-05	0.066 (1.60e-02)	3.82652e-05	0.000183306
Mental health	Depression cognitive symptoms	0.075 (1.62e-02)	3.39565e-06	2.66326e-05	0.075 (1.62e-02)	3.73754e-06	2.79876e-05	0.069 (1.62e-02)	2.06162e-05	0.000111439	0.064 (1.62e-02)	8.63547e-05	0.000365523	0.057 (1.63e-02)	0.000465146	0.00137312	0.054 (1.62e-02)	0.000805067	0.00211165	0.041 (1.64e-02)	0.0131009	0.0208312	0.032 (1.64e-02)	0.052096	0.070045
Mental health	Depression somatic symptoms	0.116 (1.55e-02)	8.0375e-14	4.01875e-12	0.114 (1.55e-02)	1.77751e-13	7.90003e-12	0.101 (1.55e-02)	7.5973e-11	1.99559e-09	0.093 (1.56e-02)	2.63757e-09	4.22012e-08	0.083 (1.56e-02)	1.17491e-07	1.40288e-06	0.069 (1.56e-02)	1.06883e-05	6.68022e-05	0.054 (1.57e-02)	0.000594713	0.00164627	0.049 (1.57e-02)	0.00199988	0.00440746
Mental health	Depressive symptoms (current, PHQ4)	0.094 (1.34e-02)	2.28155e-12	7.60516e-11	0.096 (1.34e-02)	7.48328e-13	2.72119e-11	0.096 (1.34e-02)	8.83702e-13	3.07375e-11	0.099 (1.34e-02)	2.13895e-13	9.00613e-12	0.099 (1.34e-02)	1.72305e-13	7.90003e-12	0.089 (1.33e-02)	2.56487e-11	7.32821e-10	0.069 (1.34e-02)	2.60139e-07	3.06046e-06	0.067 (1.34e-02)	6.31087e-07	6.39075e-06
Mental health	Loneliness	0.105 (1.72e-02)	1.06536e-09	1.81338e-08	0.103 (1.71e-02)	1.87673e-09	3.06405e-08	0.113 (1.71e-02)	4.18289e-11	1.1539e-09	0.116 (1.71e-02)	1.77171e-11	5.24952e-10	0.108 (1.72e-02)	4.06904e-10	7.93959e-09	0.101 (1.71e-02)	4.47299e-09	6.75168e-08	0.076 (1.73e-02)	1.21007e-05	7.4466e-05	0.073 (1.73e-02)	2.95234e-05	0.000150438
Mental health	Neuroticism	0.186 (8.74e-02)	0.0332369	0.0470611	0.203 (8.72e-02)	0.0196757	0.0297553	0.206 (8.77e-02)	0.0186149	0.0282044	0.245 (8.89e-02)	0.00580986	0.0106603	0.247 (8.89e-02)	0.00540999	0.0100651	0.219 (8.84e-02)	0.0132362	0.0209569	0.173 (8.94e-02)	0.0527097	0.0706327	0.094 (8.89e-02)	0.292781	0.334129
Mental health	Stressful life event in last 2 years	0.045 (1.36e-02)	0.00100424	0.00251847	0.045 (1.35e-02)	0.000964998	0.00245859	0.043 (1.36e-02)	0.00163213	0.00369888	0.045 (1.36e-02)	0.0010153	0.00253113	0.047 (1.35e-02)	0.000540502	0.00152792	0.04 (1.35e-02)	0.00306997	0.00623344	0.042 (1.35e-02)	0.00190261	0.00422803	0.048 (1.35e-02)	0.00038551	0.0011821
Mental health	Total bipolar disorder manifestations	0.077 (1.62e-02)	1.88385e-06	1.5864e-05	0.077 (1.61e-02)	1.78643e-06	1.53672e-05	0.074 (1.62e-02)	5.25843e-06	3.69012e-05	0.077 (1.62e-02)	2.25816e-06	1.82478e-05	0.075 (1.62e-02)	3.51315e-06	2.72017e-05	0.067 (1.62e-02)	3.35194e-05	0.000166556	0.049 (1.63e-02)	0.0028626	0.00590227	0.044 (1.63e-02)	0.00725064	0.0127484
Mental health	Wider Bipolar definition	0.2 (1.34e-01)	0.13672	0.163247	0.21 (1.34e-01)	0.116907	0.143006	0.19 (1.34e-01)	0.154186	0.182469	0.23 (1.34e-01)	0.0869272	0.110559	0.345 (1.36e-01)	0.0110298	0.0179712	0.316 (1.34e-01)	0.0181275	0.027518	0.136 (1.36e-01)	0.319702	0.360228	0.134 (1.37e-01)	0.326278	0.367121
Mental health	General anxiety disorder Severity	0.074 (1.61e-02)	5.01935e-06	3.58525e-05	0.071 (1.61e-02)	1.10353e-05	6.84363e-05	0.069 (1.61e-02)	2.02038e-05	0.000109953	0.07 (1.61e-02)	1.29057e-05	7.88133e-05	0.066 (1.62e-02)	4.89957e-05	0.000225267	0.058 (1.61e-02)	0.000357335	0.00111667	0.039 (1.63e-02)	0.0153426	0.0237343	0.036 (1.63e-02)	0.0250558	0.0366446
Mental health	General anxiety disorder ever	0.326 (6.71e-02)	1.1852e-06	1.06535e-05	0.331 (6.69e-02)	7.28283e-07	7.1052e-06	0.334 (6.67e-02)	5.53065e-07	5.67247e-06	0.338 (6.68e-02)	4.40607e-07	4.63796e-06	0.278 (6.65e-02)	2.94581e-05	0.000150438	0.238 (6.67e-02)	0.000369455	0.00114435	0.134 (6.72e-02)	0.0459912	0.062891	0.164 (6.72e-02)	0.0148026	0.023129
Mental health	Addiction ever (self-reported)	0.189 (7.15e-02)	0.00820286	0.0143281	0.194 (7.13e-02)	0.00655643	0.0118134	0.178 (7.12e-02)	0.0123564	0.0197703	0.156 (7.13e-02)	0.0285887	0.0411348	0.106 (7.17e-02)	0.138804	0.165489	0.093 (7.14e-02)	0.194073	0.226986	0.133 (7.27e-02)	0.0683366	0.0888931	0.092 (7.24e-02)	0.20448	0.237767
Mental health	Unusual experience ever	0.123 (7.58e-02)	0.104367	0.12985	0.118 (7.55e-02)	0.116635	0.142891	0.123 (7.55e-02)	0.104689	0.130049	0.118 (7.58e-02)	0.120132	0.146057	0.118 (7.61e-02)	0.12158	0.147369	0.121 (7.60e-02)	0.112289	0.138202	0.111 (7.68e-02)	0.148843	0.176668	0.124 (7.67e-02)	0.104934	0.130151
Mental health	Trauma (childhood)	0.15 (3.36e-02)	8.2788e-06	5.34116e-05	0.155 (3.35e-02)	3.56985e-06	2.72017e-05	0.156 (3.36e-02)	3.57023e-06	2.72017e-05	0.171 (3.37e-02)	3.74395e-07	4.10296e-06	0.167 (3.38e-02)	8.39922e-07	8.09563e-06	0.171 (3.37e-02)	4.09708e-07	4.37021e-06	0.139 (3.39e-02)	4.13813e-05	0.000195888	0.119 (3.39e-02)	0.000438897	0.00130044
Mental health	Trauma (adult)	0.074 (3.36e-02)	0.0267785	0.0387393	0.078 (3.35e-02)	0.0205598	0.0308012	0.082 (3.36e-02)	0.014971	0.0233466	0.082 (3.37e-02)	0.0146452	0.022928	0.085 (3.39e-02)	0.0118195	0.0190637	0.068 (3.37e-02)	0.0427256	0.0588578	0.086 (3.40e-02)	0.0117844	0.0190637	0.092 (3.39e-02)	0.00676784	0.0121203
Mental health	Trauma (catastrophic)	0.092 (3.32e-02)	0.00547778	0.0101206	0.096 (3.31e-02)	0.00376498	0.00732843	0.078 (3.31e-02)	0.0177857	0.0271021	0.067 (3.31e-02)	0.0418544	0.0578299	0.053 (3.33e-02)	0.109175	0.134992	0.032 (3.31e-02)	0.333722	0.374969	0.061 (3.34e-02)	0.0678389	0.0883895	0.056 (3.34e-02)	0.0919466	0.116388
Mental health	PTSD check list score	0.1 (1.61e-02)	6.22495e-10	1.18571e-08	0.099 (1.61e-02)	7.76909e-10	1.42019e-08	0.093 (1.61e-02)	9.20826e-09	1.29239e-07	0.093 (1.61e-02)	9.89934e-09	1.36543e-07	0.079 (1.62e-02)	1.14406e-06	1.04006e-05	0.068 (1.61e-02)	2.79682e-05	0.000144352	0.047 (1.63e-02)	0.00427898	0.00815043	0.037 (1.63e-02)	0.0233249	0.0345554
Mental health	Post-traumatic stress disorder (PTSD)	0.262 (7.54e-02)	0.000502995	0.00145796	0.26 (7.52e-02)	0.000536075	0.00152619	0.242 (7.49e-02)	0.00123453	0.00290477	0.226 (7.48e-02)	0.00251477	0.00528036	0.195 (7.51e-02)	0.00929447	0.01572	0.14 (7.47e-02)	0.0607184	0.0800243	0.07 (7.53e-02)	0.35246	0.3939	0.067 (7.53e-02)	0.369867	0.412682
Mental health	Self harm ever	0.356 (8.59e-02)	3.51745e-05	0.000171041	0.362 (8.59e-02)	2.44958e-05	0.000128083	0.303 (8.51e-02)	0.000370482	0.00114435	0.297 (8.56e-02)	0.000522733	0.00149888	0.229 (8.58e-02)	0.00770193	0.0135122	0.248 (8.60e-02)	0.00386883	0.00751229	0.238 (8.66e-02)	0.00595994	0.0109107	0.257 (8.67e-02)	0.00307827	0.00623446
Mental health	Not worth living	0.232 (3.67e-02)	2.38126e-10	4.88464e-09	0.234 (3.66e-02)	1.57333e-10	3.63297e-09	0.237 (3.67e-02)	1.09124e-10	2.72811e-09	0.232 (3.67e-02)	2.53356e-10	5.06712e-09	0.179 (3.66e-02)	9.5986e-07	9.03398e-06	0.156 (3.64e-02)	1.74627e-05	9.93502e-05	0.126 (3.67e-02)	0.000586263	0.00163418	0.113 (3.66e-02)	0.00195888	0.00434101
Mental health	Subjective well-being	-0.057 (1.64e-02)	0.000483545	0.00141698	-0.054 (1.63e-02)	0.00101588	0.00253113	-0.054 (1.63e-02)	0.00103082	0.00254523	-0.05 (1.63e-02)	0.00220827	0.00477463	-0.05 (1.64e-02)	0.00248509	0.00524558	-0.049 (1.63e-02)	0.00288277	0.00592858	-0.04 (1.65e-02)	0.0166416	0.0255044	-0.034 (1.65e-02)	0.0408142	0.0566863
Mental health	Health satisfaction	0.068 (1.36e-02)	6.75946e-07	6.75684e-06	0.066 (1.36e-02)	1.13406e-06	1.04006e-05	0.066 (1.37e-02)	1.63182e-06	1.41898e-05	0.067 (1.37e-02)	9.90723e-07	9.21603e-06	0.062 (1.36e-02)	5.08711e-06	3.6015e-05	0.061 (1.35e-02)	6.99562e-06	4.58729e-05	0.047 (1.36e-02)	0.000500123	0.0014549	0.042 (1.36e-02)	0.0020092	0.00441583
Mental health	Family relationship satisfaction	0.024 (1.36e-02)	0.0811633	0.103889	0.024 (1.36e-02)	0.0736911	0.0950853	0.037 (1.37e-02)	0.00678598	0.0121203	0.035 (1.37e-02)	0.0108294	0.0177168	0.03 (1.36e-02)	0.0298436	0.0426857	0.023 (1.35e-02)	0.0928267	0.117132	0.026 (1.36e-02)	0.0569479	0.0755527	0.012 (1.36e-02)	0.381061	0.42399
Mental health	Friendships satisfaction	0.007 (1.36e-02)	0.59356	0.642555	0.007 (1.36e-02)	0.59647	0.644832	0.004 (1.36e-02)	0.788551	0.825708	0.007 (1.36e-02)	0.609649	0.657303	-0.001 (1.35e-02)	0.914971	0.930085	-0.001 (1.35e-02)	0.961588	0.971082	0.006 (1.35e-02)	0.645998	0.691832	-0.007 (1.35e-02)	0.623659	0.669701
Mental health	Financial situation satisfaction	0.045 (1.35e-02)	0.000884985	0.00228383	0.044 (1.35e-02)	0.0012231	0.00290477	0.038 (1.35e-02)	0.00543943	0.010073	0.031 (1.35e-02)	0.0226152	0.0336286	0.022 (1.34e-02)	0.0969484	0.121565	0.021 (1.34e-02)	0.119871	0.145961	0.022 (1.34e-02)	0.0993363	0.12417	0.014 (1.34e-02)	0.280704	0.321264
Mental health	Sum of psychiatric conditions	0.126 (1.61e-02)	7.15606e-15	5.72209e-13	0.128 (1.60e-02)	2.06457e-15	2.75277e-13	0.124 (1.61e-02)	1.49647e-14	9.20902e-13	0.126 (1.61e-02)	6.48827e-15	5.72209e-13	0.121 (1.62e-02)	7.16961e-14	3.82379e-12	0.105 (1.61e-02)	7.73292e-11	1.99559e-09	0.075 (1.63e-02)	4.13402e-06	3.00656e-05	0.064 (1.63e-02)	9.84153e-05	0.000407939
Sociodemographics	Household income	-0.022 (1.35e-02)	0.0980052	0.122698	-0.021 (1.35e-02)	0.120781	0.146623	-0.017 (1.35e-02)	0.220006	0.25471	-0.011 (1.35e-02)	0.412183	0.456712	-0.017 (1.34e-02)	0.205671	0.238805	-0.008 (1.34e-02)	0.572174	0.621085	-0.008 (1.34e-02)	0.566497	0.616595	-0.014 (1.34e-02)	0.308226	0.34976
Lifestyle measure	Easy to get up in the morning	-0.037 (1.33e-02)	0.00488531	0.0091528	-0.038 (1.32e-02)	0.00411437	0.00791226	-0.046 (1.33e-02)	0.000505369	0.00145955	-0.048 (1.33e-02)	0.000314904	0.00101993	-0.043 (1.32e-02)	0.0012334	0.00290477	-0.036 (1.32e-02)	0.00685011	0.0121241	-0.026 (1.32e-02)	0.0492686	0.0666918	-0.023 (1.32e-02)	0.0770433	0.0990911
Lifestyle measure	Nap during the day	0.027 (1.34e-02)	0.0411664	0.0570764	0.028 (1.33e-02)	0.0353194	0.0496583	0.024 (1.34e-02)	0.068794	0.0891981	0.02 (1.34e-02)	0.144194	0.171659	0.015 (1.33e-02)	0.268137	0.308203	0.002 (1.33e-02)	0.894895	0.913158	-0.007 (1.33e-02)	0.581579	0.630438	-0.01 (1.33e-02)	0.458856	0.505626
Lifestyle measure	Insomnia	0.023 (1.35e-02)	0.0822499	0.105112	0.024 (1.35e-02)	0.0780074	0.10017	0.021 (1.35e-02)	0.118495	0.144684	0.016 (1.35e-02)	0.249549	0.287664	0.021 (1.34e-02)	0.124925	0.15075	0.021 (1.34e-02)	0.118641	0.144684	0.008 (1.34e-02)	0.567879	0.61726	0.009 (1.34e-02)	0.521882	0.570363
Lifestyle measure	Sleep too much	0.174 (6.44e-02)	0.00678876	0.0121203	0.166 (6.41e-02)	0.00970577	0.0163122	0.166 (6.43e-02)	0.00977175	0.0163887	0.157 (6.47e-02)	0.0152383	0.0237171	0.181 (6.61e-02)	0.00628135	0.0114206	0.172 (6.63e-02)	0.00937923	0.0158299	0.111 (6.71e-02)	0.0995291	0.124217	0.101 (6.69e-02)	0.130236	0.156675
Lifestyle measure	Sleep any problem	0.055 (1.61e-02)	0.000707671	0.00189979	0.052 (1.61e-02)	0.0013162	0.00306987	0.041 (1.61e-02)	0.010389	0.0172075	0.04 (1.61e-02)	0.0140789	0.0220937	0.031 (1.62e-02)	0.0555551	0.0740734	0.025 (1.61e-02)	0.123935	0.149997	0.015 (1.63e-02)	0.372331	0.414854	0.011 (1.63e-02)	0.510129	0.558281
Lifestyle measure	Ever smoked	0.141 (2.78e-02)	3.98903e-07	4.31246e-06	0.136 (2.77e-02)	8.85585e-07	8.43414e-06	0.131 (2.78e-02)	2.32546e-06	1.84195e-05	0.112 (2.77e-02)	5.6137e-05	0.000249498	0.096 (2.75e-02)	0.000516102	0.00148519	0.08 (2.74e-02)	0.00341401	0.00674372	0.101 (2.75e-02)	0.000228823	0.000782301	0.091 (2.75e-02)	0.000901246	0.00231832
Lifestyle measure	Smoking status	0.061 (1.35e-02)	6.7118e-06	4.43755e-05	0.061 (1.35e-02)	6.50141e-06	4.33427e-05	0.061 (1.36e-02)	7.43137e-06	4.83341e-05	0.049 (1.36e-02)	0.000319116	0.00102527	0.046 (1.35e-02)	0.000732956	0.00194805	0.041 (1.34e-02)	0.00207936	0.00453265	0.045 (1.35e-02)	0.000752016	0.0019921	0.042 (1.35e-02)	0.00202708	0.00444291
Lifestyle measure	Past tobacco smoking	-0.076 (1.36e-02)	1.88968e-08	2.47827e-07	-0.075 (1.35e-02)	3.80279e-08	4.68035e-07	-0.075 (1.36e-02)	3.66964e-08	4.58705e-07	-0.062 (1.36e-02)	4.94482e-06	3.56384e-05	-0.05 (1.35e-02)	0.000241344	0.000811239	-0.046 (1.35e-02)	0.000725691	0.00193518	-0.051 (1.35e-02)	0.000151531	0.000558638	-0.051 (1.35e-02)	0.000183093	0.000650999
Lifestyle measure	Light smokers at least 100 smokes in lifetime	-0.014 (4.64e-02)	0.77019	0.810727	-0.008 (4.65e-02)	0.860866	0.885209	0.017 (4.64e-02)	0.713812	0.75736	0.003 (4.64e-02)	0.943842	0.954581	0.001 (4.73e-02)	0.986487	0.989864	0.011 (4.68e-02)	0.819978	0.849718	0.032 (4.62e-02)	0.482284	0.529982	0.034 (4.63e-02)	0.457079	0.504363
Lifestyle measure	Major dietary changes in the last 5 years	0.023 (1.36e-02)	0.0965324	0.121234	0.024 (1.36e-02)	0.0735722	0.0950852	0.015 (1.36e-02)	0.265085	0.305134	0.014 (1.36e-02)	0.287752	0.32886	0.005 (1.35e-02)	0.715111	0.757734	0.008 (1.35e-02)	0.560516	0.610916	-0.006 (1.35e-02)	0.664256	0.710434	0.002 (1.35e-02)	0.854254	0.88181
Physical measure	Overall health rating	0.054 (1.36e-02)	8.70255e-05	0.000366423	0.051 (1.36e-02)	0.000178285	0.000645374	0.054 (1.37e-02)	7.70334e-05	0.000333117	0.055 (1.37e-02)	5.1313e-05	0.000231923	0.051 (1.36e-02)	0.000180061	0.000648869	0.053 (1.35e-02)	9.73287e-05	0.000405536	0.045 (1.36e-02)	0.000849665	0.00221411	0.04 (1.36e-02)	0.00311077	0.00628439
Physical measure	Long standing illness, disability or infirmity	0.129 (3.12e-02)	3.27151e-05	0.000164604	0.126 (3.11e-02)	4.85115e-05	0.000225267	0.117 (3.12e-02)	0.000181219	0.000648887	0.107 (3.12e-02)	0.000583919	0.00163334	0.097 (3.10e-02)	0.00169074	0.00379941	0.093 (3.09e-02)	0.00260817	0.00541957	0.091 (3.10e-02)	0.00341377	0.00674372	0.078 (3.09e-02)	0.0117985	0.0190637
Physical measure	Weight change compared with 1 year ago	0.048 (1.36e-02)	0.000411094	0.00124574	0.046 (1.35e-02)	0.000605247	0.00166391	0.049 (1.36e-02)	0.000278849	0.00091802	0.05 (1.36e-02)	0.000233437	0.000791313	0.048 (1.35e-02)	0.000352504	0.0011059	0.051 (1.35e-02)	0.000136515	0.000520057	0.041 (1.35e-02)	0.00248489	0.00524558	0.031 (1.35e-02)	0.0200367	0.030205
Physical measure	Leg pain on walking	0.044 (3.55e-02)	0.214727	0.248959	0.053 (3.55e-02)	0.136428	0.163142	0.037 (3.56e-02)	0.29637	0.337743	0.031 (3.56e-02)	0.38414	0.426822	0.081 (3.54e-02)	0.021405	0.0319477	0.072 (3.53e-02)	0.0400504	0.0557223	0.013 (3.53e-02)	0.70376	0.748681	0.024 (3.53e-02)	0.504961	0.553382
Physical measure	Leg pain when standing still or sitting	0.114 (6.04e-02)	0.0598825	0.0790528	0.12 (6.04e-02)	0.0461169	0.062891	0.112 (6.09e-02)	0.066624	0.0869482	0.089 (6.13e-02)	0.148141	0.176096	0.061 (6.13e-02)	0.316871	0.358046	0.061 (6.09e-02)	0.314739	0.35614	0.083 (6.04e-02)	0.169143	0.199284	0.077 (6.02e-02)	0.1984	0.231708
Physical measure	Ever pain last month	0.068 (2.74e-02)	0.0136435	0.0215282	0.066 (2.74e-02)	0.015898	0.0244115	0.091 (2.75e-02)	0.000944264	0.00242119	0.094 (2.75e-02)	0.000631092	0.00171726	0.062 (2.73e-02)	0.0235427	0.0347493	0.061 (2.72e-02)	0.0239885	0.0352931	0.053 (2.73e-02)	0.0542105	0.0724014	0.035 (2.72e-02)	0.201016	0.234421
Physical measure	Neck shoulder pain for 3 months	0.05 (5.26e-02)	0.342315	0.384084	0.049 (5.24e-02)	0.349942	0.392092	0.055 (5.29e-02)	0.298182	0.339325	0.039 (5.25e-02)	0.461773	0.50814	0.025 (5.27e-02)	0.635691	0.681706	-0.013 (5.31e-02)	0.809028	0.841642	0.007 (5.27e-02)	0.887213	0.907634	0.001 (5.26e-02)	0.984473	0.989539
Physical measure	Ever vascular heart problem diagnosed	0.078 (3.46e-02)	0.0234216	0.0346345	0.075 (3.45e-02)	0.0303144	0.0432292	0.108 (3.48e-02)	0.00198776	0.00439285	0.128 (3.49e-02)	0.000240415	0.000811239	0.132 (3.46e-02)	0.000131809	0.000504531	0.119 (3.44e-02)	0.000539071	0.00152792	0.088 (3.44e-02)	0.0107059	0.0175507	0.076 (3.43e-02)	0.0259779	0.037786
Physical measure	Other serious medical condition diagnosed by doctor	0.06 (4.00e-02)	0.135093	0.161788	0.058 (3.99e-02)	0.149228	0.176863	0.061 (4.01e-02)	0.126139	0.151975	0.06 (4.02e-02)	0.134584	0.161612	0.088 (3.99e-02)	0.0278837	0.0402305	0.073 (3.98e-02)	0.0662913	0.0866552	0.053 (3.99e-02)	0.185687	0.217718	0.024 (3.98e-02)	0.553531	0.604127
Physical measure	Medication for pain relief, constipation or heartburn	0.108 (2.84e-02)	0.000140209	0.00052909	0.11 (2.84e-02)	0.000105274	0.00042969	0.123 (2.85e-02)	1.48422e-05	8.66696e-05	0.123 (2.85e-02)	1.71318e-05	9.86004e-05	0.11 (2.83e-02)	0.00010757	0.000436834	0.103 (2.82e-02)	0.000260822	0.000865798	0.093 (2.83e-02)	0.000993159	0.00250639	0.085 (2.82e-02)	0.00256819	0.00536436
Physical measure	Pulse wave Arterial Stiffness Index	0.001 (1.43e-02)	0.934517	0.946346	0.002 (1.43e-02)	0.878807	0.90134	0.002 (1.43e-02)	0.880783	0.902211	-0.002 (1.43e-02)	0.911579	0.927816	-1.32e-04 (1.42e-02)	0.992544	0.993786	0.003 (1.41e-02)	0.859271	0.884707	0.007 (1.42e-02)	0.606559	0.654854	0.004 (1.42e-02)	0.764585	0.805887
Physical measure	Pulse wave peak to peak time	0.004 (1.43e-02)	0.777103	0.815856	0.003 (1.43e-02)	0.830361	0.859365	-0.003 (1.43e-02)	0.85616	0.88264	-0.004 (1.44e-02)	0.7957	0.832104	-0.004 (1.42e-02)	0.776977	0.815856	-0.007 (1.42e-02)	0.617964	0.665042	-0.003 (1.42e-02)	0.81944	0.849718	-2.24e-04 (1.42e-02)	0.98739	0.989864
Physical measure	Body Mass Index	0.059 (1.36e-02)	1.609e-05	9.32755e-05	0.059 (1.36e-02)	1.44324e-05	8.55253e-05	0.05 (1.36e-02)	0.000281638	0.000923404	0.059 (1.36e-02)	1.76706e-05	9.95529e-05	0.059 (1.35e-02)	1.40105e-05	8.42739e-05	0.058 (1.35e-02)	1.75105e-05	9.93502e-05	0.044 (1.36e-02)	0.00110807	0.00270261	0.035 (1.35e-02)	0.00899622	0.0154111
Physical measure	Arm fat percentage (left)	0.036 (9.86e-03)	0.000224751	0.000771678	0.037 (9.84e-03)	0.000207244	0.000723996	0.03 (9.88e-03)	0.00281351	0.00581604	0.035 (9.89e-03)	0.000399663	0.00122035	0.04 (9.81e-03)	4.19046e-05	0.000197198	0.039 (9.78e-03)	8.21976e-05	0.000349777	0.029 (9.82e-03)	0.00302374	0.0061709	0.027 (9.81e-03)	0.00682376	0.0121203
Physical measure	Arm fat percentage (right)	0.039 (9.89e-03)	8.00209e-05	0.000343174	0.039 (9.87e-03)	6.45458e-05	0.000283718	0.033 (9.92e-03)	0.00102725	0.00254427	0.038 (9.92e-03)	0.000117905	0.000462374	0.044 (9.84e-03)	8.35954e-06	5.35011e-05	0.042 (9.81e-03)	1.8777e-05	0.000102888	0.032 (9.85e-03)	0.00129891	0.00303839	0.029 (9.84e-03)	0.00375529	0.0073274
Physical measure	Arm fat mass (left)	0.052 (1.34e-02)	9.21627e-05	0.000386022	0.052 (1.34e-02)	0.000110586	0.000446695	0.041 (1.34e-02)	0.00219121	0.0047635	0.049 (1.34e-02)	0.000256798	0.000857324	0.056 (1.33e-02)	3.08198e-05	0.00015605	0.051 (1.33e-02)	0.000111115	0.000446695	0.042 (1.33e-02)	0.0018343	0.00409899	0.033 (1.33e-02)	0.0127905	0.0203833
Physical measure	Arm fat mass (right)	0.054 (1.34e-02)	4.67909e-05	0.000218905	0.054 (1.34e-02)	5.22896e-05	0.000234324	0.043 (1.34e-02)	0.00139301	0.00321156	0.051 (1.34e-02)	0.000161338	0.000586683	0.057 (1.33e-02)	1.83308e-05	0.000101135	0.053 (1.33e-02)	6.51256e-05	0.000284702	0.044 (1.33e-02)	0.00104654	0.0025682	0.035 (1.33e-02)	0.00816117	0.0142865
Physical measure	Trunk fat percentage	0.043 (1.23e-02)	0.000429225	0.00128127	0.044 (1.23e-02)	0.000349225	0.00110427	0.033 (1.24e-02)	0.00838229	0.0145463	0.036 (1.24e-02)	0.00342254	0.00674392	0.042 (1.23e-02)	0.000625129	0.00170684	0.043 (1.23e-02)	0.000495544	0.00144684	0.033 (1.23e-02)	0.00723459	0.0127482	0.03 (1.23e-02)	0.0132552	0.0209569
Physical measure	Trunk fat mass	0.053 (1.37e-02)	9.96656e-05	0.000408884	0.053 (1.37e-02)	9.89908e-05	0.00040821	0.039 (1.37e-02)	0.00448677	0.00848562	0.044 (1.37e-02)	0.0013757	0.00318082	0.052 (1.36e-02)	0.00015272	0.00056044	0.052 (1.36e-02)	0.000137862	0.000522698	0.042 (1.36e-02)	0.00186344	0.00415252	0.037 (1.36e-02)	0.00671107	0.0120648
Physical measure	Body fat percentage	0.041 (9.99e-03)	5.09695e-05	0.00023168	0.041 (9.97e-03)	3.44869e-05	0.000169261	0.033 (1.00e-02)	0.00115248	0.00280238	0.037 (1.00e-02)	0.000230728	0.000785457	0.04 (9.95e-03)	6.00198e-05	0.000265281	0.04 (9.91e-03)	5.24299e-05	0.000234324	0.03 (9.95e-03)	0.00228678	0.00493105	0.028 (9.94e-03)	0.00560578	0.0103095
Physical measure	Whole body fat mass	0.056 (1.33e-02)	2.434e-05	0.000128083	0.056 (1.33e-02)	2.35775e-05	0.000124914	0.043 (1.33e-02)	0.00121223	0.00290355	0.05 (1.33e-02)	0.000181688	0.000648887	0.055 (1.32e-02)	3.43314e-05	0.000169261	0.054 (1.32e-02)	4.88506e-05	0.000225267	0.043 (1.32e-02)	0.00118481	0.00284638	0.037 (1.32e-02)	0.00543556	0.010073
Physical measure	Leg fat percentage (left)	0.028 (6.45e-03)	1.02979e-05	6.48686e-05	0.029 (6.44e-03)	5.69458e-06	3.92729e-05	0.025 (6.46e-03)	0.000112275	0.000448784	0.029 (6.47e-03)	6.46561e-06	4.33427e-05	0.03 (6.42e-03)	3.95292e-06	2.90123e-05	0.03 (6.40e-03)	3.92837e-06	2.90123e-05	0.022 (6.43e-03)	0.000583138	0.00163334	0.019 (6.42e-03)	0.0033318	0.00664699
Physical measure	Leg fat percentage (right)	0.032 (6.74e-03)	1.60487e-06	1.41088e-05	0.033 (6.73e-03)	6.8413e-07	6.75684e-06	0.029 (6.75e-03)	2.2726e-05	0.000122019	0.032 (6.76e-03)	2.07557e-06	1.69725e-05	0.032 (6.71e-03)	2.07913e-06	1.69725e-05	0.032 (6.68e-03)	2.29944e-06	1.83955e-05	0.024 (6.71e-03)	0.000345524	0.0010969	0.022 (6.71e-03)	0.00123196	0.00290477
Physical measure	Leg fat mass (left)	0.048 (1.10e-02)	1.45472e-05	8.55715e-05	0.048 (1.10e-02)	1.38493e-05	8.39349e-05	0.04 (1.11e-02)	0.000351498	0.0011059	0.047 (1.11e-02)	2.331e-05	0.00012432	0.047 (1.10e-02)	1.80459e-05	0.000100956	0.045 (1.10e-02)	3.52771e-05	0.000171041	0.036 (1.10e-02)	0.00122816	0.00290477	0.03 (1.10e-02)	0.00681046	0.0121203
Physical measure	Leg fat mass (right)	0.05 (1.11e-02)	6.47946e-06	4.33427e-05	0.051 (1.11e-02)	5.60324e-06	3.89791e-05	0.041 (1.12e-02)	0.000221301	0.000763106	0.048 (1.12e-02)	1.83092e-05	0.000101135	0.048 (1.11e-02)	1.44314e-05	8.55253e-05	0.046 (1.10e-02)	3.30764e-05	0.000165382	0.036 (1.11e-02)	0.00118404	0.00284638	0.03 (1.11e-02)	0.00602709	0.0110084
ICV/subcortical volume	Intracranial volume	-0.011 (1.06e-02)	0.31229	0.35387	-0.009 (1.06e-02)	0.402159	0.446224	-0.017 (1.06e-02)	0.112724	0.138525	-0.007 (1.06e-02)	0.485151	0.532401	-0.008 (1.05e-02)	0.435959	0.481723	-0.008 (1.05e-02)	0.430792	0.476671	-0.003 (1.05e-02)	0.800297	0.835819	3.05e-04 (1.05e-02)	0.976861	0.984243
white matter microstructure	g.FA.Total	-0.039 (1.33e-02)	0.00317501	0.00638194	-0.039 (1.33e-02)	0.00375394	0.0073274	-0.038 (1.33e-02)	0.0040009	0.00771541	-0.035 (1.34e-02)	0.00823844	0.0143589	-0.039 (1.32e-02)	0.00338752	0.0067246	-0.04 (1.32e-02)	0.00249723	0.00525732	-0.04 (1.32e-02)	0.00236382	0.00504282	-0.034 (1.32e-02)	0.0099479	0.0166144
white matter microstructure	g.FA.Association fibres	-0.034 (1.33e-02)	0.00986678	0.0165134	-0.034 (1.32e-02)	0.0106089	0.0174273	-0.035 (1.33e-02)	0.00920621	0.0156701	-0.035 (1.33e-02)	0.00861698	0.0148569	-0.036 (1.32e-02)	0.00683282	0.0121203	-0.038 (1.32e-02)	0.00434503	0.00825658	-0.039 (1.32e-02)	0.00321686	0.00644985	-0.033 (1.32e-02)	0.0126397	0.0201831
white matter microstructure	g.FA.Thalamic radiations	-0.049 (1.35e-02)	0.000257197	0.000857324	-0.049 (1.35e-02)	0.000317618	0.00102457	-0.045 (1.35e-02)	0.000973829	0.00247322	-0.038 (1.36e-02)	0.00555397	0.0102377	-0.046 (1.34e-02)	0.000668341	0.00180693	-0.042 (1.34e-02)	0.0016692	0.0037722	-0.043 (1.35e-02)	0.00132655	0.003085	-0.038 (1.34e-02)	0.00486315	0.00913268
white matter microstructure	g.MD.Total	0.042 (1.23e-02)	0.000725527	0.00193518	0.04 (1.23e-02)	0.00117808	0.00284638	0.037 (1.23e-02)	0.00260559	0.00541957	0.037 (1.24e-02)	0.00300011	0.00613833	0.027 (1.23e-02)	0.0259351	0.037786	0.03 (1.22e-02)	0.0153306	0.0237343	0.032 (1.23e-02)	0.0100497	0.0167146	0.03 (1.23e-02)	0.015423	0.0237343
white matter microstructure	g.MD.Association fibres	0.034 (1.28e-02)	0.0086861	0.0149438	0.032 (1.28e-02)	0.0111315	0.0180633	0.033 (1.28e-02)	0.00909741	0.0155511	0.033 (1.28e-02)	0.0104755	0.0172792	0.022 (1.27e-02)	0.0860667	0.109639	0.025 (1.27e-02)	0.0524055	0.0703429	0.029 (1.28e-02)	0.0245582	0.0360487	0.026 (1.27e-02)	0.0380647	0.0533305
white matter microstructure	g.ICVF.Association fibres	-0.047 (1.33e-02)	0.00038566	0.0011821	-0.045 (1.33e-02)	0.000668565	0.00180693	-0.046 (1.33e-02)	0.000614709	0.00168413	-0.048 (1.33e-02)	0.000276768	0.000914934	-0.045 (1.32e-02)	0.000686118	0.00184813	-0.043 (1.32e-02)	0.000998043	0.0025108	-0.048 (1.32e-02)	0.000329486	0.00105436	-0.041 (1.32e-02)	0.00171997	0.00385428
white matter microstructure	FA.Inferior longitudinal fasciculus	-0.033 (1.28e-02)	0.0109305	0.0178457	-0.031 (1.28e-02)	0.0154273	0.0237343	-0.029 (1.29e-02)	0.0253463	0.0370019	-0.026 (1.29e-02)	0.0441497	0.0605827	-0.027 (1.28e-02)	0.0366666	0.0514619	-0.028 (1.27e-02)	0.0262712	0.0381434	-0.027 (1.28e-02)	0.0352966	0.0496583	-0.025 (1.28e-02)	0.0489264	0.0663409
white matter microstructure	FA.Posterior thalamic radiation	-0.05 (1.27e-02)	8.02169e-05	0.000343174	-0.048 (1.26e-02)	0.000126501	0.000492851	-0.045 (1.27e-02)	0.000364388	0.00113428	-0.042 (1.27e-02)	0.000852484	0.00221424	-0.044 (1.26e-02)	0.000406059	0.00123516	-0.043 (1.25e-02)	0.000562709	0.0015851	-0.041 (1.26e-02)	0.00104409	0.0025682	-0.04 (1.26e-02)	0.00167613	0.00377719
white matter microstructure	FA.Superior longitudinal fasciculus	-0.035 (1.30e-02)	0.00651321	0.011762	-0.035 (1.30e-02)	0.00618513	0.0112713	-0.031 (1.30e-02)	0.0153822	0.0237343	-0.028 (1.30e-02)	0.02988	0.0426857	-0.026 (1.29e-02)	0.0416779	0.0576857	-0.026 (1.29e-02)	0.0453053	0.062062	-0.028 (1.29e-02)	0.0330844	0.0469283	-0.021 (1.29e-02)	0.110127	0.13596
white matter microstructure	FA.Forceps major	-0.049 (1.38e-02)	0.000426246	0.00127714	-0.049 (1.38e-02)	0.000416854	0.00125843	-0.053 (1.38e-02)	0.000117889	0.000462374	-0.056 (1.38e-02)	4.93968e-05	0.000225814	-0.052 (1.37e-02)	0.000158982	0.000580755	-0.052 (1.37e-02)	0.000144869	0.000544108	-0.043 (1.37e-02)	0.00162636	0.00369626	-0.04 (1.37e-02)	0.00327841	0.00655681
white matter microstructure	FA.Forceps minor	-0.064 (1.31e-02)	1.30271e-06	1.15797e-05	-0.062 (1.31e-02)	1.95786e-06	1.63155e-05	-0.052 (1.31e-02)	6.89898e-05	0.000299956	-0.05 (1.32e-02)	0.000126909	0.000492851	-0.045 (1.30e-02)	0.00053494	0.00152619	-0.046 (1.30e-02)	0.000437392	0.00130044	-0.047 (1.31e-02)	0.000291873	0.000953056	-0.042 (1.31e-02)	0.0012261	0.00290477
white matter microstructure	MD.Acoustic radiation	0.013 (1.14e-02)	0.272973	0.313312	0.012 (1.14e-02)	0.303304	0.344664	0.015 (1.14e-02)	0.184945	0.217263	0.018 (1.14e-02)	0.114974	0.141073	0.011 (1.13e-02)	0.319432	0.360228	0.012 (1.13e-02)	0.280523	0.321264	0.017 (1.14e-02)	0.124934	0.15075	0.02 (1.13e-02)	0.084362	0.107639
white matter microstructure	MD.Anterior thalamic radiation	0.04 (1.15e-02)	0.000420577	0.00126489	0.039 (1.15e-02)	0.000761311	0.00201006	0.035 (1.15e-02)	0.0023172	0.00498284	0.034 (1.15e-02)	0.00316201	0.00637182	0.03 (1.14e-02)	0.00883217	0.0151625	0.031 (1.14e-02)	0.00644695	0.0116687	0.029 (1.14e-02)	0.0100917	0.0167498	0.024 (1.14e-02)	0.0323527	0.0460536
white matter microstructure	MD.Cingulate gyrus part of cingulum	0.033 (1.27e-02)	0.00969536	0.0163122	0.031 (1.27e-02)	0.0140847	0.0220937	0.028 (1.27e-02)	0.0287649	0.0413141	0.025 (1.27e-02)	0.0499405	0.0673733	0.018 (1.26e-02)	0.160012	0.189084	0.02 (1.26e-02)	0.112204	0.138202	0.024 (1.26e-02)	0.0582741	0.0770566	0.028 (1.26e-02)	0.0246424	0.036106
white matter microstructure	MD.Inferior fronto-occipital fasciculus	0.031 (1.22e-02)	0.0104479	0.0172692	0.031 (1.22e-02)	0.0119701	0.0192678	0.027 (1.22e-02)	0.0289607	0.0415208	0.028 (1.22e-02)	0.0214962	0.0320241	0.021 (1.21e-02)	0.0892031	0.113094	0.023 (1.21e-02)	0.0568883	0.0755527	0.03 (1.21e-02)	0.0137814	0.0217031	0.028 (1.21e-02)	0.0210821	0.0315247
white matter microstructure	MD.Superior longitudinal fasciculus	0.038 (1.26e-02)	0.00242337	0.00515611	0.038 (1.26e-02)	0.00243337	0.00516364	0.036 (1.27e-02)	0.00424734	0.00812095	0.038 (1.27e-02)	0.00273631	0.00567112	0.029 (1.26e-02)	0.0226728	0.0336516	0.029 (1.25e-02)	0.0200485	0.030205	0.034 (1.26e-02)	0.00634792	0.0115155	0.029 (1.26e-02)	0.0203156	0.0305441
white matter microstructure	MD.Superior thalamic radiation	0.041 (1.19e-02)	0.000588787	0.00163552	0.039 (1.18e-02)	0.00109787	0.00268592	0.033 (1.19e-02)	0.00540255	0.0100651	0.031 (1.19e-02)	0.00826356	0.0143714	0.027 (1.18e-02)	0.02035	0.0305441	0.027 (1.18e-02)	0.0239993	0.0352931	0.023 (1.18e-02)	0.0497852	0.0672773	0.019 (1.18e-02)	0.103085	0.128455
white matter microstructure	MD.Forceps major	0.016 (1.34e-02)	0.226318	0.26164	0.016 (1.34e-02)	0.229273	0.264673	0.017 (1.34e-02)	0.203745	0.237257	0.023 (1.34e-02)	0.0882946	0.11212	0.022 (1.33e-02)	0.0948768	0.119342	0.028 (1.33e-02)	0.0350403	0.0494395	0.025 (1.34e-02)	0.063859	0.0837495	0.022 (1.33e-02)	0.0930097	0.117178
white matter microstructure	MD.Forceps minor	0.055 (1.32e-02)	2.55743e-05	0.000132853	0.054 (1.31e-02)	3.61057e-05	0.000174003	0.048 (1.32e-02)	0.000313596	0.00101982	0.049 (1.32e-02)	0.000219767	0.000761099	0.039 (1.31e-02)	0.002934	0.00601847	0.039 (1.31e-02)	0.00252414	0.00528615	0.043 (1.31e-02)	0.00118283	0.00284638	0.04 (1.31e-02)	0.00220493	0.00477463
white matter microstructure	ICVF.Acoustic radiation	-0.035 (1.30e-02)	0.0069877	0.0123403	-0.033 (1.30e-02)	0.0105848	0.0174235	-0.032 (1.30e-02)	0.015328	0.0237343	-0.033 (1.30e-02)	0.0110534	0.017973	-0.027 (1.29e-02)	0.0400468	0.0557223	-0.023 (1.29e-02)	0.0684908	0.0889491	-0.025 (1.29e-02)	0.0537628	0.0719235	-0.018 (1.29e-02)	0.171801	0.202118
white matter microstructure	ICVF.Cingulate gyrus part of cingulum	-0.025 (1.24e-02)	0.0427455	0.0588578	-0.022 (1.24e-02)	0.0704859	0.0912439	-0.024 (1.24e-02)	0.0488002	0.0662821	-0.025 (1.24e-02)	0.0429206	0.0589974	-0.031 (1.23e-02)	0.0121488	0.0195162	-0.035 (1.23e-02)	0.00400237	0.00771541	-0.035 (1.23e-02)	0.00440836	0.00835708	-0.031 (1.23e-02)	0.0131236	0.0208312
white matter microstructure	ICVF.Inferior fronto-occipital fasciculus	-0.043 (1.29e-02)	0.000844137	0.00220689	-0.041 (1.29e-02)	0.00128623	0.00301754	-0.041 (1.29e-02)	0.0016234	0.00369626	-0.043 (1.29e-02)	0.000878785	0.00227517	-0.036 (1.28e-02)	0.00514856	0.00962348	-0.033 (1.28e-02)	0.0092345	0.0156849	-0.036 (1.28e-02)	0.00452475	0.00853726	-0.03 (1.28e-02)	0.0180893	0.0275123
white matter microstructure	ICVF.Superior longitudinal fasciculus	-0.05 (1.32e-02)	0.000147567	0.000549088	-0.049 (1.32e-02)	0.000219262	0.000761099	-0.047 (1.32e-02)	0.000343521	0.00109489	-0.05 (1.32e-02)	0.000147433	0.000549088	-0.042 (1.31e-02)	0.00140646	0.00323323	-0.037 (1.31e-02)	0.00425335	0.00812095	-0.044 (1.31e-02)	0.000800577	0.00210678	-0.038 (1.31e-02)	0.00414341	0.007949
white matter microstructure	ICVF.Uncinate fasciculus	-0.037 (1.22e-02)	0.00232325	0.00498284	-0.036 (1.22e-02)	0.00334345	0.00665364	-0.04 (1.23e-02)	0.00101878	0.00253113	-0.042 (1.23e-02)	0.000602281	0.00166146	-0.035 (1.21e-02)	0.00358159	0.00703998	-0.035 (1.21e-02)	0.00364099	0.00713919	-0.04 (1.22e-02)	0.000957123	0.00244632	-0.037 (1.22e-02)	0.00232955	0.004983
white matter microstructure	ICVF.Forceps major	-0.053 (1.36e-02)	0.000112912	0.000448784	-0.051 (1.36e-02)	0.000193234	0.000681001	-0.052 (1.36e-02)	0.000149018	0.00055192	-0.056 (1.36e-02)	4.00741e-05	0.000190829	-0.052 (1.35e-02)	0.000129685	0.0005012	-0.044 (1.35e-02)	0.000977395	0.00247442	-0.043 (1.35e-02)	0.00133109	0.00308658	-0.035 (1.35e-02)	0.00916555	0.0156342
white matter hyperintensity	Pallidum WMH	-0.002 (1.30e-02)	0.894185	0.913158	-0.006 (1.29e-02)	0.66769	0.713154	-0.001 (1.30e-02)	0.920296	0.933127	-0.003 (1.30e-02)	0.805325	0.83888	-0.002 (1.28e-02)	0.873548	0.897097	-0.004 (1.28e-02)	0.755916	0.797801	-0.004 (1.29e-02)	0.78204	0.819963	-0.005 (1.28e-02)	0.710876	0.755247
Resting-state functional connectivity	rsfMRI connectivity N16_N10	0.003 (1.39e-02)	0.803458	0.838027	2.68e-04 (1.39e-02)	0.984591	0.989539	0.001 (1.39e-02)	0.918196	0.932179	1.88e-05 (1.39e-02)	0.998924	0.998924	0.001 (1.38e-02)	0.962586	0.971082	-0.005 (1.38e-02)	0.722283	0.763311	0.003 (1.38e-02)	0.852927	0.881579	0.002 (1.38e-02)	0.910043	0.927432
Resting-state node fluctuation amplitude	rsfMRI node amplitude N10	-0.036 (1.36e-02)	0.00848317	0.0146577	-0.035 (1.36e-02)	0.00928788	0.01572	-0.03 (1.36e-02)	0.0263941	0.0382523	-0.032 (1.36e-02)	0.017331	0.0264596	-0.022 (1.35e-02)	0.106374	0.131732	-0.005 (1.35e-02)	0.702357	0.748184	0.005 (1.35e-02)	0.68904	0.734976	0.007 (1.35e-02)	0.618489	0.665042
Resting-state node fluctuation amplitude	rsfMRI node amplitude N14	-0.028 (1.33e-02)	0.034492	0.0487519	-0.028 (1.33e-02)	0.0324499	0.04611	-0.022 (1.33e-02)	0.0925677	0.116989	-0.028 (1.33e-02)	0.0388828	0.0543816	-0.034 (1.32e-02)	0.0100471	0.0167146	-0.026 (1.32e-02)	0.0465716	0.0633627	-0.032 (1.32e-02)	0.0167393	0.0256051	-0.033 (1.32e-02)	0.0121943	0.01955
Resting-state node fluctuation amplitude	rsfMRI node amplitude N16	-0.026 (1.32e-02)	0.0461463	0.062891	-0.027 (1.32e-02)	0.0394986	0.0551463	-0.024 (1.33e-02)	0.0650699	0.0851979	-0.025 (1.33e-02)	0.0564892	0.0751936	-0.025 (1.31e-02)	0.0615268	0.0809563	-0.02 (1.31e-02)	0.134744	0.161612	-0.012 (1.32e-02)	0.352541	0.3939	-0.017 (1.32e-02)	0.185876	0.217718
