# Supplementary material for: A phenome-wide association and Mendelian Randomisation study of polygenic risk for depression in UK Biobank
Source: Nat Commun. 2020 May 8;11:2301. doi: 10.1038/s41467-020-16022-0 (PMC7210889; doi:10.1038/s41467-020-16022-0)
Supplement: Supplementary file 5 — Supplementary Data 4 [file 41467_2020_16022_MOESM5_ESM.xlsx]

## Sheet: Sheet1
Category	Phenotype	PRS_pT_1			PRS_pT_0.5			PRS_pT_0.1			PRS_pT_0.05			PRS_pT_0.01			PRS_pT_0.005			#NAME?			PRS_pT_0.0005
		Beta	p.value	p.corrected	Beta	p.value	p.corrected	Beta	p.value	p.corrected	Beta	p.value	p.corrected	Beta	p.value	p.corrected	Beta	p.value	p.corrected	Beta	p.value	p.corrected	Beta	p.value	p.corrected
Mental health	Probable depression	0.03 (3.05e-02)	0.327927	0.853595	0.028 (3.04e-02)	0.365128	0.871597	0.027 (3.00e-02)	0.359774	0.869579	0.016 (3.00e-02)	0.589909	0.980972	0.028 (3.01e-02)	0.344504	0.864179	0.024 (3.01e-02)	0.434067	0.914121	0.007 (3.03e-02)	0.807759	0.989954	0.001 (3.03e-02)	0.984975	0.999932
Mental health	Broad depression	0.038 (2.09e-02)	0.0679304	0.426413	0.037 (2.09e-02)	0.0760195	0.436927	0.045 (2.08e-02)	0.0309257	0.277394	0.048 (2.08e-02)	0.0223379	0.240437	0.049 (2.07e-02)	0.0186472	0.212292	0.043 (2.06e-02)	0.0385031	0.316581	0.035 (2.06e-02)	0.0923606	0.498922	0.038 (2.06e-02)	0.0654872	0.421396
Mental health	CIDI depression	0.007 (2.41e-02)	0.761699	0.987074	0.006 (2.41e-02)	0.788659	0.987074	0.014 (2.43e-02)	0.57394	0.974947	0.017 (2.41e-02)	0.48327	0.954693	0.022 (2.40e-02)	0.359843	0.869579	0.024 (2.41e-02)	0.310872	0.839539	0.004 (2.42e-02)	0.870543	0.999932	0.005 (2.40e-02)	0.8203	0.991056
Mental health	PHQ9 Severity	0.026 (9.09e-03)	0.00444856	0.122149	0.024 (9.08e-03)	0.00712689	0.153388	0.026 (9.09e-03)	0.00409903	0.121331	0.025 (9.12e-03)	0.00622158	0.145814	0.022 (9.05e-03)	0.0165448	0.209372	0.019 (9.02e-03)	0.0308363	0.277394	0.017 (9.16e-03)	0.06139	0.408505	0.013 (9.17e-03)	0.157977	0.672823
Mental health	CIDI MD Severity	0.015 (9.00e-03)	0.10592	0.53416	0.015 (8.99e-03)	0.106471	0.53416	0.02 (9.00e-03)	0.0259156	0.251509	0.021 (9.04e-03)	0.0191123	0.21348	0.02 (8.97e-03)	0.0251475	0.251509	0.018 (8.94e-03)	0.0460271	0.352039	0.008 (9.08e-03)	0.363017	0.871597	0.007 (9.10e-03)	0.410472	0.907305
Mental health	Depression affective symptoms	0.022 (9.02e-03)	0.0149958	0.201762	0.022 (9.01e-03)	0.0143195	0.201762	0.028 (9.02e-03)	0.00172568	0.0942114	0.028 (9.06e-03)	0.00199976	0.0966038	0.028 (8.98e-03)	0.00175055	0.0942114	0.027 (8.96e-03)	0.00261091	0.0966038	0.02 (9.10e-03)	0.0321343	0.282732	0.015 (9.12e-03)	0.0992522	0.519435
Mental health	Depression cognitive symptoms	0.011 (9.28e-03)	0.240667	0.785996	0.01 (9.27e-03)	0.276303	0.796829	0.011 (9.28e-03)	0.218757	0.775473	0.01 (9.31e-03)	0.299439	0.832244	0.013 (9.23e-03)	0.15633	0.670631	0.012 (9.20e-03)	0.198252	0.762113	0.012 (9.34e-03)	0.186208	0.739835	0.008 (9.35e-03)	0.378394	0.893646
Mental health	Depression somatic symptoms	0.025 (8.86e-03)	0.00474567	0.122149	0.024 (8.86e-03)	0.00748704	0.153388	0.026 (8.87e-03)	0.00387796	0.121331	0.027 (8.91e-03)	0.00250913	0.0966038	0.02 (8.83e-03)	0.0236375	0.245499	0.017 (8.80e-03)	0.0564282	0.392749	0.011 (8.95e-03)	0.225357	0.785996	0.009 (8.96e-03)	0.307522	0.8391
Mental health	Depressive symptoms (current, PHQ4)	0.017 (7.78e-03)	0.0282069	0.265055	0.019 (7.76e-03)	0.0170499	0.209372	0.02 (7.81e-03)	0.00951344	0.168201	0.016 (7.81e-03)	0.0372887	0.310914	0.017 (7.73e-03)	0.0306832	0.277394	0.02 (7.67e-03)	0.0100865	0.169772	0.02 (7.72e-03)	0.00797986	0.153388	0.017 (7.74e-03)	0.032476	0.282732
Mental health	Loneliness	0.007 (1.01e-02)	0.465971	0.947954	0.006 (1.01e-02)	0.542686	0.964775	0.012 (1.00e-02)	0.231912	0.785996	0.009 (1.00e-02)	0.355987	0.869579	0.002 (9.94e-03)	0.860285	0.999932	0.004 (9.91e-03)	0.716194	0.987074	-0.004 (1.01e-02)	0.663932	0.987074	-0.003 (1.01e-02)	0.774853	0.987074
Mental health	Neuroticism	-0.08 (4.67e-02)	0.0869541	0.48287	-0.087 (4.66e-02)	0.0621037	0.408505	-0.111 (4.68e-02)	0.0174079	0.209372	-0.095 (4.69e-02)	0.04329	0.341702	-0.029 (4.65e-02)	0.537296	0.964775	-0.017 (4.58e-02)	0.715426	0.987074	-0.042 (4.63e-02)	0.364363	0.871597	-0.037 (4.70e-02)	0.426131	0.914019
Mental health	Total bipolar disorder manifestations	0.034 (9.32e-03)	0.000290753	0.0800573	0.031 (9.32e-03)	0.00095496	0.0826541	0.028 (9.32e-03)	0.00284345	0.0990189	0.023 (9.35e-03)	0.0137818	0.198995	0.017 (9.28e-03)	0.0715105	0.431982	0.021 (9.24e-03)	0.0263859	0.251943	0.017 (9.39e-03)	0.0644583	0.419333	0.015 (9.40e-03)	0.104124	0.531391
Mental health	General anxiety disorder Severity	0.024 (9.17e-03)	0.00803214	0.153388	0.023 (9.18e-03)	0.0123898	0.192584	0.025 (9.18e-03)	0.00627384	0.145814	0.022 (9.23e-03)	0.0180587	0.209623	0.016 (9.13e-03)	0.0872155	0.48287	0.016 (9.10e-03)	0.0735631	0.432487	0.019 (9.25e-03)	0.0451038	0.351335	0.012 (9.23e-03)	0.178074	0.727035
Mental health	General anxiety disorder ever	0.024 (3.64e-02)	0.51882	0.964775	0.01 (3.65e-02)	0.776895	0.987074	0.042 (3.68e-02)	0.248756	0.785996	0.042 (3.70e-02)	0.253149	0.785996	0.014 (3.52e-02)	0.694169	0.987074	0.028 (3.54e-02)	0.436013	0.914121	-0.002 (3.58e-02)	0.963358	0.999932	-0.011 (3.57e-02)	0.761903	0.987074
Mental health	Addiction ever (self-reported)	0.015 (3.84e-02)	0.700351	0.987074	0.02 (3.87e-02)	0.609899	0.987074	0.028 (3.88e-02)	0.470035	0.949053	0.02 (3.90e-02)	0.613217	0.987074	0.023 (3.83e-02)	0.539252	0.964775	0.023 (3.77e-02)	0.541683	0.964775	-0.026 (3.89e-02)	0.508437	0.959714	-0.029 (3.90e-02)	0.45627	0.938752
Mental health	PTSD check list score	0.018 (9.14e-03)	0.0472142	0.352039	0.017 (9.14e-03)	0.0581372	0.395601	0.021 (9.14e-03)	0.0204001	0.223645	0.018 (9.18e-03)	0.0505306	0.36931	0.024 (9.10e-03)	0.0079607	0.153388	0.027 (9.07e-03)	0.00250964	0.0966038	0.018 (9.21e-03)	0.0469046	0.352039	0.012 (9.23e-03)	0.208334	0.771323
Mental health	Post-traumatic stress disorder (PTSD)	0.004 (3.52e-02)	0.91517	0.999932	-0.003 (3.54e-02)	0.940128	0.999932	-0.012 (3.55e-02)	0.74041	0.987074	-0.022 (3.54e-02)	0.539413	0.964775	3.63e-04 (3.51e-02)	0.991733	0.999932	0.035 (3.49e-02)	0.314856	0.839539	0.025 (3.49e-02)	0.47132	0.949053	0.009 (3.48e-02)	0.797409	0.989954
Mental health	Self harm ever	0.049 (4.07e-02)	0.228467	0.785996	0.051 (4.11e-02)	0.21498	0.771323	0.026 (4.12e-02)	0.535719	0.964775	0.017 (4.09e-02)	0.679136	0.987074	0.006 (4.04e-02)	0.874353	0.999932	0.006 (3.99e-02)	0.874563	0.999932	8.74e-05 (4.03e-02)	0.998269	0.999932	-0.01 (4.06e-02)	0.809245	0.989954
Mental health	Not worth living	0.01 (2.06e-02)	0.614169	0.987074	0.005 (2.06e-02)	0.807487	0.989954	0.017 (2.07e-02)	0.402001	0.905366	0.014 (2.07e-02)	0.488635	0.954693	0.014 (2.05e-02)	0.48832	0.954693	0.019 (2.03e-02)	0.358315	0.869579	0.015 (2.05e-02)	0.463198	0.945563	0.002 (2.05e-02)	0.922403	0.999932
Mental health	Subjective well-being	-0.022 (9.46e-03)	0.0175366	0.209372	-0.021 (9.47e-03)	0.0244384	0.24944	-0.021 (9.48e-03)	0.0258952	0.251509	-0.018 (9.51e-03)	0.06195	0.408505	-0.015 (9.40e-03)	0.120468	0.56601	-0.014 (9.37e-03)	0.146193	0.655654	5.53e-05 (9.55e-03)	0.995377	0.999932	0.006 (9.49e-03)	0.549282	0.967266
Mental health	Health satisfaction	0.027 (7.98e-03)	0.000697843	0.0826541	0.025 (7.96e-03)	0.00136009	0.0894635	0.026 (8.02e-03)	0.000977329	0.0826541	0.024 (8.01e-03)	0.0025406	0.0966038	0.02 (7.93e-03)	0.0127745	0.192584	0.021 (7.86e-03)	0.00832433	0.154	0.012 (7.91e-03)	0.14446	0.652827	0.004 (7.93e-03)	0.614416	0.987074
Mental health	Financial situation satisfaction	0.014 (7.83e-03)	0.0684072	0.426413	0.013 (7.81e-03)	0.0898096	0.49229	0.013 (7.87e-03)	0.0865803	0.48287	0.014 (7.86e-03)	0.0684278	0.426413	0.022 (7.78e-03)	0.00401579	0.121331	0.022 (7.71e-03)	0.00466977	0.122149	0.02 (7.76e-03)	0.010324	0.169772	0.016 (7.78e-03)	0.0363004	0.306997
Mental health	Sum of psychiatric conditions	0.023 (9.23e-03)	0.0111481	0.17837	0.024 (9.23e-03)	0.0096602	0.168201	0.023 (9.24e-03)	0.0147714	0.201762	0.021 (9.27e-03)	0.0230941	0.244138	0.023 (9.20e-03)	0.0130124	0.192584	0.022 (9.17e-03)	0.0168538	0.209372	0.014 (9.33e-03)	0.121575	0.566711	0.015 (9.34e-03)	0.110415	0.544713
Lifestyle measure	Easy to get up in the morning	-0.016 (7.80e-03)	0.0392521	0.318318	-0.016 (7.78e-03)	0.0360832	0.306997	-0.016 (7.83e-03)	0.0400448	0.320359	-0.009 (7.83e-03)	0.251996	0.785996	-0.008 (7.75e-03)	0.330191	0.853595	-0.005 (7.68e-03)	0.479201	0.954693	-0.01 (7.72e-03)	0.197047	0.762113	-0.009 (7.75e-03)	0.245919	0.785996
Lifestyle measure	Sleep too much	-0.048 (3.38e-02)	0.154328	0.670631	-0.053 (3.39e-02)	0.115556	0.555163	-0.042 (3.41e-02)	0.217316	0.775008	-0.045 (3.41e-02)	0.189004	0.740995	-0.065 (3.34e-02)	0.0516208	0.372677	-0.064 (3.32e-02)	0.0551507	0.392563	-0.094 (3.43e-02)	0.00640398	0.145814	-0.081 (3.43e-02)	0.0176835	0.209372
Lifestyle measure	Sleep any problem	0.016 (9.30e-03)	0.0927051	0.498922	0.014 (9.30e-03)	0.129933	0.600017	0.012 (9.32e-03)	0.209604	0.771323	0.009 (9.36e-03)	0.344107	0.864179	1.74e-04 (9.26e-03)	0.985004	0.999932	-0.006 (9.23e-03)	0.522606	0.964775	-0.011 (9.37e-03)	0.25359	0.785996	-0.01 (9.36e-03)	0.261911	0.791078
Lifestyle measure	Ever smoked	0.003 (1.65e-02)	0.85263	0.997543	1.41e-06 (1.65e-02)	0.999932	0.999932	-0.006 (1.65e-02)	0.727569	0.987074	-0.01 (1.65e-02)	0.550623	0.967266	-0.005 (1.64e-02)	0.761543	0.987074	0.001 (1.62e-02)	0.962375	0.999932	0.015 (1.63e-02)	0.354112	0.869579	0.016 (1.64e-02)	0.326585	0.853595
Lifestyle measure	Smoking status	0.007 (8.01e-03)	0.41135	0.907305	0.005 (7.98e-03)	0.566203	0.974947	0.004 (8.04e-03)	0.661573	0.987074	0.003 (8.04e-03)	0.673713	0.987074	0.005 (7.95e-03)	0.537922	0.964775	0.009 (7.88e-03)	0.252833	0.785996	0.008 (7.92e-03)	0.34009	0.860512	0.007 (7.95e-03)	0.35913	0.869579
Lifestyle measure	Past tobacco smoking	-0.001 (8.15e-03)	0.92375	0.999932	0.001 (8.12e-03)	0.919419	0.999932	0.003 (8.16e-03)	0.720682	0.987074	0.007 (8.19e-03)	0.381959	0.893646	0.004 (8.16e-03)	0.646069	0.987074	0.003 (8.10e-03)	0.671434	0.987074	0.002 (8.12e-03)	0.782251	0.987074	0.001 (8.12e-03)	0.908979	0.999932
Physical measure	Overall health rating	0.028 (7.99e-03)	0.000380564	0.0800573	0.027 (7.97e-03)	0.000705145	0.0826541	0.028 (8.03e-03)	0.000405696	0.0800573	0.026 (8.02e-03)	0.00132641	0.0894635	0.016 (7.94e-03)	0.0475728	0.352039	0.014 (7.87e-03)	0.0704996	0.430266	0.004 (7.92e-03)	0.618499	0.987074	0.001 (7.94e-03)	0.930265	0.999932
Physical measure	Long standing illness, disability or infirmity	0.027 (1.80e-02)	0.130747	0.600017	0.026 (1.80e-02)	0.155686	0.670631	0.029 (1.81e-02)	0.102577	0.528051	0.026 (1.80e-02)	0.150514	0.664959	0.024 (1.78e-02)	0.18164	0.730075	0.032 (1.77e-02)	0.0737857	0.432487	0.019 (1.76e-02)	0.270291	0.796829	0.01 (1.77e-02)	0.582244	0.974947
Physical measure	Weight change compared with 1 year ago	0.013 (8.06e-03)	0.0946882	0.500495	0.013 (8.03e-03)	0.116688	0.555163	0.007 (8.09e-03)	0.358298	0.869579	0.004 (8.08e-03)	0.611062	0.987074	0.003 (8.00e-03)	0.749259	0.987074	0.003 (7.93e-03)	0.664718	0.987074	0.004 (7.98e-03)	0.644123	0.987074	0.006 (8.00e-03)	0.438723	0.914521
Physical measure	Ever pain last month	0.015 (1.67e-02)	0.380022	0.893646	0.012 (1.67e-02)	0.460973	0.944277	0.015 (1.68e-02)	0.359876	0.869579	0.011 (1.67e-02)	0.508003	0.959714	0.001 (1.65e-02)	0.942373	0.999932	0.021 (1.64e-02)	0.191431	0.745573	0.003 (1.65e-02)	0.855047	0.998398	0.003 (1.65e-02)	0.868201	0.999932
Physical measure	Ever vascular heart problem diagnosed	0.008 (1.94e-02)	0.69704	0.987074	0.006 (1.94e-02)	0.744889	0.987074	-0.004 (1.95e-02)	0.843069	0.997543	0.01 (1.96e-02)	0.625185	0.987074	0.005 (1.93e-02)	0.800508	0.989954	-0.002 (1.91e-02)	0.921555	0.999932	-0.015 (1.92e-02)	0.427763	0.914121	-0.012 (1.93e-02)	0.538512	0.964775
Physical measure	Medication for pain relief, constipation or heartburn	0.009 (1.68e-02)	0.578279	0.974947	0.007 (1.67e-02)	0.670779	0.987074	0.014 (1.68e-02)	0.40832	0.907305	0.01 (1.68e-02)	0.56152	0.974947	-0.007 (1.66e-02)	0.668051	0.987074	0.001 (1.65e-02)	0.974156	0.999932	0.002 (1.65e-02)	0.882629	0.999932	-0.004 (1.65e-02)	0.813758	0.99089
Physical measure	Body Mass Index	0.009 (8.03e-03)	0.278225	0.796829	0.007 (8.00e-03)	0.383463	0.893646	0.007 (8.06e-03)	0.384603	0.893646	0.009 (8.06e-03)	0.248106	0.785996	0.009 (7.97e-03)	0.250031	0.785996	0.005 (7.89e-03)	0.495245	0.955025	-7.69e-05 (7.94e-03)	0.992267	0.999932	-0.002 (7.96e-03)	0.776228	0.987074
Physical measure	Arm fat percentage (left)	0.006 (5.86e-03)	0.274076	0.796829	0.005 (5.84e-03)	0.41536	0.907305	0.006 (5.88e-03)	0.324893	0.853595	0.005 (5.88e-03)	0.419186	0.907305	0.006 (5.82e-03)	0.334718	0.859433	0.002 (5.76e-03)	0.719823	0.987074	0.002 (5.79e-03)	0.785955	0.987074	0.001 (5.81e-03)	0.846805	0.997543
Physical measure	Arm fat percentage (right)	0.007 (5.88e-03)	0.266209	0.796829	0.005 (5.87e-03)	0.400132	0.905366	0.007 (5.91e-03)	0.267316	0.796829	0.006 (5.91e-03)	0.340135	0.860512	0.007 (5.85e-03)	0.259705	0.791078	0.002 (5.79e-03)	0.673541	0.987074	0.002 (5.82e-03)	0.717257	0.987074	0.002 (5.84e-03)	0.788586	0.987074
Physical measure	Arm fat mass (left)	0.012 (7.91e-03)	0.117222	0.555163	0.011 (7.89e-03)	0.167787	0.699505	0.013 (7.95e-03)	0.100026	0.519435	0.013 (7.95e-03)	0.0942208	0.500495	0.014 (7.86e-03)	0.06969	0.429755	0.009 (7.78e-03)	0.252411	0.785996	0.003 (7.83e-03)	0.713444	0.987074	2.64e-04 (7.85e-03)	0.973142	0.999932
Physical measure	Arm fat mass (right)	0.013 (7.90e-03)	0.112426	0.550052	0.011 (7.88e-03)	0.160584	0.679042	0.014 (7.94e-03)	0.0872754	0.48287	0.014 (7.94e-03)	0.0758375	0.436927	0.015 (7.85e-03)	0.0557016	0.392563	0.009 (7.77e-03)	0.23436	0.785996	0.004 (7.82e-03)	0.652895	0.987074	0.001 (7.84e-03)	0.915235	0.999932
Physical measure	Trunk fat percentage	0.005 (7.29e-03)	0.48451	0.954693	0.003 (7.27e-03)	0.708277	0.987074	0.003 (7.32e-03)	0.694114	0.987074	0.003 (7.32e-03)	0.709098	0.987074	0.002 (7.24e-03)	0.824671	0.992287	-0.001 (7.17e-03)	0.907219	0.999932	0.001 (7.21e-03)	0.938026	0.999932	0.001 (7.23e-03)	0.857076	0.998797
Physical measure	Trunk fat mass	0.012 (8.08e-03)	0.143509	0.652827	0.009 (8.05e-03)	0.250394	0.785996	0.01 (8.12e-03)	0.235559	0.785996	0.011 (8.11e-03)	0.177663	0.727035	0.009 (8.03e-03)	0.279967	0.796829	0.005 (7.95e-03)	0.55692	0.974947	0.002 (7.99e-03)	0.792643	0.989954	0.001 (8.01e-03)	0.932349	0.999932
Physical measure	Body fat percentage	0.003 (5.92e-03)	0.639383	0.987074	0.001 (5.90e-03)	0.876956	0.999932	0.002 (5.95e-03)	0.774187	0.987074	0.002 (5.94e-03)	0.785492	0.987074	0.001 (5.88e-03)	0.892051	0.999932	-0.002 (5.83e-03)	0.786881	0.987074	-0.001 (5.85e-03)	0.930079	0.999932	-2.88e-04 (5.87e-03)	0.960917	0.999932
Physical measure	Whole body fat mass	0.01 (7.86e-03)	0.212302	0.771323	0.008 (7.83e-03)	0.337521	0.860512	0.01 (7.89e-03)	0.223951	0.785996	0.011 (7.88e-03)	0.181611	0.730075	0.01 (7.81e-03)	0.208303	0.771323	0.005 (7.73e-03)	0.505117	0.959714	0.002 (7.77e-03)	0.846301	0.997543	-1.55e-04 (7.79e-03)	0.984153	0.999932
Physical measure	Leg fat percentage (left)	2.14e-04 (3.83e-03)	0.955394	0.999932	-0.001 (3.82e-03)	0.835156	0.994794	-2.61e-04 (3.85e-03)	0.946035	0.999932	-1.26e-04 (3.85e-03)	0.973966	0.999932	-1.51e-04 (3.81e-03)	0.968378	0.999932	-0.001 (3.77e-03)	0.780844	0.987074	-0.001 (3.79e-03)	0.770509	0.987074	-0.002 (3.80e-03)	0.68208	0.987074
Physical measure	Leg fat percentage (right)	0.002 (4.01e-03)	0.698146	0.987074	0.001 (4.00e-03)	0.892695	0.999932	0.002 (4.03e-03)	0.695827	0.987074	0.002 (4.03e-03)	0.644249	0.987074	0.002 (3.99e-03)	0.611097	0.987074	0.001 (3.95e-03)	0.747001	0.987074	2.73e-05 (3.97e-03)	0.994502	0.999932	-4.12e-04 (3.98e-03)	0.917632	0.999932
Physical measure	Leg fat mass (left)	0.007 (6.52e-03)	0.316245	0.839539	0.005 (6.50e-03)	0.436987	0.914121	0.007 (6.55e-03)	0.25279	0.785996	0.007 (6.55e-03)	0.2524	0.785996	0.009 (6.48e-03)	0.188891	0.740995	0.005 (6.42e-03)	0.431761	0.914121	3.59e-04 (6.45e-03)	0.955656	0.999932	-0.001 (6.47e-03)	0.877119	0.999932
Physical measure	Leg fat mass (right)	0.007 (6.58e-03)	0.272078	0.796829	0.006 (6.56e-03)	0.384932	0.893646	0.008 (6.61e-03)	0.200266	0.764885	0.009 (6.61e-03)	0.182519	0.730075	0.011 (6.54e-03)	0.10789	0.536729	0.007 (6.48e-03)	0.274723	0.796829	0.002 (6.51e-03)	0.766758	0.987074	0.001 (6.53e-03)	0.935637	0.999932
white matter microstructure	g.FA.Total	-0.004 (8.16e-03)	0.666926	0.987074	-0.004 (8.13e-03)	0.59628	0.987074	-0.006 (8.19e-03)	0.43471	0.914121	0.001 (8.26e-03)	0.946039	0.999932	0.004 (8.15e-03)	0.653325	0.987074	-1.02e-05 (8.07e-03)	0.998989	0.999932	-4.27e-04 (8.07e-03)	0.957754	0.999932	-0.001 (8.07e-03)	0.918056	0.999932
white matter microstructure	g.FA.Association fibres	-0.006 (8.13e-03)	0.487041	0.954693	-0.007 (8.10e-03)	0.415567	0.907305	-0.009 (8.16e-03)	0.258217	0.791078	-0.002 (8.23e-03)	0.771421	0.987074	-0.002 (8.12e-03)	0.849784	0.997543	-0.003 (8.04e-03)	0.699078	0.987074	-0.003 (8.04e-03)	0.686598	0.987074	-0.003 (8.04e-03)	0.723505	0.987074
white matter microstructure	g.FA.Thalamic radiations	0.002 (8.25e-03)	0.830548	0.994794	0.001 (8.22e-03)	0.870768	0.999932	-0.001 (8.28e-03)	0.928368	0.999932	0.006 (8.35e-03)	0.490926	0.955025	0.012 (8.24e-03)	0.152546	0.668941	0.006 (8.16e-03)	0.441049	0.916143	0.004 (8.16e-03)	0.598515	0.987074	0.003 (8.16e-03)	0.7443	0.987074
white matter microstructure	g.MD.Total	0.004 (7.67e-03)	0.572547	0.974947	0.005 (7.65e-03)	0.515711	0.964775	0.008 (7.71e-03)	0.307233	0.8391	-3.57e-04 (7.77e-03)	0.963302	0.999932	-7.84e-06 (7.67e-03)	0.999184	0.999932	0.002 (7.59e-03)	0.801386	0.989954	1.70e-04 (7.60e-03)	0.982135	0.999932	2.23e-04 (7.61e-03)	0.976566	0.999932
white matter microstructure	g.MD.Association fibres	0.006 (7.87e-03)	0.413508	0.907305	0.007 (7.84e-03)	0.347874	0.86895	0.009 (7.90e-03)	0.231803	0.785996	0.002 (7.96e-03)	0.779466	0.987074	0.004 (7.86e-03)	0.589127	0.980972	0.004 (7.78e-03)	0.604338	0.987074	0.003 (7.79e-03)	0.731975	0.987074	0.002 (7.80e-03)	0.801119	0.989954
white matter microstructure	g.MD.Thalamic radiations	0.001 (7.28e-03)	0.936954	0.999932	0.001 (7.25e-03)	0.925957	0.999932	0.005 (7.31e-03)	0.531941	0.964775	-0.003 (7.36e-03)	0.679907	0.987074	-0.003 (7.27e-03)	0.647259	0.987074	1.46e-04 (7.20e-03)	0.983833	0.999932	-0.003 (7.20e-03)	0.719514	0.987074	-0.001 (7.21e-03)	0.894895	0.999932
white matter microstructure	g.ICVF.Association fibres	-0.005 (8.18e-03)	0.563171	0.974947	-0.006 (8.16e-03)	0.45669	0.938752	-0.005 (8.22e-03)	0.548124	0.967266	0.003 (8.28e-03)	0.728459	0.987074	0.002 (8.17e-03)	0.761971	0.987074	-0.002 (8.10e-03)	0.83319	0.994794	-0.003 (8.09e-03)	0.753517	0.987074	-0.003 (8.10e-03)	0.672841	0.987074
white matter microstructure	FA.Inferior longitudinal fasciculus	-2.66e-05 (8.14e-03)	0.99739	0.999932	-0.001 (8.11e-03)	0.939493	0.999932	-0.003 (8.17e-03)	0.669565	0.987074	0.003 (8.24e-03)	0.758476	0.987074	0.004 (8.13e-03)	0.66432	0.987074	-0.003 (8.05e-03)	0.748829	0.987074	-0.003 (8.05e-03)	0.719805	0.987074	-0.005 (8.06e-03)	0.495258	0.955025
white matter microstructure	FA.Posterior thalamic radiation	-0.002 (8.11e-03)	0.834506	0.994794	-0.002 (8.08e-03)	0.816815	0.99089	-0.003 (8.14e-03)	0.727952	0.987074	0.003 (8.21e-03)	0.730386	0.987074	0.007 (8.10e-03)	0.419935	0.907305	0.003 (8.02e-03)	0.703979	0.987074	0.002 (8.02e-03)	0.764723	0.987074	0.001 (8.03e-03)	0.92208	0.999932
white matter microstructure	FA.Superior longitudinal fasciculus	-0.002 (8.16e-03)	0.848733	0.997543	-0.002 (8.13e-03)	0.807988	0.989954	-0.007 (8.19e-03)	0.404541	0.907154	-0.002 (8.26e-03)	0.815746	0.99089	0.002 (8.14e-03)	0.765959	0.987074	-0.002 (8.07e-03)	0.814171	0.99089	-0.003 (8.07e-03)	0.731293	0.987074	-0.001 (8.08e-03)	0.870655	0.999932
white matter microstructure	FA.Forceps major	0.002 (8.32e-03)	0.809355	0.989954	0.002 (8.29e-03)	0.796716	0.989954	0.001 (8.35e-03)	0.918595	0.999932	0.007 (8.42e-03)	0.400639	0.905366	0.006 (8.30e-03)	0.443914	0.918871	0.005 (8.23e-03)	0.582762	0.974947	0.005 (8.23e-03)	0.535912	0.964775	0.004 (8.24e-03)	0.63832	0.987074
white matter microstructure	FA.Forceps minor	0.001 (8.11e-03)	0.893759	0.999932	-4.14e-04 (8.08e-03)	0.959112	0.999932	-4.12e-04 (8.14e-03)	0.959596	0.999932	0.006 (8.21e-03)	0.477937	0.954693	0.005 (8.09e-03)	0.521344	0.964775	0.004 (8.02e-03)	0.641975	0.987074	0.003 (8.02e-03)	0.752705	0.987074	0.003 (8.03e-03)	0.699374	0.987074
white matter microstructure	MD.Anterior thalamic radiation	0.003 (7.26e-03)	0.632979	0.987074	0.004 (7.24e-03)	0.576636	0.974947	0.006 (7.29e-03)	0.421974	0.908396	0.001 (7.35e-03)	0.897473	0.999932	0.001 (7.25e-03)	0.877804	0.999932	0.003 (7.18e-03)	0.640939	0.987074	0.001 (7.18e-03)	0.873015	0.999932	0.004 (7.19e-03)	0.567083	0.974947
white matter microstructure	MD.Cingulate gyrus part of cingulum	-2.36e-05 (7.81e-03)	0.997591	0.999932	0.001 (7.78e-03)	0.852188	0.997543	0.003 (7.84e-03)	0.669046	0.987074	7.81e-05 (7.90e-03)	0.992109	0.999932	-0.001 (7.79e-03)	0.94803	0.999932	0.002 (7.71e-03)	0.819906	0.991056	-0.002 (7.72e-03)	0.768065	0.987074	-0.003 (7.72e-03)	0.685995	0.987074
white matter microstructure	MD.Inferior fronto-occipital fasciculus	0.005 (7.90e-03)	0.514497	0.964775	0.006 (7.87e-03)	0.475567	0.954357	0.006 (7.93e-03)	0.433622	0.914121	1.13e-04 (7.99e-03)	0.988676	0.999932	0.001 (7.88e-03)	0.904894	0.999932	0.003 (7.81e-03)	0.659466	0.987074	-0.001 (7.81e-03)	0.889428	0.999932	0.001 (7.82e-03)	0.902758	0.999932
white matter microstructure	MD.Superior longitudinal fasciculus	0.004 (7.89e-03)	0.572608	0.974947	0.006 (7.86e-03)	0.468559	0.949053	0.008 (7.92e-03)	0.312105	0.839539	-3.77e-04 (7.98e-03)	0.962321	0.999932	-0.005 (7.87e-03)	0.505341	0.959714	-0.003 (7.79e-03)	0.732627	0.987074	-0.004 (7.80e-03)	0.623242	0.987074	-0.002 (7.80e-03)	0.750158	0.987074
white matter microstructure	MD.Superior thalamic radiation	-0.008 (7.09e-03)	0.277341	0.796829	-0.007 (7.06e-03)	0.307575	0.8391	-0.003 (7.12e-03)	0.637495	0.987074	-0.01 (7.17e-03)	0.147473	0.656422	-0.013 (7.08e-03)	0.0570547	0.392749	-0.007 (7.01e-03)	0.296224	0.827191	-0.009 (7.01e-03)	0.210623	0.771323	-0.008 (7.02e-03)	0.278752	0.796829
white matter microstructure	MD.Forceps minor	0.003 (7.81e-03)	0.693964	0.987074	0.004 (7.78e-03)	0.649238	0.987074	0.002 (7.84e-03)	0.769948	0.987074	-0.005 (7.90e-03)	0.535724	0.964775	-0.007 (7.80e-03)	0.392071	0.903136	-0.008 (7.72e-03)	0.325391	0.853595	-0.007 (7.72e-03)	0.372533	0.885701	-0.005 (7.73e-03)	0.509038	0.959714
white matter microstructure	ICVF.Acoustic radiation	-0.009 (8.23e-03)	0.2555	0.787793	-0.01 (8.20e-03)	0.234861	0.785996	-0.007 (8.26e-03)	0.398912	0.905366	-0.003 (8.33e-03)	0.72237	0.987074	-0.005 (8.22e-03)	0.53351	0.964775	-0.01 (8.14e-03)	0.205686	0.771323	-0.007 (8.13e-03)	0.402215	0.905366	-0.008 (8.15e-03)	0.309139	0.839497
white matter microstructure	ICVF.Cingulate gyrus part of cingulum	-0.008 (8.12e-03)	0.335353	0.859433	-0.01 (8.10e-03)	0.213866	0.771323	-0.011 (8.15e-03)	0.165082	0.693109	-0.006 (8.22e-03)	0.492665	0.955025	-0.007 (8.11e-03)	0.386585	0.893979	-0.009 (8.03e-03)	0.285182	0.804056	-0.008 (8.03e-03)	0.307002	0.8391	-0.007 (8.04e-03)	0.407072	0.907305
white matter microstructure	ICVF.Inferior fronto-occipital fasciculus	-0.005 (8.14e-03)	0.566871	0.974947	-0.006 (8.11e-03)	0.484044	0.954693	-0.005 (8.17e-03)	0.574491	0.974947	0.002 (8.24e-03)	0.767516	0.987074	3.96e-04 (8.13e-03)	0.961124	0.999932	-0.004 (8.05e-03)	0.61445	0.987074	-0.005 (8.04e-03)	0.573261	0.974947	-0.007 (8.05e-03)	0.419093	0.907305
white matter microstructure	ICVF.Superior longitudinal fasciculus	-4.93e-04 (8.22e-03)	0.952217	0.999932	-0.002 (8.19e-03)	0.787454	0.987074	-0.002 (8.25e-03)	0.838717	0.996974	0.005 (8.32e-03)	0.540052	0.964775	0.006 (8.21e-03)	0.49873	0.958599	0.002 (8.13e-03)	0.840355	0.996974	1.66e-04 (8.12e-03)	0.983714	0.999932	-1.54e-04 (8.13e-03)	0.984908	0.999932
white matter microstructure	ICVF.Uncinate fasciculus	-0.008 (7.90e-03)	0.285223	0.804056	-0.01 (7.87e-03)	0.203026	0.770457	-0.009 (7.93e-03)	0.268798	0.796829	-0.003 (7.99e-03)	0.704157	0.987074	-0.005 (7.89e-03)	0.526609	0.964775	-0.011 (7.81e-03)	0.177664	0.727035	-0.01 (7.80e-03)	0.213832	0.771323	-0.012 (7.81e-03)	0.115727	0.555163
white matter microstructure	ICVF.Forceps major	-0.002 (8.35e-03)	0.834192	0.994794	-0.002 (8.33e-03)	0.823722	0.992287	-0.003 (8.39e-03)	0.714928	0.987074	0.005 (8.45e-03)	0.582992	0.974947	0.008 (8.34e-03)	0.329938	0.853595	0.005 (8.26e-03)	0.576467	0.974947	0.003 (8.26e-03)	0.672219	0.987074	-0.001 (8.27e-03)	0.923935	0.999932
Resting-state node fluctuation amplitude	rsfMRI node amplitude N10	0.004 (8.25e-03)	0.65518	0.987074	0.003 (8.22e-03)	0.689219	0.987074	0.004 (8.28e-03)	0.625669	0.987074	0.006 (8.31e-03)	0.50532	0.959714	0.008 (8.20e-03)	0.314371	0.839539	0.007 (8.12e-03)	0.39802	0.905366	0.01 (8.12e-03)	0.236693	0.785996	0.015 (8.14e-03)	0.0729862	0.432487
Resting-state node fluctuation amplitude	rsfMRI node amplitude N14	-0.009 (8.05e-03)	0.242712	0.785996	-0.009 (8.02e-03)	0.261715	0.791078	-0.009 (8.08e-03)	0.245779	0.785996	-0.009 (8.11e-03)	0.29201	0.819288	-0.004 (8.00e-03)	0.653413	0.987074	-0.004 (7.92e-03)	0.613174	0.987074	-0.005 (7.92e-03)	0.5491	0.967266	-0.001 (7.94e-03)	0.948212	0.999932
