# Supplementary material for: A phenome-wide association and Mendelian Randomisation study of polygenic risk for depression in UK Biobank
Source: Nat Commun. 2020 May 8;11:2301. doi: 10.1038/s41467-020-16022-0 (PMC7210889; doi:10.1038/s41467-020-16022-0)
Supplement: Supplementary file 6 — Supplementary Data 5 [file 41467_2020_16022_MOESM6_ESM.xlsx]

## Sheet: Sheet1
Category	Phenotype	PRS_pT_1			PRS_pT_0.5			PRS_pT_0.1			PRS_pT_0.05			PRS_pT_0.01			PRS_pT_0.005			#NAME?			PRS_pT_0.0005
		Beta	p.value	p.corrected	Beta	p.value	p.corrected	Beta	p.value	p.corrected	Beta	p.value	p.corrected	Beta	p.value	p.corrected	Beta	p.value	p.corrected	Beta	p.value	p.corrected	Beta	p.value	p.corrected
Mental health	Probable depression	0.354 (2.83e-02)	9.28534e-36	2.18547e-33	0.345 (2.83e-02)	2.95987e-34	5.09098e-32	0.328 (2.80e-02)	1.13039e-31	1.53185e-29	0.31 (2.79e-02)	9.95589e-29	1.20332e-26	0.281 (2.77e-02)	3.16796e-24	2.32248e-22	0.277 (2.77e-02)	1.5291e-23	1.08542e-21	0.227 (2.78e-02)	2.50958e-16	1.157e-14	0.202 (2.78e-02)	3.89929e-13	1.32103e-11
Mental health	Broad depression	0.301 (2.00e-02)	4.68693e-51	2.09599e-47	0.295 (2.00e-02)	1.42643e-49	3.1895e-46	0.278 (1.98e-02)	1.0428e-44	6.66197e-42	0.258 (1.97e-02)	5.98519e-39	1.91184e-36	0.243 (1.97e-02)	7.60606e-35	1.5461e-32	0.237 (1.97e-02)	2.21839e-33	3.67431e-31	0.188 (1.97e-02)	1.61283e-21	1.0453e-19	0.167 (1.97e-02)	2.30566e-17	1.13307e-15
Mental health	CIDI depression	0.265 (2.38e-02)	1.02344e-28	1.20443e-26	0.261 (2.38e-02)	4.6011e-28	4.67639e-26	0.251 (2.37e-02)	3.54554e-26	3.10895e-24	0.233 (2.36e-02)	5.61971e-23	3.80778e-21	0.203 (2.36e-02)	7.62954e-18	3.96736e-16	0.202 (2.37e-02)	1.40848e-17	7.0772e-16	0.158 (2.37e-02)	2.27344e-11	6.27581e-10	0.129 (2.36e-02)	4.86254e-08	8.1139e-07
Mental health	Recurrent depression	0.202 (3.13e-02)	1.10809e-10	2.84791e-09	0.195 (3.13e-02)	4.39349e-10	1.00757e-08	0.19 (3.12e-02)	1.19595e-09	2.60891e-08	0.174 (3.10e-02)	2.07311e-08	3.78406e-07	0.156 (3.11e-02)	5.72568e-07	8.05196e-06	0.137 (3.13e-02)	1.18103e-05	0.000120309	0.103 (3.12e-02)	0.0010338	0.0060041	0.069 (3.14e-02)	0.0275244	0.0881095
Mental health	Single depression	-0.013 (3.41e-02)	0.700564	0.818668	-0.008 (3.41e-02)	0.805459	0.886322	-0.001 (3.40e-02)	0.987407	0.992958	-0.003 (3.40e-02)	0.930594	0.960669	-0.018 (3.41e-02)	0.596318	0.748241	0.014 (3.44e-02)	0.679836	0.805998	-0.009 (3.44e-02)	0.788736	0.87697	-0.011 (3.46e-02)	0.745111	0.846364
Mental health	PHQ9 Severity	0.098 (9.03e-03)	3.60102e-27	3.28649e-25	0.097 (9.02e-03)	7.67306e-27	6.86278e-25	0.09 (9.00e-03)	2.17529e-23	1.51998e-21	0.088 (8.99e-03)	2.25008e-22	1.47976e-20	0.08 (9.00e-03)	7.81031e-19	4.53607e-17	0.072 (9.03e-03)	1.85691e-15	7.76085e-14	0.057 (9.09e-03)	3.35444e-10	7.81305e-09	0.049 (9.10e-03)	5.54669e-08	9.22112e-07
Mental health	CIDI MD Severity	0.121 (8.84e-03)	2.97611e-42	1.4788e-39	0.12 (8.84e-03)	1.6025e-41	6.51491e-39	0.116 (8.81e-03)	1.33805e-39	4.98648e-37	0.108 (8.81e-03)	1.43058e-34	2.66565e-32	0.098 (8.83e-03)	1.61282e-28	1.84936e-26	0.094 (8.85e-03)	5.62887e-26	4.74949e-24	0.077 (8.92e-03)	4.81145e-18	2.624e-16	0.067 (8.93e-03)	8.96245e-14	3.18096e-12
Mental health	Depression affective symptoms	0.127 (8.93e-03)	1.23708e-45	1.38306e-42	0.126 (8.92e-03)	7.66262e-45	5.7112e-42	0.122 (8.90e-03)	2.58682e-42	1.44603e-39	0.116 (8.90e-03)	2.33514e-38	6.96184e-36	0.105 (8.92e-03)	7.05081e-32	9.85351e-30	0.097 (8.94e-03)	1.75397e-27	1.66889e-25	0.081 (9.01e-03)	3.62205e-19	2.15971e-17	0.069 (9.02e-03)	1.95333e-14	7.46605e-13
Mental health	Depression cognitive symptoms	0.073 (9.13e-03)	1.55709e-15	6.56916e-14	0.073 (9.12e-03)	1.21167e-15	5.16056e-14	0.07 (9.10e-03)	1.25654e-14	4.97278e-13	0.068 (9.09e-03)	8.33984e-14	2.98366e-12	0.061 (9.10e-03)	2.88048e-11	7.75994e-10	0.056 (9.12e-03)	9.71694e-10	2.1406e-08	0.043 (9.18e-03)	3.28715e-06	3.8482e-05	0.033 (9.19e-03)	0.000379819	0.00250282
Mental health	Depression somatic symptoms	0.113 (8.79e-03)	1.50639e-37	4.21037e-35	0.112 (8.78e-03)	7.18659e-37	1.89049e-34	0.106 (8.76e-03)	2.9312e-33	4.68154e-31	0.1 (8.76e-03)	5.60075e-30	7.15616e-28	0.092 (8.77e-03)	1.71274e-25	1.39261e-23	0.086 (8.80e-03)	2.06377e-22	1.37749e-20	0.067 (8.86e-03)	4.54918e-14	1.68132e-12	0.058 (8.87e-03)	5.17341e-11	1.36896e-09
Mental health	Depressive symptoms (current, PHQ4)	0.091 (7.80e-03)	1.87198e-31	2.4622e-29	0.093 (7.79e-03)	2.27501e-32	3.50822e-30	0.086 (7.80e-03)	3.49264e-28	3.71883e-26	0.086 (7.80e-03)	2.26197e-28	2.4672e-26	0.079 (7.79e-03)	2.83889e-24	2.11592e-22	0.077 (7.80e-03)	4.34833e-23	2.99165e-21	0.066 (7.81e-03)	2.46778e-17	1.19956e-15	0.06 (7.80e-03)	1.61878e-14	6.29493e-13
Mental health	Depression age onset	-0.028 (1.22e-02)	0.0215767	0.0724406	-0.029 (1.22e-02)	0.016923	0.0600156	-0.03 (1.23e-02)	0.016095	0.0578591	-0.026 (1.23e-02)	0.0373113	0.111163	-0.015 (1.23e-02)	0.216204	0.400122	-0.019 (1.23e-02)	0.126895	0.279682	-0.003 (1.24e-02)	0.80411	0.885818	-0.008 (1.23e-02)	0.500011	0.682138
Mental health	Depression age last episode	-0.025 (1.22e-02)	0.0436689	0.126292	-0.024 (1.22e-02)	0.046813	0.133428	-0.023 (1.23e-02)	0.0587898	0.160506	-0.02 (1.23e-02)	0.104831	0.244296	-0.007 (1.23e-02)	0.591728	0.743943	-0.01 (1.24e-02)	0.403055	0.601623	0.007 (1.24e-02)	0.55591	0.720588	-0.005 (1.23e-02)	0.670799	0.797822
Mental health	Loneliness	0.12 (9.77e-03)	1.03396e-34	2.01037e-32	0.121 (9.76e-03)	6.41301e-35	1.36567e-32	0.123 (9.72e-03)	2.50635e-36	6.22688e-34	0.121 (9.70e-03)	2.51165e-35	5.61605e-33	0.115 (9.69e-03)	3.08499e-32	4.45035e-30	0.109 (9.72e-03)	7.30939e-29	9.07989e-27	0.093 (9.80e-03)	3.52368e-21	2.25113e-19	0.081 (9.82e-03)	1.37711e-16	6.48254e-15
Mental health	Neuroticism	0.208 (5.09e-02)	4.28674e-05	0.000370083	0.221 (5.09e-02)	1.35676e-05	0.000135132	0.215 (5.08e-02)	2.19117e-05	0.000204998	0.202 (5.08e-02)	7.07212e-05	0.000586763	0.187 (5.08e-02)	0.000235403	0.00167836	0.178 (5.08e-02)	0.000460871	0.00296123	0.146 (5.12e-02)	0.00441096	0.0207742	0.114 (5.11e-02)	0.0263018	0.0850481
Mental health	Stressful life event in last 2 years	0.045 (7.88e-03)	1.04718e-08	2.00988e-07	0.046 (7.87e-03)	5.66745e-09	1.13654e-07	0.044 (7.88e-03)	2.4087e-08	4.26752e-07	0.042 (7.87e-03)	1.01554e-07	1.61046e-06	0.033 (7.87e-03)	2.32595e-05	0.000215355	0.035 (7.87e-03)	1.07479e-05	0.000110748	0.03 (7.87e-03)	0.000123765	0.000964084	0.031 (7.86e-03)	6.99908e-05	0.000583953
Mental health	Total bipolar disorder manifestations	0.074 (9.13e-03)	6.44078e-16	2.88031e-14	0.073 (9.12e-03)	1.12924e-15	4.85574e-14	0.072 (9.09e-03)	1.95469e-15	8.09386e-14	0.072 (9.08e-03)	3.55045e-15	1.45666e-13	0.065 (9.09e-03)	1.02119e-12	3.30923e-11	0.061 (9.12e-03)	2.43403e-11	6.63718e-10	0.048 (9.18e-03)	1.64602e-07	2.5209e-06	0.044 (9.18e-03)	1.9386e-06	2.39487e-05
Mental health	Wider Bipolar definition	0.261 (7.68e-02)	0.000687585	0.00414904	0.275 (7.68e-02)	0.000342607	0.00230397	0.248 (7.62e-02)	0.00113931	0.00656282	0.254 (7.63e-02)	0.000864353	0.00507269	0.26 (7.65e-02)	0.000667157	0.0040703	0.265 (7.65e-02)	0.000537229	0.00339815	0.173 (7.72e-02)	0.025301	0.0828909	0.17 (7.73e-02)	0.027559	0.0881573
Mental health	Bipolar disorder (type I)	0.285 (1.28e-01)	0.0256639	0.0836507	0.297 (1.28e-01)	0.0200341	0.0682123	0.241 (1.27e-01)	0.0578743	0.158782	0.21 (1.27e-01)	0.0979999	0.23262	0.176 (1.27e-01)	0.164308	0.334601	0.236 (1.27e-01)	0.0624521	0.16784	0.19 (1.28e-01)	0.136925	0.295326	0.194 (1.28e-01)	0.130628	0.285377
Mental health	Bipolar disorder (type II)	0.426 (1.72e-01)	0.0132578	0.0496143	0.439 (1.72e-01)	0.0107107	0.0422382	0.429 (1.72e-01)	0.0126647	0.0478752	0.423 (1.72e-01)	0.0140381	0.0520982	0.32 (1.71e-01)	0.0610791	0.165043	0.275 (1.71e-01)	0.108032	0.24917	0.093 (1.72e-01)	0.587842	0.74156	0.034 (1.72e-01)	0.842614	0.91239
Mental health	General anxiety disorder Severity	0.094 (9.05e-03)	3.17017e-25	2.48719e-23	0.094 (9.05e-03)	5.09005e-25	3.92461e-23	0.092 (9.02e-03)	2.39448e-24	1.81493e-22	0.09 (9.01e-03)	1.42574e-23	1.02837e-21	0.083 (9.03e-03)	2.91063e-20	1.80783e-18	0.078 (9.05e-03)	7.9538e-18	4.04198e-16	0.067 (9.11e-03)	1.96562e-13	6.81415e-12	0.06 (9.12e-03)	4.08047e-11	1.09269e-09
Mental health	General anxiety disorder ever	0.332 (3.78e-02)	1.71754e-18	9.72257e-17	0.336 (3.78e-02)	5.63755e-19	3.31726e-17	0.326 (3.75e-02)	3.24889e-18	1.79371e-16	0.339 (3.76e-02)	1.96289e-19	1.20247e-17	0.305 (3.73e-02)	3.02346e-16	1.37968e-14	0.288 (3.74e-02)	1.34717e-14	5.28469e-13	0.209 (3.75e-02)	2.30006e-08	4.11435e-07	0.16 (3.72e-02)	1.70377e-05	0.000167089
Mental health	AUDIT Score	0.014 (8.86e-03)	0.121022	0.269797	0.013 (8.85e-03)	0.138068	0.296847	0.013 (8.82e-03)	0.150171	0.313437	0.02 (8.81e-03)	0.0219256	0.0735018	0.014 (8.82e-03)	0.113735	0.257791	0.015 (8.84e-03)	0.0868707	0.21418	0.013 (8.89e-03)	0.146659	0.308785	0.006 (8.89e-03)	0.515538	0.689234
Mental health	Alcohol Use Disorder	0.05 (2.70e-02)	0.0665287	0.176463	0.049 (2.70e-02)	0.0702281	0.183055	0.044 (2.69e-02)	0.0989297	0.234329	0.062 (2.69e-02)	0.0200696	0.0682123	0.046 (2.67e-02)	0.0873837	0.214942	0.046 (2.68e-02)	0.0876468	0.215242	0.03 (2.69e-02)	0.268601	0.463904	0.016 (2.70e-02)	0.543578	0.7112
Mental health	Cannabis ever	0.044 (2.33e-02)	0.0608985	0.164654	0.042 (2.33e-02)	0.0710782	0.184911	0.025 (2.32e-02)	0.280594	0.477427	0.03 (2.31e-02)	0.196245	0.376171	0.024 (2.32e-02)	0.306174	0.504128	0.023 (2.32e-02)	0.332256	0.533711	0.059 (2.35e-02)	0.0116765	0.0450148	0.055 (2.35e-02)	0.0195816	0.0670511
Mental health	Cannabis daily	0.157 (8.47e-02)	0.0640133	0.171008	0.16 (8.46e-02)	0.0589906	0.160857	0.105 (8.33e-02)	0.205428	0.387463	0.128 (8.41e-02)	0.127934	0.280846	0.118 (8.42e-02)	0.161878	0.330919	0.104 (8.42e-02)	0.216369	0.400167	0.042 (8.43e-02)	0.620581	0.764368	0.043 (8.42e-02)	0.607096	0.75667
Mental health	Addiction ever (self-reported)	0.216 (3.99e-02)	5.74347e-08	9.51289e-07	0.214 (3.98e-02)	7.40359e-08	1.1996e-06	0.198 (3.96e-02)	5.54696e-07	7.85277e-06	0.189 (3.96e-02)	1.83679e-06	2.29731e-05	0.135 (3.96e-02)	0.000628887	0.00389527	0.15 (3.97e-02)	0.000156233	0.0011782	0.12 (4.00e-02)	0.00275893	0.0140683	0.118 (4.00e-02)	0.00325063	0.0160274
Mental health	Unusual experience ever	0.164 (4.26e-02)	0.000114354	0.000898751	0.163 (4.25e-02)	0.000125203	0.00097094	0.141 (4.23e-02)	0.000880052	0.00515805	0.136 (4.23e-02)	0.00134957	0.0076203	0.137 (4.24e-02)	0.00122771	0.00701188	0.141 (4.25e-02)	0.000913362	0.00534628	0.109 (4.27e-02)	0.0108269	0.0426589	0.09 (4.27e-02)	0.0356446	0.107405
Mental health	Trauma (childhood)	0.118 (1.89e-02)	5.36261e-10	1.22355e-08	0.119 (1.89e-02)	2.90706e-10	6.8785e-09	0.113 (1.89e-02)	1.97173e-09	4.17896e-08	0.116 (1.89e-02)	7.5562e-10	1.68116e-08	0.13 (1.89e-02)	5.91083e-12	1.79818e-10	0.123 (1.89e-02)	9.45073e-11	2.45719e-09	0.122 (1.90e-02)	1.58827e-10	3.96801e-09	0.112 (1.90e-02)	3.58734e-09	7.46168e-08
Mental health	Trauma (adult)	0.094 (1.90e-02)	8.80593e-07	1.18615e-05	0.092 (1.90e-02)	1.16675e-06	1.53462e-05	0.094 (1.90e-02)	6.81117e-07	9.45948e-06	0.089 (1.89e-02)	2.44863e-06	3.00008e-05	0.104 (1.90e-02)	4.34023e-08	7.26949e-07	0.101 (1.90e-02)	1.25483e-07	1.96897e-06	0.106 (1.92e-02)	3.30696e-08	5.77685e-07	0.103 (1.91e-02)	6.91908e-08	1.12517e-06
Mental health	Trauma (catastrophic)	0.11 (1.87e-02)	4.07199e-09	8.39168e-08	0.115 (1.87e-02)	6.65808e-10	1.48875e-08	0.104 (1.86e-02)	2.24625e-08	4.05049e-07	0.095 (1.86e-02)	3.20063e-07	4.75523e-06	0.073 (1.86e-02)	8.59522e-05	0.000696337	0.057 (1.86e-02)	0.00202656	0.0107506	0.059 (1.87e-02)	0.00168448	0.00917537	0.059 (1.87e-02)	0.00158992	0.0087348
Mental health	PTSD check list score	0.101 (9.06e-03)	1.8218e-28	2.03678e-26	0.1 (9.06e-03)	4.59284e-28	4.67639e-26	0.096 (9.03e-03)	5.16494e-26	4.44184e-24	0.094 (9.03e-03)	1.80975e-25	1.44521e-23	0.085 (9.04e-03)	3.93018e-21	2.47546e-19	0.08 (9.06e-03)	1.56254e-18	8.95858e-17	0.059 (9.13e-03)	7.57789e-11	1.99343e-09	0.047 (9.14e-03)	3.4983e-07	5.18026e-06
Mental health	Post-traumatic stress disorder (PTSD)	0.279 (4.03e-02)	4.53467e-12	1.38898e-10	0.281 (4.02e-02)	2.76743e-12	8.71545e-11	0.271 (4.00e-02)	1.17316e-11	3.34165e-10	0.253 (3.99e-02)	2.2132e-10	5.3212e-09	0.236 (3.99e-02)	3.38388e-09	7.07135e-08	0.211 (3.99e-02)	1.28945e-07	2.01623e-06	0.141 (4.00e-02)	0.000431291	0.00280339	0.103 (4.00e-02)	0.0103619	0.0410864
Mental health	Self harm ever	0.298 (4.66e-02)	1.69104e-10	4.15513e-09	0.299 (4.66e-02)	1.37223e-10	3.46702e-09	0.289 (4.62e-02)	4.36257e-10	1.00564e-08	0.271 (4.62e-02)	4.72076e-09	9.63984e-08	0.27 (4.62e-02)	5.12291e-09	1.03197e-07	0.251 (4.63e-02)	5.88651e-08	9.71382e-07	0.202 (4.65e-02)	1.37033e-05	0.000135878	0.182 (4.65e-02)	8.95567e-05	0.000720319
Mental health	Not worth living	0.226 (2.08e-02)	1.28815e-27	1.2523e-25	0.227 (2.07e-02)	6.68963e-28	6.648e-26	0.224 (2.07e-02)	2.38856e-27	2.22534e-25	0.216 (2.06e-02)	1.34418e-25	1.11318e-23	0.178 (2.05e-02)	5.01652e-18	2.70288e-16	0.147 (2.05e-02)	7.37784e-13	2.44398e-11	0.128 (2.06e-02)	5.95024e-10	1.35074e-08	0.112 (2.06e-02)	6.39284e-08	1.05106e-06
Mental health	Subjective well-being	-0.079 (9.26e-03)	1.451e-17	7.20987e-16	-0.078 (9.25e-03)	3.54557e-17	1.70492e-15	-0.072 (9.23e-03)	6.63088e-15	2.64761e-13	-0.068 (9.21e-03)	1.20374e-13	4.23867e-12	-0.063 (9.22e-03)	6.47593e-12	1.95678e-10	-0.057 (9.24e-03)	6.14071e-10	1.38693e-08	-0.048 (9.31e-03)	2.62976e-07	3.93321e-06	-0.038 (9.32e-03)	4.09564e-05	0.000356337
Mental health	Frequency of family/friends visit	-0.003 (7.80e-03)	0.658647	0.788402	-0.005 (7.80e-03)	0.510629	0.686962	-0.006 (7.80e-03)	0.416141	0.611964	-0.004 (7.80e-03)	0.608514	0.757739	-0.009 (7.79e-03)	0.249343	0.441259	-0.016 (7.79e-03)	0.0398459	0.117695	-0.018 (7.80e-03)	0.0212553	0.0716304	-0.022 (7.79e-03)	0.00440091	0.0207604
Mental health	Leisure or social activities	-0.004 (7.86e-03)	0.648527	0.780677	-0.004 (7.85e-03)	0.633414	0.772106	-0.003 (7.86e-03)	0.69555	0.815259	-0.005 (7.85e-03)	0.509642	0.686962	-0.012 (7.84e-03)	0.114177	0.258661	-0.015 (7.85e-03)	0.0535994	0.148972	-0.013 (7.85e-03)	0.104004	0.242875	-0.009 (7.84e-03)	0.234663	0.42315
Mental health	Able to confide	-0.004 (7.94e-03)	0.629108	0.769521	-0.005 (7.94e-03)	0.517748	0.691207	-0.003 (7.94e-03)	0.66457	0.793157	-0.004 (7.94e-03)	0.582766	0.737394	-0.01 (7.92e-03)	0.202938	0.384225	-0.009 (7.93e-03)	0.267411	0.463154	0.003 (7.93e-03)	0.710701	0.824023	0.009 (7.92e-03)	0.244709	0.436339
Mental health	Work/job satisfaction	0.018 (7.31e-03)	0.0122036	0.0466052	0.02 (7.31e-03)	0.00732053	0.0310896	0.017 (7.31e-03)	0.018929	0.0655191	0.015 (7.31e-03)	0.0356092	0.10738	0.011 (7.30e-03)	0.125699	0.277594	0.009 (7.30e-03)	0.221173	0.405695	-0.001 (7.31e-03)	0.890005	0.940034	-0.006 (7.30e-03)	0.401579	0.60002
Mental health	Health satisfaction	0.068 (7.93e-03)	6.78396e-18	3.56916e-16	0.068 (7.93e-03)	6.53276e-18	3.47792e-16	0.066 (7.93e-03)	1.47221e-16	6.85803e-15	0.064 (7.93e-03)	5.25574e-16	2.37411e-14	0.055 (7.92e-03)	4.01892e-12	1.23949e-10	0.054 (7.93e-03)	6.65691e-12	1.99797e-10	0.046 (7.94e-03)	5.99598e-09	1.19173e-07	0.042 (7.93e-03)	1.404e-07	2.1801e-06
Mental health	Family relationship satisfaction	0.05 (7.94e-03)	2.39079e-10	5.71743e-09	0.051 (7.94e-03)	1.26669e-10	3.21854e-09	0.056 (7.94e-03)	2.27941e-12	7.22946e-11	0.053 (7.93e-03)	2.79889e-11	7.58583e-10	0.044 (7.93e-03)	3.45248e-08	5.9843e-07	0.039 (7.93e-03)	6.52595e-07	9.12001e-06	0.037 (7.94e-03)	3.689e-06	4.26284e-05	0.028 (7.93e-03)	0.000380012	0.00250282
Mental health	Friendships satisfaction	0.029 (7.90e-03)	0.000269649	0.00187037	0.028 (7.90e-03)	0.000363767	0.00241718	0.025 (7.91e-03)	0.0014388	0.00806302	0.023 (7.90e-03)	0.0031127	0.0154495	0.016 (7.89e-03)	0.0406929	0.119408	0.012 (7.89e-03)	0.11929	0.266466	0.014 (7.90e-03)	0.0741255	0.191281	0.007 (7.89e-03)	0.347633	0.550501
Mental health	Financial situation satisfaction	0.044 (7.83e-03)	1.38119e-08	2.6062e-07	0.045 (7.83e-03)	1.10177e-08	2.1056e-07	0.04 (7.83e-03)	2.37256e-07	3.56044e-06	0.034 (7.83e-03)	1.22669e-05	0.000123832	0.032 (7.82e-03)	3.39216e-05	0.000301011	0.03 (7.83e-03)	0.000103268	0.00081882	0.024 (7.83e-03)	0.0024667	0.0127675	0.019 (7.82e-03)	0.012799	0.0482199
Mental health	Sum of psychiatric conditions	0.13 (9.07e-03)	3.76891e-46	5.6182e-43	0.129 (9.07e-03)	1.7549e-45	1.56958e-42	0.123 (9.05e-03)	9.30363e-42	4.16058e-39	0.119 (9.04e-03)	1.47368e-39	5.06947e-37	0.111 (9.05e-03)	1.84503e-34	3.30039e-32	0.108 (9.08e-03)	2.37945e-32	3.54696e-30	0.082 (9.16e-03)	2.7088e-19	1.63699e-17	0.068 (9.17e-03)	1.35416e-13	4.73111e-12
Sociodemographics	Household income	-0.038 (7.86e-03)	9.90454e-07	1.31825e-05	-0.038 (7.86e-03)	1.65357e-06	2.09484e-05	-0.038 (7.85e-03)	1.50561e-06	1.92779e-05	-0.038 (7.84e-03)	1.55351e-06	1.97366e-05	-0.036 (7.83e-03)	4.0013e-06	4.59996e-05	-0.032 (7.84e-03)	3.62364e-05	0.000319624	-0.025 (7.85e-03)	0.00165847	0.00906238	-0.02 (7.84e-03)	0.0120932	0.0462297
Sociodemographics	Education	0.079 (3.66e-02)	0.031485	0.097949	0.076 (3.66e-02)	0.0372348	0.111009	0.086 (3.67e-02)	0.0183666	0.064014	0.094 (3.67e-02)	0.00995832	0.0399047	0.061 (3.66e-02)	0.0933604	0.225072	0.05 (3.65e-02)	0.172711	0.346042	0.048 (3.67e-02)	0.191772	0.37158	0.046 (3.67e-02)	0.211979	0.394462
Sociodemographics	Ethnicity	-0.007 (8.83e-03)	0.402093	0.600387	-0.007 (8.82e-03)	0.441852	0.633271	-0.001 (8.80e-03)	0.866504	0.927479	0.001 (8.79e-03)	0.908738	0.949619	4.25e-04 (8.80e-03)	0.961426	0.977251	0.011 (8.82e-03)	0.19467	0.375104	0.003 (8.87e-03)	0.704636	0.821463	0.003 (8.87e-03)	0.740179	0.842897
Sociodemographics	Migrant status	-0.074 (5.22e-02)	0.155169	0.32022	-0.075 (5.21e-02)	0.1502	0.313437	-0.043 (5.17e-02)	0.405593	0.602777	-0.079 (5.16e-02)	0.126265	0.278431	-0.03 (5.21e-02)	0.562264	0.722979	-0.042 (5.22e-02)	0.419229	0.615292	-0.011 (5.28e-02)	0.829435	0.902446	-3.35e-04 (5.28e-02)	0.994947	0.997156
Sociodemographics	Townsend Deprivation Index tertiles	-0.017 (9.18e-03)	0.0618041	0.166399	-0.016 (9.17e-03)	0.0824267	0.20639	-0.006 (9.14e-03)	0.495643	0.678664	-0.009 (9.14e-03)	0.335492	0.536595	-0.011 (9.14e-03)	0.244132	0.43618	-0.006 (9.16e-03)	0.52194	0.694058	-0.009 (9.21e-03)	0.349699	0.551724	-0.006 (9.22e-03)	0.509276	0.686962
Early-life risk factor	Breast fed	-0.021 (1.79e-02)	0.232237	0.420471	-0.021 (1.79e-02)	0.232824	0.420786	-0.022 (1.79e-02)	0.224662	0.410615	-0.011 (1.78e-02)	0.53522	0.704386	-0.009 (1.78e-02)	0.61584	0.762679	-0.008 (1.78e-02)	0.637535	0.773676	-0.005 (1.78e-02)	0.789665	0.87697	-0.014 (1.78e-02)	0.433196	0.626132
Early-life risk factor	Bodysize at age=10	-0.016 (6.84e-03)	0.023285	0.0774204	-0.015 (6.84e-03)	0.0278523	0.0889682	-0.018 (6.83e-03)	0.0101021	0.0403723	-0.016 (6.82e-03)	0.018866	0.0653984	-0.011 (6.82e-03)	0.0973442	0.231678	-0.008 (6.82e-03)	0.267119	0.463007	-0.006 (6.83e-03)	0.379042	0.580183	-0.004 (6.82e-03)	0.514608	0.688401
Early-life risk factor	Height at age=10	-0.003 (6.84e-03)	0.64837	0.780677	-0.003 (6.84e-03)	0.706897	0.822209	-0.005 (6.83e-03)	0.453541	0.64368	-0.007 (6.82e-03)	0.311349	0.509832	-0.004 (6.82e-03)	0.512579	0.687663	-0.006 (6.82e-03)	0.384501	0.585059	0.003 (6.83e-03)	0.623683	0.765818	0.003 (6.83e-03)	0.68251	0.807859
Early-life risk factor	Adopted	0.136 (5.82e-02)	0.0195111	0.0668612	0.141 (5.82e-02)	0.015021	0.0547019	0.116 (5.80e-02)	0.045688	0.131224	0.085 (5.80e-02)	0.141321	0.301376	0.098 (5.81e-02)	0.0913827	0.221856	0.146 (5.82e-02)	0.0118922	0.0456632	0.128 (5.82e-02)	0.0279142	0.0891023	0.147 (5.84e-02)	0.0116404	0.0449532
Early-life risk factor	Maternal smoking	0.048 (1.59e-02)	0.00279159	0.0141703	0.046 (1.59e-02)	0.00416908	0.0197501	0.035 (1.59e-02)	0.0296393	0.0932771	0.043 (1.59e-02)	0.00676778	0.0291575	0.03 (1.59e-02)	0.0588294	0.160515	0.024 (1.59e-02)	0.135534	0.292806	0.018 (1.59e-02)	0.247426	0.438909	0.021 (1.59e-02)	0.194672	0.375104
Early-life risk factor	Multiple birth	0.048 (5.02e-02)	0.34345	0.54581	0.058 (5.02e-02)	0.250386	0.442055	0.084 (5.02e-02)	0.0951415	0.227731	0.08 (5.02e-02)	0.1118	0.254566	0.08 (5.01e-02)	0.10956	0.251516	0.042 (5.01e-02)	0.40409	0.602512	0.03 (5.02e-02)	0.553897	0.719354	0.039 (5.02e-02)	0.431862	0.625619
Early-life risk factor	Age father death	-0.018 (7.42e-03)	0.0153542	0.0558124	-0.018 (7.43e-03)	0.0139593	0.0518488	-0.009 (7.43e-03)	0.22417	0.410351	-0.008 (7.42e-03)	0.252971	0.444911	-0.008 (7.41e-03)	0.298291	0.495526	-0.006 (7.42e-03)	0.456885	0.646466	-0.002 (7.45e-03)	0.789907	0.876977	-0.005 (7.43e-03)	0.543053	0.710929
Early-life risk factor	Age mother death	-0.027 (7.84e-03)	0.000524771	0.00332405	-0.027 (7.85e-03)	0.000467189	0.00299752	-0.022 (7.85e-03)	0.0060374	0.0269993	-0.021 (7.85e-03)	0.00763821	0.0320432	-0.02 (7.86e-03)	0.0110219	0.0431163	-0.022 (7.86e-03)	0.00469456	0.021733	-0.027 (7.85e-03)	0.000642071	0.00396306	-0.025 (7.84e-03)	0.00136212	0.00768149
Early-life risk factor	Death of close relatives	0.024 (1.58e-02)	0.127315	0.280025	0.021 (1.58e-02)	0.178912	0.35481	0.019 (1.58e-02)	0.228381	0.415002	0.022 (1.58e-02)	0.155149	0.32022	0.015 (1.58e-02)	0.333739	0.535515	0.012 (1.58e-02)	0.464511	0.651748	0.013 (1.58e-02)	0.409973	0.606083	0.02 (1.58e-02)	0.195017	0.375151
Early-life risk factor	Birth weight	0.063 (2.98e-02)	0.0351849	0.106603	0.061 (2.98e-02)	0.0403378	0.118756	0.058 (2.98e-02)	0.0495632	0.140269	0.041 (2.97e-02)	0.164551	0.334793	-0.005 (2.97e-02)	0.865626	0.927191	-0.019 (2.97e-02)	0.527179	0.69795	-0.04 (2.97e-02)	0.172578	0.345929	-0.043 (2.96e-02)	0.146822	0.308983
Early-life risk factor	Cancer early	0.058 (9.06e-02)	0.521613	0.693828	0.043 (9.05e-02)	0.637695	0.773676	-0.035 (9.02e-02)	0.701604	0.819209	-0.046 (9.00e-02)	0.609502	0.7584	0.025 (9.02e-02)	0.780432	0.871794	0.04 (9.04e-02)	0.656981	0.787039	-0.019 (8.97e-02)	0.835475	0.906195	-0.012 (8.99e-02)	0.890386	0.940214
Lifestyle measure	Length of mobile phone use	0.017 (7.77e-03)	0.0284936	0.090564	0.018 (7.77e-03)	0.0186836	0.0649209	0.022 (7.77e-03)	0.0040041	0.0190899	0.025 (7.76e-03)	0.00144869	0.00809817	0.02 (7.75e-03)	0.0083065	0.0343633	0.025 (7.76e-03)	0.00153933	0.00850915	0.021 (7.76e-03)	0.00668087	0.0289224	0.021 (7.75e-03)	0.0079387	0.0329943
Lifestyle measure	Weekly usage of mobile phone in last 3 months	0.029 (7.90e-03)	0.00023539	0.00167836	0.03 (7.89e-03)	0.000142662	0.00109244	0.028 (7.89e-03)	0.000325394	0.00220479	0.027 (7.88e-03)	0.00061154	0.00381423	0.025 (7.89e-03)	0.00188462	0.0100864	0.024 (7.90e-03)	0.00199874	0.010623	0.026 (7.90e-03)	0.000920148	0.00537896	0.026 (7.89e-03)	0.000843785	0.00497347
Lifestyle measure	Hands free device speakerphone use with mobile phone in last 3 month	0.01 (7.95e-03)	0.220529	0.405013	0.011 (7.94e-03)	0.177191	0.352021	0.011 (7.94e-03)	0.166425	0.33753	0.013 (7.93e-03)	0.089503	0.218601	0.019 (7.94e-03)	0.017972	0.0630855	0.021 (7.94e-03)	0.00696684	0.0298999	0.014 (7.95e-03)	0.0867201	0.214143	0.011 (7.94e-03)	0.162819	0.331871
Lifestyle measure	Difference in mobile phone use compared to two years previously	-1.31e-04 (8.08e-03)	0.987106	0.992879	3.52e-04 (8.07e-03)	0.965198	0.980072	-0.001 (8.07e-03)	0.853917	0.918692	0.002 (8.06e-03)	0.83412	0.905285	0.005 (8.07e-03)	0.510449	0.686962	0.002 (8.08e-03)	0.839423	0.909815	0.006 (8.08e-03)	0.478981	0.66357	0.005 (8.07e-03)	0.547619	0.714188
Lifestyle measure	Usual side of head for mobile phone use	-0.007 (8.16e-03)	0.412276	0.608281	-0.009 (8.15e-03)	0.28895	0.486515	-0.006 (8.15e-03)	0.492084	0.675445	-0.003 (8.14e-03)	0.709014	0.823185	-0.001 (8.15e-03)	0.916428	0.953307	-0.004 (8.16e-03)	0.652817	0.784152	0.006 (8.17e-03)	0.493078	0.676394	0.011 (8.15e-03)	0.164676	0.334893
Lifestyle measure	Plays computer games	0.015 (7.91e-03)	0.0631964	0.16923	0.016 (7.91e-03)	0.0483573	0.137304	0.019 (7.91e-03)	0.0166185	0.0593119	0.02 (7.91e-03)	0.0131785	0.0493999	0.012 (7.90e-03)	0.127956	0.280846	0.006 (7.90e-03)	0.414397	0.610201	0.008 (7.91e-03)	0.325134	0.52643	0.004 (7.90e-03)	0.627322	0.768427
Lifestyle measure	Sleep duration	-0.024 (7.91e-03)	0.00273871	0.0139812	-0.025 (7.91e-03)	0.00147377	0.00821783	-0.023 (7.91e-03)	0.00326894	0.0160645	-0.022 (7.91e-03)	0.00464978	0.0215703	-0.017 (7.89e-03)	0.0299485	0.0941061	-0.021 (7.90e-03)	0.0085351	0.0352112	-0.009 (7.90e-03)	0.266404	0.462126	-0.01 (7.89e-03)	0.22473	0.410615
Lifestyle measure	Easy to get up in the morning	-0.051 (7.69e-03)	4.22704e-11	1.1252e-09	-0.052 (7.69e-03)	1.29326e-11	3.66041e-10	-0.052 (7.69e-03)	1.11478e-11	3.19571e-10	-0.049 (7.68e-03)	1.60377e-10	3.98447e-09	-0.039 (7.68e-03)	4.63088e-07	6.68042e-06	-0.038 (7.68e-03)	9.42662e-07	1.26594e-05	-0.035 (7.69e-03)	7.14211e-06	7.73353e-05	-0.031 (7.68e-03)	6.07737e-05	0.000512792
Lifestyle measure	Morning or evening person	0.022 (8.08e-03)	0.007585	0.0318798	0.022 (8.07e-03)	0.00750394	0.0316714	0.023 (8.08e-03)	0.00397739	0.0189828	0.024 (8.08e-03)	0.00276574	0.0140747	0.016 (8.06e-03)	0.0498522	0.140833	0.014 (8.07e-03)	0.0830116	0.207622	0.012 (8.07e-03)	0.148531	0.311699	0.007 (8.07e-03)	0.395591	0.595249
Lifestyle measure	Nap during the day	0.033 (7.74e-03)	1.87907e-05	0.000180714	0.034 (7.74e-03)	1.47888e-05	0.000145994	0.034 (7.74e-03)	1.05891e-05	0.000109617	0.036 (7.73e-03)	4.12441e-06	4.72933e-05	0.029 (7.72e-03)	0.000200018	0.00146636	0.023 (7.73e-03)	0.00255564	0.0131366	0.012 (7.74e-03)	0.132335	0.287561	0.012 (7.73e-03)	0.110389	0.252512
Lifestyle measure	Insomnia	0.041 (7.84e-03)	1.66542e-07	2.5419e-06	0.042 (7.84e-03)	6.42511e-08	1.05249e-06	0.044 (7.84e-03)	1.40655e-08	2.6429e-07	0.041 (7.83e-03)	1.36559e-07	2.12785e-06	0.041 (7.82e-03)	1.20345e-07	1.89502e-06	0.041 (7.83e-03)	1.48743e-07	2.29372e-06	0.036 (7.84e-03)	5.80903e-06	6.44615e-05	0.034 (7.82e-03)	1.86455e-05	0.000179704
Lifestyle measure	Snoring	-0.039 (1.70e-02)	0.0230233	0.076812	-0.044 (1.70e-02)	0.00929832	0.0378019	-0.036 (1.70e-02)	0.0327235	0.100993	-0.046 (1.70e-02)	0.0073009	0.0310357	-0.035 (1.69e-02)	0.0414911	0.121194	-0.05 (1.70e-02)	0.00322453	0.0159338	-0.032 (1.70e-02)	0.0596555	0.162373	-0.02 (1.70e-02)	0.248174	0.439519
Lifestyle measure	Daytime dozing sleeping	0.007 (7.89e-03)	0.397975	0.596623	0.008 (7.89e-03)	0.316227	0.515743	0.002 (7.89e-03)	0.792584	0.878641	0.003 (7.89e-03)	0.726252	0.834266	-4.05e-04 (7.88e-03)	0.958942	0.976763	1.80e-05 (7.88e-03)	0.998173	0.99862	4.17e-04 (7.89e-03)	0.957817	0.976331	-0.001 (7.88e-03)	0.850256	0.916605
Lifestyle measure	Sleep trouble start	-0.034 (3.50e-02)	0.327466	0.528865	-0.03 (3.50e-02)	0.388245	0.589353	-0.065 (3.49e-02)	0.0607864	0.16455	-0.056 (3.49e-02)	0.110046	0.251985	-0.041 (3.49e-02)	0.245662	0.437137	-0.017 (3.48e-02)	0.620391	0.764368	-0.042 (3.52e-02)	0.232975	0.420786	-0.049 (3.55e-02)	0.169088	0.34092
Lifestyle measure	Sleep trouble end	-0.006 (3.37e-02)	0.856038	0.92002	-0.005 (3.37e-02)	0.879211	0.934729	-0.011 (3.35e-02)	0.738824	0.842218	-0.035 (3.36e-02)	0.303379	0.501001	-0.032 (3.36e-02)	0.334307	0.535522	-0.02 (3.35e-02)	0.542435	0.710604	-0.037 (3.39e-02)	0.280063	0.476939	-0.022 (3.42e-02)	0.510433	0.686962
Lifestyle measure	Sleep any problem	0.064 (9.11e-03)	2.85695e-12	8.93447e-11	0.064 (9.10e-03)	1.85917e-12	5.93873e-11	0.058 (9.07e-03)	1.54406e-10	3.87924e-09	0.056 (9.06e-03)	9.24144e-10	2.04593e-08	0.048 (9.07e-03)	9.93489e-08	1.5811e-06	0.044 (9.10e-03)	1.3416e-06	1.729e-05	0.034 (9.15e-03)	0.000227453	0.00163532	0.032 (9.16e-03)	0.000495473	0.00316085
Lifestyle measure	Ever smoked	0.109 (1.61e-02)	1.36498e-11	3.83911e-10	0.11 (1.61e-02)	9.36914e-12	2.7207e-10	0.109 (1.61e-02)	1.50397e-11	4.20361e-10	0.108 (1.61e-02)	1.83335e-11	5.09239e-10	0.093 (1.61e-02)	7.00459e-09	1.36788e-07	0.089 (1.61e-02)	3.58198e-08	6.1374e-07	0.089 (1.61e-02)	3.49061e-08	6.01889e-07	0.08 (1.61e-02)	7.28222e-07	1.00203e-05
Lifestyle measure	Smoking status	0.059 (7.89e-03)	7.50316e-14	2.70994e-12	0.06 (7.88e-03)	2.88337e-14	1.09275e-12	0.058 (7.89e-03)	2.33834e-13	8.04389e-12	0.056 (7.88e-03)	9.07947e-13	2.98554e-11	0.053 (7.87e-03)	2.32599e-11	6.38149e-10	0.05 (7.88e-03)	1.85946e-10	4.49487e-09	0.047 (7.89e-03)	1.77176e-09	3.80929e-08	0.044 (7.88e-03)	2.28252e-08	4.09937e-07
Lifestyle measure	Current tobacco smoking	0.023 (7.92e-03)	0.00355948	0.0172834	0.023 (7.92e-03)	0.00337019	0.0164896	0.02 (7.93e-03)	0.013091	0.0491957	0.021 (7.92e-03)	0.00854627	0.0352248	0.025 (7.91e-03)	0.00150243	0.00834641	0.021 (7.91e-03)	0.00772316	0.0323389	0.017 (7.92e-03)	0.0306224	0.0958987	0.014 (7.91e-03)	0.0736315	0.190389
Lifestyle measure	Past tobacco smoking	-0.06 (7.93e-03)	3.0646e-14	1.15167e-12	-0.061 (7.93e-03)	1.64964e-14	6.35964e-13	-0.062 (7.93e-03)	3.94957e-15	1.59121e-13	-0.059 (7.93e-03)	7.51415e-14	2.70994e-12	-0.05 (7.92e-03)	3.00205e-10	7.06587e-09	-0.05 (7.93e-03)	4.19587e-10	9.72225e-09	-0.048 (7.93e-03)	1.09964e-09	2.41057e-08	-0.046 (7.92e-03)	4.49857e-09	9.22825e-08
Lifestyle measure	Light smokers at least 100 smokes in lifetime	0.075 (2.70e-02)	0.00528353	0.0241348	0.078 (2.70e-02)	0.00390469	0.0186992	0.087 (2.70e-02)	0.00119669	0.006861	0.082 (2.68e-02)	0.00235591	0.0123513	0.071 (2.69e-02)	0.00783553	0.0326811	0.078 (2.67e-02)	0.00334354	0.0163771	0.079 (2.67e-02)	0.00306958	0.0152694	0.078 (2.67e-02)	0.0035588	0.0172834
Lifestyle measure	Age started smoking in former smokers	0.007 (1.52e-02)	0.628104	0.768998	0.006 (1.52e-02)	0.694872	0.815088	-0.002 (1.52e-02)	0.905621	0.947612	0.001 (1.53e-02)	0.960743	0.977239	0.012 (1.54e-02)	0.435243	0.628076	0.007 (1.54e-02)	0.643387	0.777419	-0.006 (1.53e-02)	0.683973	0.808263	-0.011 (1.53e-02)	0.468307	0.654255
Lifestyle measure	Type of tobacco previously smoked	0.001 (1.50e-02)	0.951275	0.972366	0.001 (1.49e-02)	0.924689	0.957889	0.007 (1.50e-02)	0.661343	0.790149	0.003 (1.50e-02)	0.866281	0.927462	0.002 (1.52e-02)	0.905656	0.947612	0.004 (1.52e-02)	0.781758	0.872696	0.002 (1.51e-02)	0.900633	0.945007	0.003 (1.51e-02)	0.836267	0.906834
Lifestyle measure	Number of cigarettes previously smoked daily	0.032 (1.49e-02)	0.0296854	0.0933567	0.035 (1.48e-02)	0.0191921	0.0661225	0.035 (1.49e-02)	0.0183078	0.0639129	0.032 (1.50e-02)	0.0344485	0.10487	0.019 (1.51e-02)	0.215796	0.399933	0.016 (1.51e-02)	0.290839	0.488225	0.015 (1.51e-02)	0.308842	0.50684	0.013 (1.51e-02)	0.377693	0.579221
Lifestyle measure	Age stopped smoking	0.023 (1.47e-02)	0.121807	0.271275	0.025 (1.47e-02)	0.0932874	0.225017	0.025 (1.48e-02)	0.0914314	0.221856	0.022 (1.48e-02)	0.144568	0.306111	0.035 (1.49e-02)	0.0204922	0.0694251	0.036 (1.49e-02)	0.0168838	0.059924	0.034 (1.49e-02)	0.0215383	0.0724206	0.025 (1.49e-02)	0.0974505	0.231808
Lifestyle measure	Ever stopped smoking for 6 months	0.015 (3.14e-02)	0.638125	0.773989	0.018 (3.14e-02)	0.576048	0.732884	0.042 (3.16e-02)	0.183835	0.360417	0.035 (3.16e-02)	0.26182	0.455942	0.025 (3.19e-02)	0.432678	0.625788	0.051 (3.19e-02)	0.11363	0.257712	0.044 (3.19e-02)	0.168992	0.340883	0.064 (3.18e-02)	0.0434057	0.125852
Lifestyle measure	Number of unsuccessful stop smoking attempts	0.034 (1.55e-02)	0.0300807	0.0943344	0.033 (1.55e-02)	0.0309276	0.0966516	0.045 (1.56e-02)	0.00361826	0.0174739	0.039 (1.56e-02)	0.0118957	0.0456632	0.036 (1.57e-02)	0.0231833	0.0771398	0.027 (1.57e-02)	0.085629	0.212566	0.047 (1.56e-02)	0.002401	0.0125143	0.05 (1.56e-02)	0.00139072	0.00781318
Lifestyle measure	Likelihood of resuming smoking	-0.014 (1.52e-02)	0.351571	0.553017	-0.014 (1.52e-02)	0.360734	0.561505	-0.011 (1.53e-02)	0.453503	0.64368	-0.015 (1.53e-02)	0.329412	0.530857	-0.021 (1.54e-02)	0.176865	0.351843	-0.01 (1.54e-02)	0.533876	0.703446	-0.012 (1.54e-02)	0.446596	0.637465	-0.009 (1.54e-02)	0.545467	0.712421
Lifestyle measure	Smoking smokers in household	0.022 (8.00e-03)	0.00642499	0.0280045	0.022 (7.99e-03)	0.00711861	0.0304054	0.021 (8.00e-03)	0.0101014	0.0403723	0.018 (8.00e-03)	0.0238353	0.0787814	0.012 (7.98e-03)	0.144981	0.306405	0.014 (7.99e-03)	0.081904	0.205311	0.012 (7.99e-03)	0.135896	0.293445	0.01 (7.98e-03)	0.226377	0.412365
Lifestyle measure	Exposure to tobacco smoke at home	0.007 (8.06e-03)	0.409792	0.606016	0.007 (8.06e-03)	0.379091	0.580183	0.01 (8.07e-03)	0.21893	0.403234	0.008 (8.06e-03)	0.304798	0.502787	0.007 (8.05e-03)	0.36572	0.565526	0.007 (8.06e-03)	0.368439	0.568355	0.005 (8.06e-03)	0.555046	0.720095	0.008 (8.05e-03)	0.345535	0.548343
Lifestyle measure	Exposure to tobacco smoke outside home	0.015 (8.10e-03)	0.0605033	0.164082	0.016 (8.10e-03)	0.0526632	0.14701	0.015 (8.11e-03)	0.060135	0.16338	0.014 (8.10e-03)	0.0735607	0.190372	0.014 (8.08e-03)	0.0793577	0.200275	0.017 (8.09e-03)	0.0308379	0.0965061	0.015 (8.09e-03)	0.0626744	0.168235	0.014 (8.08e-03)	0.083584	0.20882
Lifestyle measure	Cooked vegetable intake	0.012 (7.96e-03)	0.142643	0.303714	0.013 (7.96e-03)	0.0979718	0.23262	0.021 (7.96e-03)	0.00849997	0.0350987	0.026 (7.95e-03)	0.000977188	0.00570494	0.024 (7.94e-03)	0.00276961	0.0140747	0.02 (7.95e-03)	0.012724	0.047978	0.022 (7.95e-03)	0.00560911	0.0254659	0.022 (7.94e-03)	0.00470724	0.0217692
Lifestyle measure	Salad raw vegetable intake	-0.005 (7.96e-03)	0.568033	0.725824	-0.005 (7.95e-03)	0.505994	0.685692	-0.001 (7.95e-03)	0.931582	0.961022	0.001 (7.94e-03)	0.923547	0.957349	0.001 (7.93e-03)	0.914261	0.952936	-0.002 (7.94e-03)	0.779311	0.871051	-0.001 (7.94e-03)	0.919088	0.954742	-0.001 (7.93e-03)	0.916346	0.953307
Lifestyle measure	Fresh fruit intake	-0.032 (7.91e-03)	6.32412e-05	0.000530609	-0.033 (7.91e-03)	2.54935e-05	0.000234726	-0.032 (7.91e-03)	5.52834e-05	0.000469122	-0.023 (7.90e-03)	0.00393035	0.0187783	-0.01 (7.89e-03)	0.219295	0.403574	-0.01 (7.90e-03)	0.208535	0.39089	-0.003 (7.90e-03)	0.728052	0.835239	0.001 (7.89e-03)	0.935247	0.963064
Lifestyle measure	Dried fruit intake	-0.006 (7.98e-03)	0.457707	0.646757	-0.006 (7.98e-03)	0.424317	0.619213	-0.004 (7.98e-03)	0.649624	0.781156	-0.006 (7.97e-03)	0.430171	0.624449	-0.007 (7.95e-03)	0.413438	0.609425	-0.007 (7.97e-03)	0.364702	0.564722	0.002 (7.96e-03)	0.807148	0.887308	0.001 (7.95e-03)	0.853305	0.918407
Lifestyle measure	Oily fish intake	-0.007 (7.83e-03)	0.353132	0.554692	-0.009 (7.82e-03)	0.274139	0.469892	-0.007 (7.83e-03)	0.386002	0.586608	-0.005 (7.82e-03)	0.558962	0.722401	-0.006 (7.81e-03)	0.411686	0.60761	-0.005 (7.82e-03)	0.547361	0.714188	-0.005 (7.82e-03)	0.527208	0.69795	-0.004 (7.81e-03)	0.578374	0.734798
Lifestyle measure	Non oily fish intake	-0.005 (7.91e-03)	0.549558	0.715673	-0.005 (7.90e-03)	0.547893	0.714338	-0.006 (7.91e-03)	0.482588	0.666914	-0.003 (7.90e-03)	0.699709	0.818279	-0.006 (7.89e-03)	0.46952	0.655745	-0.004 (7.89e-03)	0.647728	0.780677	-0.004 (7.90e-03)	0.611115	0.759351	-0.001 (7.89e-03)	0.907664	0.948825
Lifestyle measure	Processed meat intake	0.011 (7.63e-03)	0.162691	0.331761	0.012 (7.62e-03)	0.131315	0.286039	0.003 (7.63e-03)	0.682669	0.807859	0.001 (7.62e-03)	0.892127	0.941608	0.002 (7.61e-03)	0.755006	0.853094	0.002 (7.62e-03)	0.745008	0.846364	1.81e-04 (7.62e-03)	0.981016	0.98944	-0.003 (7.61e-03)	0.659572	0.788876
Lifestyle measure	Poultry intake	0.009 (7.92e-03)	0.269771	0.465094	0.01 (7.91e-03)	0.206818	0.388773	0.009 (7.92e-03)	0.245598	0.437137	0.011 (7.91e-03)	0.182162	0.358552	0.016 (7.90e-03)	0.0403904	0.118784	0.021 (7.91e-03)	0.00739048	0.0313272	0.015 (7.91e-03)	0.052306	0.146378	0.016 (7.90e-03)	0.0404838	0.118951
Lifestyle measure	Beef intake	-0.013 (7.90e-03)	0.0949705	0.227731	-0.013 (7.90e-03)	0.0982712	0.233016	-0.013 (7.90e-03)	0.113008	0.256794	-0.012 (7.90e-03)	0.13198	0.287077	-0.002 (7.88e-03)	0.782699	0.872875	0.003 (7.89e-03)	0.713036	0.825659	0.01 (7.90e-03)	0.219138	0.403452	0.009 (7.89e-03)	0.228622	0.415272
Lifestyle measure	Lamb mutton intake	-0.011 (7.84e-03)	0.146578	0.30876	-0.011 (7.84e-03)	0.175076	0.349372	-0.016 (7.84e-03)	0.0443464	0.127947	-0.014 (7.84e-03)	0.0745157	0.191955	-0.007 (7.83e-03)	0.405715	0.602777	-0.004 (7.83e-03)	0.65137	0.783045	-0.004 (7.84e-03)	0.642985	0.777178	-0.003 (7.83e-03)	0.739485	0.842542
Lifestyle measure	Pork intake	-0.012 (7.86e-03)	0.116552	0.262051	-0.014 (7.85e-03)	0.0853553	0.212061	-0.017 (7.86e-03)	0.029278	0.0924002	-0.012 (7.85e-03)	0.127493	0.280172	-0.009 (7.84e-03)	0.248252	0.439519	-0.006 (7.84e-03)	0.477766	0.663386	0.001 (7.85e-03)	0.925643	0.958219	0.001 (7.84e-03)	0.861984	0.925743
Lifestyle measure	Never eat eggs dairy wheat sugar	-0.012 (7.91e-03)	0.123731	0.274604	-0.012 (7.91e-03)	0.12472	0.276249	-0.009 (7.92e-03)	0.23406	0.422404	-0.007 (7.91e-03)	0.364245	0.56422	-0.005 (7.90e-03)	0.508095	0.686295	-1.04e-04 (7.90e-03)	0.989517	0.994409	0.002 (7.91e-03)	0.834966	0.905864	-2.24e-04 (7.90e-03)	0.977361	0.987073
Lifestyle measure	Cheese intake	-0.019 (7.90e-03)	0.0161998	0.0580981	-0.018 (7.90e-03)	0.0203423	0.0689695	-0.017 (7.90e-03)	0.0362224	0.108789	-0.013 (7.89e-03)	0.0879694	0.21581	-0.012 (7.88e-03)	0.128387	0.281528	-0.013 (7.89e-03)	0.0906391	0.220532	-0.012 (7.89e-03)	0.130132	0.284434	-0.015 (7.89e-03)	0.0524599	0.146626
Lifestyle measure	Bread intake	0.001 (7.60e-03)	0.863568	0.926554	0.002 (7.60e-03)	0.817056	0.894243	0.007 (7.61e-03)	0.329287	0.530857	0.008 (7.60e-03)	0.285924	0.483972	0.006 (7.59e-03)	0.419038	0.615212	0.004 (7.59e-03)	0.63355	0.772106	0.007 (7.60e-03)	0.37843	0.579766	0.007 (7.59e-03)	0.3889	0.589945
Lifestyle measure	Cereal intake	-0.033 (7.89e-03)	3.71994e-05	0.000326829	-0.033 (7.88e-03)	2.6981e-05	0.000247252	-0.03 (7.90e-03)	0.000169879	0.00126617	-0.025 (7.89e-03)	0.00145444	0.00812018	-0.016 (7.87e-03)	0.0402639	0.118658	-0.013 (7.88e-03)	0.108857	0.250416	-0.004 (7.88e-03)	0.654925	0.785424	-0.002 (7.87e-03)	0.792427	0.878641
Lifestyle measure	Salt added to food	0.022 (7.92e-03)	0.00616871	0.0273917	0.022 (7.92e-03)	0.0049986	0.0229977	0.022 (7.92e-03)	0.00564289	0.0255933	0.018 (7.92e-03)	0.0240998	0.0793627	0.018 (7.91e-03)	0.0239488	0.0789817	0.013 (7.91e-03)	0.0905753	0.220528	0.022 (7.92e-03)	0.00632694	0.0277859	0.018 (7.91e-03)	0.0255907	0.083534
Lifestyle measure	Tea intake	0.018 (7.97e-03)	0.0259497	0.0842142	0.017 (7.97e-03)	0.0282248	0.0899336	0.019 (7.98e-03)	0.019476	0.0668432	0.012 (7.97e-03)	0.118786	0.265738	0.011 (7.95e-03)	0.175348	0.349406	0.011 (7.96e-03)	0.172225	0.345687	0.007 (7.96e-03)	0.356669	0.5577	0.011 (7.95e-03)	0.183355	0.359634
Lifestyle measure	Coffee intake	-4.21e-05 (8.00e-03)	0.995801	0.997156	-0.001 (7.99e-03)	0.934859	0.963064	-0.001 (8.00e-03)	0.907051	0.948406	-0.004 (7.99e-03)	0.64224	0.776937	0.002 (7.98e-03)	0.826915	0.900937	0.002 (7.99e-03)	0.79696	0.881589	0.006 (7.99e-03)	0.48365	0.668175	-0.001 (7.98e-03)	0.892093	0.941608
Lifestyle measure	Hot drink temperature	0.002 (7.93e-03)	0.787373	0.876558	-0.001 (7.92e-03)	0.943948	0.96797	0.003 (7.93e-03)	0.705167	0.821654	0.003 (7.92e-03)	0.682581	0.807859	0.001 (7.91e-03)	0.863061	0.926232	-0.002 (7.91e-03)	0.810402	0.889354	0.003 (7.92e-03)	0.692524	0.813492	0.007 (7.91e-03)	0.403815	0.602512
Lifestyle measure	Water intake	0.01 (7.90e-03)	0.191613	0.371552	0.011 (7.90e-03)	0.156421	0.32206	0.019 (7.90e-03)	0.0167074	0.0594693	0.02 (7.89e-03)	0.0120344	0.0461165	0.019 (7.87e-03)	0.0164633	0.0589464	0.017 (7.88e-03)	0.0271198	0.0870011	0.019 (7.88e-03)	0.0149253	0.0543977	0.021 (7.86e-03)	0.0071972	0.0306532
Lifestyle measure	Major dietary changes in the last 5 years	0.026 (7.93e-03)	0.0012108	0.00692418	0.028 (7.92e-03)	0.000384287	0.00252725	0.023 (7.93e-03)	0.00447511	0.0209557	0.024 (7.92e-03)	0.00269254	0.0137612	0.017 (7.91e-03)	0.0286797	0.090918	0.018 (7.92e-03)	0.0219908	0.0736651	0.013 (7.92e-03)	0.109393	0.251261	0.011 (7.91e-03)	0.147067	0.309353
Lifestyle measure	Variation in diet	0.017 (7.91e-03)	0.0346078	0.105144	0.017 (7.90e-03)	0.0313243	0.0976863	0.018 (7.91e-03)	0.0230333	0.076812	0.019 (7.90e-03)	0.0155655	0.0563636	0.019 (7.89e-03)	0.0157323	0.0568294	0.018 (7.89e-03)	0.0235334	0.0780144	0.017 (7.90e-03)	0.0286863	0.090918	0.013 (7.89e-03)	0.110656	0.252863
Lifestyle measure	Time spend outdoors in summer	0.014 (7.83e-03)	0.0670783	0.177499	0.015 (7.83e-03)	0.0629047	0.168651	0.018 (7.82e-03)	0.0190677	0.0657954	0.017 (7.82e-03)	0.0325072	0.100464	0.011 (7.81e-03)	0.140829	0.300759	0.005 (7.82e-03)	0.511074	0.686962	0.002 (7.82e-03)	0.846828	0.914522	0.004 (7.81e-03)	0.585408	0.738907
Lifestyle measure	Time spent outdoors in winter	0.01 (8.13e-03)	0.227266	0.413649	0.011 (8.13e-03)	0.19107	0.370862	0.014 (8.12e-03)	0.0872188	0.214663	0.013 (8.11e-03)	0.105148	0.244651	0.013 (8.09e-03)	0.112478	0.255851	0.012 (8.11e-03)	0.137881	0.296587	0.012 (8.12e-03)	0.152265	0.316416	0.012 (8.11e-03)	0.139319	0.298674
Lifestyle measure	Skin colour	0.002 (7.88e-03)	0.841443	0.911538	0.001 (7.87e-03)	0.911796	0.951588	0.003 (7.87e-03)	0.744409	0.845996	0.004 (7.87e-03)	0.591305	0.743831	-0.007 (7.86e-03)	0.372559	0.573128	-0.006 (7.87e-03)	0.470981	0.65717	-0.002 (7.87e-03)	0.787745	0.87661	-0.003 (7.86e-03)	0.668385	0.796066
Lifestyle measure	Ease of skin tanning	-0.006 (7.82e-03)	0.441431	0.633124	-0.005 (7.82e-03)	0.524835	0.696664	-0.004 (7.82e-03)	0.580223	0.735757	-0.007 (7.81e-03)	0.353837	0.555104	0.001 (7.80e-03)	0.930171	0.960454	-0.002 (7.81e-03)	0.801475	0.88455	-0.001 (7.82e-03)	0.895922	0.943609	-0.002 (7.80e-03)	0.768404	0.863391
Lifestyle measure	Childhood sunburn occasions	0.025 (8.71e-03)	0.00424045	0.020067	0.024 (8.71e-03)	0.00569572	0.0257545	0.022 (8.72e-03)	0.0127134	0.047978	0.023 (8.71e-03)	0.00718443	0.030628	0.026 (8.70e-03)	0.00282602	0.0142802	0.024 (8.72e-03)	0.00683775	0.0294023	0.027 (8.69e-03)	0.00165466	0.00905711	0.027 (8.67e-03)	0.00170796	0.00926939
Lifestyle measure	Hair colour	0.005 (7.85e-03)	0.497567	0.680048	0.005 (7.84e-03)	0.514067	0.688181	0.002 (7.85e-03)	0.785961	0.875421	0.001 (7.84e-03)	0.888271	0.939312	0.005 (7.83e-03)	0.564514	0.724019	0.005 (7.84e-03)	0.511304	0.687065	0.008 (7.84e-03)	0.316062	0.515661	0.009 (7.83e-03)	0.244505	0.436339
Lifestyle measure	Facial ageing	-0.01 (8.03e-03)	0.211815	0.394462	-0.012 (8.02e-03)	0.147754	0.31036	-0.008 (8.02e-03)	0.313488	0.512585	-0.005 (8.02e-03)	0.51436	0.688275	-0.006 (8.00e-03)	0.475915	0.661864	-0.013 (8.00e-03)	0.0962173	0.229607	-0.013 (8.02e-03)	0.100482	0.237253	-0.013 (8.00e-03)	0.105491	0.245129
Lifestyle measure	Use of sun protection	-0.007 (7.77e-03)	0.366111	0.565748	-0.006 (7.77e-03)	0.407418	0.603785	-0.004 (7.77e-03)	0.619349	0.764074	-0.008 (7.77e-03)	0.331226	0.532438	-0.01 (7.75e-03)	0.21205	0.394462	-0.005 (7.76e-03)	0.513873	0.688181	-0.005 (7.77e-03)	0.52876	0.699177	-0.006 (7.75e-03)	0.448627	0.638936
Lifestyle measure	Frequency of solarium sunlamp use	0.006 (7.96e-03)	0.468007	0.654039	0.004 (7.96e-03)	0.581985	0.736873	0.013 (7.96e-03)	0.115889	0.261219	0.014 (7.95e-03)	0.0846767	0.210609	0.013 (7.94e-03)	0.0950787	0.227731	0.015 (7.95e-03)	0.0518183	0.145286	0.01 (7.96e-03)	0.210276	0.392797	0.01 (7.95e-03)	0.22542	0.411293
Lifestyle measure	Vitamin and mineral supplements	0.02 (7.90e-03)	0.010621	0.0419215	0.02 (7.90e-03)	0.0108391	0.0426695	0.022 (7.90e-03)	0.00621753	0.027448	0.023 (7.89e-03)	0.00295138	0.01478	0.023 (7.88e-03)	0.00324735	0.0160274	0.022 (7.89e-03)	0.00626742	0.0276137	0.013 (7.90e-03)	0.105992	0.245977	0.008 (7.89e-03)	0.282424	0.479333
Lifestyle measure	Mineral and other dietary supplements	0.015 (7.87e-03)	0.0641596	0.171092	0.013 (7.87e-03)	0.10453	0.243841	0.011 (7.87e-03)	0.145744	0.307582	0.012 (7.87e-03)	0.115526	0.260899	0.011 (7.85e-03)	0.149722	0.312878	0.013 (7.86e-03)	0.104984	0.244398	0.011 (7.87e-03)	0.144306	0.305992	0.008 (7.86e-03)	0.285264	0.483256
Lifestyle measure	Alcohol weekly unit	0.001 (7.58e-03)	0.899063	0.944768	-2.98e-04 (7.58e-03)	0.968598	0.981112	0.002 (7.59e-03)	0.815243	0.893147	0.006 (7.58e-03)	0.395294	0.595004	-0.002 (7.57e-03)	0.75381	0.852349	0.002 (7.57e-03)	0.794381	0.879933	1.54e-04 (7.58e-03)	0.983808	0.991434	-0.002 (7.57e-03)	0.83348	0.904909
Physical measure	Overall health rating	0.069 (7.92e-03)	2.15103e-18	1.20243e-16	0.068 (7.92e-03)	7.75973e-18	3.98868e-16	0.064 (7.93e-03)	1.019e-15	4.42424e-14	0.06 (7.92e-03)	3.9274e-14	1.46361e-12	0.056 (7.91e-03)	1.8245e-12	5.8699e-11	0.055 (7.92e-03)	3.42655e-12	1.06413e-10	0.044 (7.93e-03)	2.38686e-08	4.25261e-07	0.04 (7.92e-03)	4.751e-07	6.80977e-06
Physical measure	Long standing illness, disability or infirmity	0.129 (1.81e-02)	9.79404e-13	3.197e-11	0.124 (1.81e-02)	7.61158e-12	2.23941e-10	0.117 (1.81e-02)	1.12005e-10	2.8622e-09	0.115 (1.81e-02)	1.7732e-10	4.30964e-09	0.108 (1.81e-02)	2.22422e-09	4.69185e-08	0.105 (1.81e-02)	5.79598e-09	1.15713e-07	0.083 (1.81e-02)	4.16127e-06	4.75938e-05	0.079 (1.80e-02)	1.14043e-05	0.000116705
Physical measure	Falls in the last year	0.024 (7.89e-03)	0.00237124	0.0124094	0.026 (7.88e-03)	0.00114027	0.00656282	0.027 (7.89e-03)	0.000498472	0.00317545	0.027 (7.88e-03)	0.000623202	0.00387078	0.025 (7.87e-03)	0.00149642	0.00832336	0.028 (7.88e-03)	0.000371929	0.00245682	0.022 (7.88e-03)	0.0055189	0.0250818	0.021 (7.87e-03)	0.00651851	0.0283017
Physical measure	Weight change compared with 1 year ago	0.037 (7.92e-03)	2.47585e-06	3.02513e-05	0.037 (7.92e-03)	3.46013e-06	4.01914e-05	0.037 (7.92e-03)	2.52657e-06	3.07033e-05	0.039 (7.92e-03)	8.06963e-07	1.09356e-05	0.035 (7.90e-03)	1.16534e-05	0.000118982	0.036 (7.91e-03)	4.527e-06	5.12526e-05	0.029 (7.92e-03)	0.000305668	0.00208376	0.018 (7.91e-03)	0.0253833	0.083039
Physical measure	Leg pain on walking	0.078 (2.07e-02)	0.000163803	0.00122702	0.08 (2.07e-02)	9.80624e-05	0.000781702	0.075 (2.07e-02)	0.000274511	0.0018974	0.07 (2.07e-02)	0.000747679	0.00445574	0.09 (2.06e-02)	1.2542e-05	0.00012604	0.078 (2.07e-02)	0.000152151	0.00115521	0.053 (2.06e-02)	0.0102377	0.0407322	0.059 (2.06e-02)	0.00444579	0.020884
Physical measure	Leg pain when standing still or sitting	0.125 (3.41e-02)	0.00026193	0.00183201	0.133 (3.42e-02)	9.66703e-05	0.000771982	0.144 (3.43e-02)	2.7038e-05	0.000247268	0.135 (3.43e-02)	8.86859e-05	0.000714601	0.132 (3.42e-02)	0.000108259	0.000853854	0.11 (3.42e-02)	0.00130596	0.00742088	0.103 (3.41e-02)	0.00250984	0.0129758	0.104 (3.41e-02)	0.00227515	0.011951
Physical measure	Leg pain in calf/calves	0.029 (3.87e-02)	0.460054	0.648601	0.028 (3.87e-02)	0.477267	0.663044	0.048 (3.89e-02)	0.218797	0.4032	0.05 (3.90e-02)	0.203753	0.385604	0.075 (3.90e-02)	0.0535939	0.148972	0.096 (3.92e-02)	0.0142322	0.0525137	0.089 (3.91e-02)	0.0234065	0.0777089	0.095 (3.91e-02)	0.0150897	0.0549075
Physical measure	Leg pain when walking uphill or hurrying	0.086 (3.47e-02)	0.0132105	0.0494784	0.082 (3.47e-02)	0.0181945	0.0636666	0.081 (3.47e-02)	0.0194257	0.0667218	0.057 (3.48e-02)	0.0990861	0.234386	0.074 (3.47e-02)	0.0319827	0.0993241	0.068 (3.47e-02)	0.0496155	0.140269	0.038 (3.46e-02)	0.27079	0.466117	0.031 (3.45e-02)	0.367321	0.56702
Physical measure	Leg pain when walking normally	0.109 (3.37e-02)	0.00126627	0.00721368	0.107 (3.37e-02)	0.00156801	0.00864632	0.079 (3.38e-02)	0.018878	0.0653984	0.055 (3.38e-02)	0.101755	0.238871	0.064 (3.38e-02)	0.0593726	0.161702	0.05 (3.38e-02)	0.139775	0.299222	0.043 (3.37e-02)	0.197998	0.378234	0.045 (3.37e-02)	0.180192	0.3564
Physical measure	Leg pain on walking action taken	-0.02 (1.66e-02)	0.228871	0.415555	-0.023 (1.66e-02)	0.175371	0.349406	-0.021 (1.67e-02)	0.198424	0.37869	-0.021 (1.67e-02)	0.199716	0.379894	-0.022 (1.67e-02)	0.182919	0.359292	-0.027 (1.67e-02)	0.102408	0.240025	-0.011 (1.67e-02)	0.520845	0.693426	-0.014 (1.67e-02)	0.398687	0.596848
Physical measure	Leg pain on walking effect of standing still	-0.067 (3.77e-02)	0.0762027	0.195065	-0.058 (3.77e-02)	0.124862	0.276428	-0.047 (3.78e-02)	0.210733	0.393085	-0.02 (3.80e-02)	0.599344	0.749934	-0.025 (3.77e-02)	0.506255	0.685692	-0.019 (3.78e-02)	0.62278	0.76555	0.006 (3.78e-02)	0.871803	0.931144	0.027 (3.78e-02)	0.473348	0.659443
Physical measure	Surgery on leg arteries other than for varicose veins	-0.042 (1.32e-01)	0.74934	0.849652	-0.018 (1.32e-01)	0.888842	0.939495	0.007 (1.33e-01)	0.95821	0.976331	0.062 (1.33e-01)	0.640619	0.775961	0.138 (1.33e-01)	0.301864	0.499051	0.094 (1.34e-01)	0.4812	0.665613	0.095 (1.33e-01)	0.477812	0.663386	0.052 (1.33e-01)	0.694976	0.815088
Physical measure	Surgery amputation of toe or leg	0.018 (1.67e-02)	0.289389	0.487012	0.022 (1.67e-02)	0.179872	0.355924	0.022 (1.67e-02)	0.192081	0.372016	0.019 (1.68e-02)	0.249567	0.441321	0.015 (1.67e-02)	0.373989	0.574537	0.014 (1.68e-02)	0.404379	0.602512	0.011 (1.67e-02)	0.521398	0.693828	0.013 (1.67e-02)	0.453998	0.644019
Physical measure	Ever pain last month	0.129 (1.60e-02)	7.58019e-16	3.32339e-14	0.129 (1.60e-02)	6.52983e-16	2.89123e-14	0.135 (1.60e-02)	3.92202e-17	1.86588e-15	0.126 (1.60e-02)	3.69372e-15	1.50166e-13	0.1 (1.60e-02)	3.02527e-10	7.08324e-09	0.102 (1.60e-02)	1.76467e-10	4.30964e-09	0.093 (1.60e-02)	5.00266e-09	1.0123e-07	0.089 (1.59e-02)	2.09373e-08	3.80473e-07
Physical measure	Headaches for 3 months	0.039 (3.18e-02)	0.217072	0.400968	0.032 (3.17e-02)	0.305251	0.503164	0.046 (3.17e-02)	0.150735	0.314114	0.036 (3.18e-02)	0.254985	0.446473	0.049 (3.19e-02)	0.121892	0.271329	0.036 (3.22e-02)	0.258213	0.45089	0.055 (3.23e-02)	0.0875515	0.215127	0.039 (3.20e-02)	0.218821	0.4032
Physical measure	Neck shoulder pain for 3 months	0.07 (3.01e-02)	0.019608	0.0670904	0.067 (3.00e-02)	0.0248609	0.0815087	0.083 (3.03e-02)	0.00621419	0.027448	0.067 (3.02e-02)	0.0258099	0.0840656	0.084 (3.03e-02)	0.00588334	0.0265225	0.081 (3.05e-02)	0.00779381	0.0325434	0.095 (3.05e-02)	0.00182188	0.00980437	0.096 (3.05e-02)	0.00165968	0.00906238
Physical measure	Back pain for 3 months	0.062 (2.79e-02)	0.0253696	0.083039	0.063 (2.79e-02)	0.0239304	0.0789817	0.07 (2.79e-02)	0.012095	0.0462297	0.056 (2.79e-02)	0.0462114	0.131979	0.032 (2.83e-02)	0.254917	0.446473	0.036 (2.83e-02)	0.208633	0.39089	0.049 (2.86e-02)	0.0856537	0.212566	0.062 (2.87e-02)	0.0309197	0.0966516
Physical measure	Hip pain for 3 months	0.06 (4.60e-02)	0.189551	0.368553	0.062 (4.60e-02)	0.179011	0.354847	0.091 (4.66e-02)	0.0503321	0.141741	0.062 (4.62e-02)	0.180856	0.357064	-0.006 (4.63e-02)	0.893502	0.942521	-0.006 (4.57e-02)	0.902784	0.946146	-0.007 (4.49e-02)	0.874064	0.933114	-0.019 (4.47e-02)	0.666611	0.794743
Physical measure	Knee pain for 3 months	0.069 (3.28e-02)	0.0364112	0.108999	0.072 (3.28e-02)	0.0282465	0.0899336	0.081 (3.30e-02)	0.0141749	0.0524341	0.085 (3.30e-02)	0.0102901	0.040868	0.067 (3.29e-02)	0.0426002	0.123787	0.073 (3.29e-02)	0.0265489	0.0856143	0.054 (3.29e-02)	0.0998227	0.235945	0.044 (3.28e-02)	0.180927	0.357064
Physical measure	Ever vascular heart problem diagnosed	0.073 (1.91e-02)	0.00013354	0.0010332	0.07 (1.91e-02)	0.000233159	0.0016683	0.096 (1.91e-02)	4.39937e-07	6.36698e-06	0.106 (1.91e-02)	3.1666e-08	5.55335e-07	0.108 (1.90e-02)	1.45856e-08	2.71235e-07	0.115 (1.91e-02)	1.81964e-09	3.89352e-08	0.097 (1.91e-02)	4.06166e-07	5.93587e-06	0.092 (1.90e-02)	1.2932e-06	1.68116e-05
Physical measure	Age high blood pressure diagnosed	-0.013 (1.42e-02)	0.363872	0.563837	-0.014 (1.41e-02)	0.323041	0.523799	-0.009 (1.41e-02)	0.514979	0.688692	-0.009 (1.41e-02)	0.506296	0.685692	-0.01 (1.41e-02)	0.498622	0.680867	-0.015 (1.42e-02)	0.281736	0.478694	-0.021 (1.43e-02)	0.13726	0.295821	-0.019 (1.43e-02)	0.187399	0.365163
Physical measure	Blood clot problem diagnosed	0.045 (1.72e-02)	0.0084862	0.0350742	0.046 (1.72e-02)	0.00702754	0.0301315	0.044 (1.72e-02)	0.0102057	0.040646	0.042 (1.72e-02)	0.0135485	0.0506172	0.025 (1.71e-02)	0.14473	0.30631	0.035 (1.72e-02)	0.0421618	0.122752	0.026 (1.72e-02)	0.134583	0.291456	0.027 (1.72e-02)	0.111182	0.253676
Physical measure	Age asthma diagnosed	0.004 (2.16e-02)	0.844887	0.913524	0.005 (2.15e-02)	0.802847	0.885383	0.002 (2.14e-02)	0.916328	0.953307	-0.002 (2.16e-02)	0.944074	0.96797	0.003 (2.16e-02)	0.875687	0.933969	-0.002 (2.17e-02)	0.923739	0.957349	-0.007 (2.17e-02)	0.734429	0.839063	-0.009 (2.19e-02)	0.682562	0.807859
Physical measure	Age hay fever, rhinitis or eczema diagnosed	0.031 (1.39e-02)	0.0233356	0.0775311	0.031 (1.38e-02)	0.0262536	0.0850154	0.036 (1.38e-02)	0.00856272	0.0352308	0.032 (1.39e-02)	0.0214043	0.0720264	0.033 (1.38e-02)	0.0183417	0.0639815	0.033 (1.39e-02)	0.0171	0.0604994	0.032 (1.39e-02)	0.020677	0.0698396	0.025 (1.38e-02)	0.0712686	0.185298
Physical measure	Diabetes diagnosed by doctor	0.05 (3.66e-02)	0.169335	0.341111	0.05 (3.66e-02)	0.170641	0.343432	0.061 (3.66e-02)	0.0965321	0.230236	0.069 (3.66e-02)	0.0585253	0.160017	0.032 (3.65e-02)	0.381288	0.581717	0.055 (3.65e-02)	0.132454	0.287606	0.057 (3.65e-02)	0.115573	0.260899	0.072 (3.65e-02)	0.0480233	0.136616
Physical measure	Cancer diagnosed by doctor	0.032 (2.69e-02)	0.239273	0.429385	0.034 (2.69e-02)	0.211906	0.394462	0.021 (2.69e-02)	0.426344	0.620543	0.031 (2.69e-02)	0.252998	0.444911	0.048 (2.68e-02)	0.0760798	0.194862	0.059 (2.69e-02)	0.0273196	0.0875794	0.061 (2.69e-02)	0.0225262	0.0752894	0.057 (2.69e-02)	0.0324637	0.100399
Physical measure	Fractured broken bones in last 5 years	0.003 (2.87e-02)	0.914974	0.952936	0.007 (2.87e-02)	0.820562	0.896763	0.015 (2.88e-02)	0.602442	0.753179	0.018 (2.87e-02)	0.520739	0.693426	0.019 (2.87e-02)	0.51375	0.688181	0.013 (2.87e-02)	0.660497	0.789349	0.017 (2.87e-02)	0.5451	0.71215	0.019 (2.87e-02)	0.499488	0.681713
Physical measure	Fracture resulting from simple fall	0.038 (4.55e-02)	0.398121	0.596623	0.041 (4.54e-02)	0.363508	0.56369	0.042 (4.48e-02)	0.353256	0.554692	0.042 (4.45e-02)	0.34077	0.542538	0.056 (4.40e-02)	0.204336	0.385867	0.034 (4.43e-02)	0.449138	0.639177	0.058 (4.44e-02)	0.193795	0.374202	0.042 (4.41e-02)	0.344154	0.546734
Physical measure	Other serious medical condition diagnosed by doctor	0.099 (2.28e-02)	1.32607e-05	0.00013237	0.097 (2.28e-02)	2.00387e-05	0.000191073	0.089 (2.28e-02)	9.20818e-05	0.000737974	0.076 (2.28e-02)	0.000784314	0.00465797	0.086 (2.28e-02)	0.000146425	0.00111427	0.084 (2.28e-02)	0.000221208	0.00160071	0.063 (2.28e-02)	0.00591067	0.0265664	0.052 (2.28e-02)	0.0231025	0.0769854
Physical measure	Medication for pain relief, constipation or heartburn	0.12 (1.65e-02)	4.25088e-13	1.41865e-11	0.12 (1.65e-02)	3.1144e-13	1.06318e-11	0.124 (1.65e-02)	6.31357e-14	2.31429e-12	0.12 (1.65e-02)	4.21042e-13	1.41572e-11	0.105 (1.65e-02)	1.63631e-10	4.04285e-09	0.104 (1.65e-02)	2.883e-10	6.85786e-09	0.087 (1.65e-02)	1.17053e-07	1.84968e-06	0.086 (1.64e-02)	1.67853e-07	2.5532e-06
Physical measure	Diastolic blood pressure (automated reading)	0.011 (7.86e-03)	0.153367	0.317674	0.009 (7.85e-03)	0.249617	0.441321	0.01 (7.86e-03)	0.225382	0.411293	0.014 (7.85e-03)	0.0679217	0.178569	0.006 (7.84e-03)	0.411006	0.606808	0.011 (7.85e-03)	0.17491	0.349278	0.002 (7.86e-03)	0.809089	0.88861	0.003 (7.85e-03)	0.692085	0.813487
Physical measure	Diastolic blood pressure (manual reading)	0.026 (1.89e-02)	0.176191	0.350657	0.024 (1.89e-02)	0.204042	0.385825	0.014 (1.90e-02)	0.46585	0.652513	0.008 (1.92e-02)	0.66866	0.796125	-0.01 (1.88e-02)	0.608631	0.757739	-0.006 (1.89e-02)	0.74711	0.847989	-0.001 (1.89e-02)	0.964791	0.97991	-0.005 (1.89e-02)	0.770595	0.864551
Physical measure	Pulse rate during blood pressure measurement	0.011 (1.89e-02)	0.564547	0.724019	0.012 (1.89e-02)	0.542785	0.710787	0.017 (1.90e-02)	0.366244	0.565748	0.019 (1.92e-02)	0.321498	0.521676	0.003 (1.88e-02)	0.878611	0.934592	4.66e-04 (1.89e-02)	0.980355	0.989426	0.007 (1.88e-02)	0.692337	0.813487	-0.006 (1.88e-02)	0.760898	0.857328
Physical measure	Pulse rate (automated reading)	0.033 (7.87e-03)	2.10025e-05	0.000198317	0.033 (7.87e-03)	2.16719e-05	0.000203693	0.023 (7.87e-03)	0.00299153	0.0149143	0.023 (7.87e-03)	0.00291619	0.0146695	0.012 (7.86e-03)	0.120315	0.268621	0.009 (7.87e-03)	0.244828	0.436378	0.006 (7.87e-03)	0.42192	0.618024	0.003 (7.86e-03)	0.716283	0.827709
Physical measure	Systolic blood pressure (automated reading)	0.008 (7.51e-03)	0.292605	0.48972	0.007 (7.51e-03)	0.358621	0.559384	0.007 (7.51e-03)	0.32563	0.527042	0.007 (7.51e-03)	0.361249	0.561525	0.004 (7.50e-03)	0.585397	0.738907	0.011 (7.50e-03)	0.127364	0.280025	0.005 (7.51e-03)	0.480555	0.665133	0.007 (7.50e-03)	0.325979	0.527416
Physical measure	Systolic blood pressure (manual reading)	0.016 (1.81e-02)	0.376876	0.578376	0.015 (1.81e-02)	0.393112	0.593242	0.009 (1.82e-02)	0.617065	0.763562	0.007 (1.84e-02)	0.69353	0.814033	-0.01 (1.80e-02)	0.575883	0.732882	-0.01 (1.81e-02)	0.574	0.730957	-0.003 (1.80e-02)	0.86424	0.927053	0.002 (1.80e-02)	0.91938	0.954795
Physical measure	Pulse rate	0.027 (7.92e-03)	0.000670579	0.0040745	0.027 (7.91e-03)	0.000577794	0.0036189	0.021 (7.92e-03)	0.00957221	0.0387043	0.023 (7.92e-03)	0.00366128	0.0176436	0.009 (7.90e-03)	0.262946	0.457546	0.01 (7.91e-03)	0.184773	0.361621	0.008 (7.91e-03)	0.292326	0.489683	0.006 (7.90e-03)	0.482363	0.666914
Physical measure	Pulse wave Arterial Stiffness Index	0.019 (7.99e-03)	0.0146683	0.0539444	0.02 (7.98e-03)	0.0124447	0.0472834	0.019 (7.99e-03)	0.0182401	0.0637263	0.021 (7.98e-03)	0.00907723	0.0370716	0.02 (7.96e-03)	0.0113647	0.0442324	0.019 (7.97e-03)	0.020262	0.0687502	0.019 (7.98e-03)	0.0157711	0.0569235	0.017 (7.97e-03)	0.0344431	0.10487
Physical measure	Pulse wave peak to peak time	-0.018 (8.06e-03)	0.0268676	0.0863779	-0.019 (8.06e-03)	0.0172815	0.061045	-0.022 (8.07e-03)	0.00765674	0.0320909	-0.025 (8.06e-03)	0.00199537	0.010623	-0.022 (8.04e-03)	0.00641638	0.0279942	-0.022 (8.05e-03)	0.00723294	0.0307761	-0.022 (8.05e-03)	0.00672793	0.0290138	-0.016 (8.05e-03)	0.0496211	0.140269
Physical measure	Pulse wave Reflection Index	0.001 (8.08e-03)	0.945808	0.969075	0.001 (8.08e-03)	0.876113	0.933969	0.003 (8.09e-03)	0.731404	0.83759	0.004 (8.08e-03)	0.658008	0.787848	0.004 (8.06e-03)	0.624924	0.766833	0.002 (8.07e-03)	0.760585	0.857192	-0.002 (8.07e-03)	0.849208	0.916061	-6.89e-05 (8.06e-03)	0.993179	0.996953
Physical measure	Body Mass Index	0.046 (7.91e-03)	4.97319e-09	1.01091e-07	0.046 (7.91e-03)	6.74333e-09	1.32847e-07	0.041 (7.92e-03)	2.00091e-07	3.01282e-06	0.041 (7.91e-03)	1.62102e-07	2.49113e-06	0.04 (7.90e-03)	4.09649e-07	5.96726e-06	0.048 (7.90e-03)	1.82885e-09	3.89458e-08	0.037 (7.90e-03)	2.50897e-06	3.05725e-05	0.032 (7.90e-03)	4.63647e-05	0.000397971
Physical measure	Leg fat free mass (right)	0.011 (4.48e-03)	0.01572	0.0568294	0.01 (4.48e-03)	0.0231742	0.0771398	0.008 (4.49e-03)	0.0862766	0.213165	0.009 (4.48e-03)	0.0366774	0.109567	0.009 (4.48e-03)	0.0456426	0.131178	0.01 (4.48e-03)	0.0243326	0.0800112	0.012 (4.48e-03)	0.00538748	0.0245594	0.009 (4.47e-03)	0.0534476	0.148964
Physical measure	Leg predicted mass (left)	0.013 (4.47e-03)	0.00392185	0.0187577	0.012 (4.47e-03)	0.00617416	0.0273917	0.01 (4.47e-03)	0.0299658	0.0941061	0.011 (4.47e-03)	0.0143006	0.0527222	0.01 (4.46e-03)	0.0200215	0.0682123	0.012 (4.46e-03)	0.0063591	0.027853	0.013 (4.47e-03)	0.00260421	0.0133556	0.01 (4.46e-03)	0.0286647	0.090918
Physical measure	Leg predicted mass (right)	0.011 (4.41e-03)	0.0131222	0.0492303	0.01 (4.41e-03)	0.0192984	0.0663864	0.008 (4.41e-03)	0.0736523	0.190389	0.01 (4.41e-03)	0.03005	0.0943044	0.009 (4.40e-03)	0.0399285	0.117862	0.01 (4.40e-03)	0.0193897	0.0666493	0.013 (4.40e-03)	0.00444213	0.020884	0.009 (4.40e-03)	0.0458658	0.131398
Physical measure	Arm fat percentage (left)	0.032 (5.77e-03)	3.94122e-08	6.65099e-07	0.031 (5.77e-03)	9.7251e-08	1.55324e-06	0.025 (5.78e-03)	1.04405e-05	0.000108582	0.024 (5.77e-03)	2.7201e-05	0.000248251	0.025 (5.76e-03)	1.07239e-05	0.000110748	0.031 (5.76e-03)	8.09842e-08	1.30744e-06	0.023 (5.77e-03)	7.05622e-05	0.000586532	0.02 (5.76e-03)	0.000712737	0.00427833
Physical measure	Arm fat percentage (right)	0.033 (5.80e-03)	1.64767e-08	3.01982e-07	0.032 (5.80e-03)	3.13863e-08	5.52597e-07	0.027 (5.81e-03)	3.44144e-06	4.00784e-05	0.026 (5.80e-03)	1.02008e-05	0.000107085	0.027 (5.79e-03)	3.11614e-06	3.68661e-05	0.033 (5.79e-03)	1.63911e-08	3.01649e-07	0.025 (5.80e-03)	2.16811e-05	0.000203693	0.021 (5.79e-03)	0.000275318	0.00190003
Physical measure	Arm fat mass (left)	0.039 (7.80e-03)	6.59569e-07	9.18876e-06	0.038 (7.80e-03)	1.32625e-06	1.71415e-05	0.032 (7.80e-03)	3.97964e-05	0.000347597	0.032 (7.80e-03)	3.34453e-05	0.000297943	0.033 (7.79e-03)	2.55091e-05	0.000234726	0.039 (7.79e-03)	5.50708e-07	7.84321e-06	0.031 (7.79e-03)	6.06178e-05	0.000512444	0.027 (7.78e-03)	0.000566982	0.00356659
Physical measure	Arm fat mass (right)	0.039 (7.79e-03)	6.42006e-07	9.00016e-06	0.038 (7.79e-03)	1.11294e-06	1.47251e-05	0.032 (7.80e-03)	3.15464e-05	0.000285001	0.032 (7.79e-03)	3.22568e-05	0.000289083	0.033 (7.78e-03)	2.08299e-05	0.000197355	0.04 (7.78e-03)	3.54639e-07	5.23414e-06	0.032 (7.79e-03)	3.1785e-05	0.000285622	0.028 (7.78e-03)	0.000338351	0.00227877
Physical measure	Arm fat free mass (right)	0.012 (4.09e-03)	0.00295074	0.01478	0.012 (4.09e-03)	0.00475886	0.0219851	0.01 (4.10e-03)	0.0139428	0.0518304	0.012 (4.09e-03)	0.00318105	0.0157538	0.009 (4.09e-03)	0.0291395	0.0920931	0.01 (4.09e-03)	0.0181526	0.0636194	0.011 (4.09e-03)	0.00754784	0.0317834	0.008 (4.08e-03)	0.0388723	0.115277
Physical measure	Arm fat free mass (left)	0.014 (4.32e-03)	0.00129714	0.00738014	0.014 (4.32e-03)	0.00177375	0.00956414	0.013 (4.32e-03)	0.00313649	0.0155503	0.015 (4.32e-03)	0.00044917	0.00289854	0.011 (4.31e-03)	0.00995362	0.0399047	0.013 (4.31e-03)	0.00373121	0.0179227	0.013 (4.32e-03)	0.002529	0.0130296	0.011 (4.31e-03)	0.0122934	0.0468679
Physical measure	Arm predicted mass (left)	0.013 (4.26e-03)	0.00189339	0.0101162	0.013 (4.26e-03)	0.0027689	0.0140747	0.012 (4.26e-03)	0.00565625	0.025602	0.014 (4.26e-03)	0.00109089	0.00630448	0.011 (4.25e-03)	0.0124409	0.0472834	0.012 (4.25e-03)	0.00600143	0.0268652	0.013 (4.25e-03)	0.00240444	0.0125177	0.011 (4.25e-03)	0.0111667	0.0435376
Physical measure	Arm predicted mass (right)	0.011 (4.05e-03)	0.00476772	0.0220034	0.011 (4.04e-03)	0.00784142	0.0326811	0.009 (4.05e-03)	0.0191438	0.0660071	0.012 (4.04e-03)	0.00390109	0.0186992	0.009 (4.04e-03)	0.0335005	0.102683	0.009 (4.04e-03)	0.0200732	0.0682123	0.01 (4.04e-03)	0.0101552	0.0405484	0.008 (4.04e-03)	0.0481863	0.136905
Physical measure	Trunk fat percentage	0.041 (7.18e-03)	1.46171e-08	2.71235e-07	0.039 (7.18e-03)	3.83851e-08	6.51027e-07	0.032 (7.19e-03)	1.11146e-05	0.000114001	0.029 (7.18e-03)	4.83113e-05	0.000413886	0.031 (7.17e-03)	1.69968e-05	0.000167054	0.038 (7.17e-03)	8.13274e-08	1.30826e-06	0.032 (7.18e-03)	6.92015e-06	7.51139e-05	0.026 (7.17e-03)	0.000305526	0.00208376
Physical measure	Trunk fat mass	0.046 (7.97e-03)	8.28524e-09	1.60396e-07	0.045 (7.96e-03)	2.10145e-08	3.80473e-07	0.036 (7.97e-03)	5.19417e-06	5.80709e-05	0.035 (7.97e-03)	1.03134e-05	0.00010751	0.036 (7.95e-03)	5.13022e-06	5.74997e-05	0.044 (7.96e-03)	3.78728e-08	6.4644e-07	0.038 (7.96e-03)	1.55298e-06	1.97366e-05	0.031 (7.95e-03)	7.57624e-05	0.000623958
Physical measure	Trunk fat free mass	0.007 (4.17e-03)	0.117357	0.263465	0.006 (4.17e-03)	0.148654	0.311811	0.005 (4.17e-03)	0.21736	0.401005	0.007 (4.17e-03)	0.0785622	0.198829	0.005 (4.16e-03)	0.256302	0.448114	0.005 (4.16e-03)	0.226608	0.412619	0.007 (4.17e-03)	0.0858925	0.212568	0.006 (4.16e-03)	0.152789	0.316623
Physical measure	Trunk predicted mass	0.007 (4.11e-03)	0.104581	0.243841	0.006 (4.11e-03)	0.134742	0.291602	0.005 (4.11e-03)	0.20207	0.382906	0.007 (4.11e-03)	0.0771047	0.1965	0.004 (4.11e-03)	0.305104	0.503107	0.005 (4.11e-03)	0.273145	0.468728	0.007 (4.11e-03)	0.111457	0.254044	0.006 (4.10e-03)	0.179551	0.355712
Physical measure	Basal metabolic rate	0.015 (4.68e-03)	0.00182666	0.00981831	0.014 (4.68e-03)	0.00287578	0.0144988	0.012 (4.68e-03)	0.0131195	0.0492303	0.013 (4.68e-03)	0.00409986	0.0195049	0.011 (4.67e-03)	0.0183797	0.064014	0.013 (4.67e-03)	0.00711818	0.0304054	0.014 (4.67e-03)	0.00361017	0.0174537	0.011 (4.67e-03)	0.0235561	0.0780318
Physical measure	Body fat percentage	0.036 (5.83e-03)	6.59499e-10	1.48205e-08	0.035 (5.83e-03)	1.40826e-09	3.05716e-08	0.029 (5.84e-03)	5.54892e-07	7.85277e-06	0.027 (5.83e-03)	2.57929e-06	3.12591e-05	0.027 (5.82e-03)	2.38348e-06	2.92827e-05	0.034 (5.82e-03)	6.42567e-09	1.27149e-07	0.027 (5.83e-03)	3.41522e-06	3.98769e-05	0.022 (5.82e-03)	0.000116586	0.000914453
Physical measure	Whole body fat mass	0.046 (7.75e-03)	3.16357e-09	6.64201e-08	0.045 (7.74e-03)	6.94361e-09	1.36192e-07	0.037 (7.75e-03)	1.35173e-06	1.73705e-05	0.037 (7.74e-03)	2.164e-06	2.66596e-05	0.036 (7.73e-03)	2.87732e-06	3.42218e-05	0.043 (7.73e-03)	2.41432e-08	4.26752e-07	0.036 (7.74e-03)	2.87084e-06	3.42218e-05	0.031 (7.73e-03)	7.14236e-05	0.000591493
Physical measure	Whole body fat free mass	0.009 (4.15e-03)	0.026282	0.0850457	0.009 (4.15e-03)	0.0367662	0.109685	0.007 (4.15e-03)	0.0862533	0.213165	0.009 (4.15e-03)	0.0314581	0.097949	0.007 (4.14e-03)	0.105987	0.245977	0.008 (4.14e-03)	0.0679817	0.178622	0.009 (4.14e-03)	0.0242242	0.0797136	0.007 (4.14e-03)	0.0778147	0.197608
Physical measure	Whole body water mass	0.01 (4.19e-03)	0.0229346	0.0765972	0.009 (4.19e-03)	0.0328397	0.101212	0.008 (4.19e-03)	0.0716143	0.185873	0.01 (4.19e-03)	0.0206022	0.0696923	0.007 (4.18e-03)	0.0731092	0.189423	0.008 (4.18e-03)	0.0458297	0.131379	0.01 (4.18e-03)	0.0154491	0.0560327	0.008 (4.18e-03)	0.0567087	0.155966
Physical measure	Leg fat percentage (left)	0.026 (3.78e-03)	7.44615e-12	2.20524e-10	0.026 (3.77e-03)	1.0581e-11	3.0528e-10	0.022 (3.78e-03)	3.70855e-09	7.67807e-08	0.021 (3.78e-03)	1.45788e-08	2.71235e-07	0.021 (3.77e-03)	4.04198e-08	6.79539e-07	0.024 (3.77e-03)	1.04991e-10	2.71399e-09	0.019 (3.77e-03)	5.61433e-07	7.92027e-06	0.016 (3.77e-03)	2.06975e-05	0.000196935
Physical measure	Leg fat percentage (right)	0.027 (3.95e-03)	6.96611e-12	2.07683e-10	0.027 (3.95e-03)	8.2536e-12	2.41242e-10	0.024 (3.96e-03)	1.64364e-09	3.5509e-08	0.023 (3.95e-03)	1.11805e-08	2.12762e-07	0.022 (3.95e-03)	3.49936e-08	6.01889e-07	0.026 (3.95e-03)	8.32629e-11	2.1775e-09	0.02 (3.95e-03)	7.44832e-07	1.02024e-05	0.017 (3.95e-03)	1.75833e-05	0.000171312
Physical measure	Leg fat mass (left)	0.037 (6.44e-03)	9.90189e-09	1.90868e-07	0.036 (6.43e-03)	1.63172e-08	3.01532e-07	0.031 (6.44e-03)	1.05693e-06	1.40255e-05	0.031 (6.43e-03)	1.50878e-06	1.92779e-05	0.03 (6.42e-03)	3.22233e-06	3.78222e-05	0.035 (6.43e-03)	3.84327e-08	6.51027e-07	0.028 (6.43e-03)	1.22201e-05	0.000123639	0.025 (6.42e-03)	0.00012396	0.000964084
Physical measure	Leg fat mass (right)	0.038 (6.50e-03)	7.50658e-09	1.45954e-07	0.037 (6.49e-03)	1.1736e-08	2.22387e-07	0.032 (6.50e-03)	7.26837e-07	1.00203e-05	0.032 (6.50e-03)	1.23372e-06	1.61321e-05	0.03 (6.49e-03)	2.76869e-06	3.31058e-05	0.036 (6.49e-03)	3.3225e-08	5.7814e-07	0.028 (6.49e-03)	1.31713e-05	0.000131771	0.025 (6.48e-03)	0.000120055	0.000936975
Physical measure	Leg fat free mass (left)	0.013 (4.55e-03)	0.00445284	0.0208952	0.012 (4.54e-03)	0.00670221	0.0289308	0.01 (4.55e-03)	0.0310512	0.0969023	0.011 (4.55e-03)	0.0148587	0.0542878	0.011 (4.54e-03)	0.019824	0.0677775	0.012 (4.54e-03)	0.00630195	0.0277385	0.014 (4.54e-03)	0.00252208	0.0130145	0.01 (4.54e-03)	0.0265534	0.0856143
Physical measure	Impedance of whole body	-0.007 (5.88e-03)	0.204302	0.385867	-0.008 (5.87e-03)	0.198476	0.37869	-0.009 (5.88e-03)	0.125594	0.277498	-0.013 (5.87e-03)	0.0280955	0.0896171	-0.014 (5.86e-03)	0.0156397	0.0565865	-0.016 (5.87e-03)	0.00590003	0.0265664	-0.012 (5.87e-03)	0.0333195	0.102338	-0.013 (5.86e-03)	0.0285607	0.0907128
Physical measure	Impedance of arm (left)	-0.006 (5.43e-03)	0.289572	0.487012	-0.006 (5.43e-03)	0.261624	0.455778	-0.008 (5.44e-03)	0.149985	0.313281	-0.011 (5.43e-03)	0.0345289	0.105043	-0.012 (5.42e-03)	0.0239404	0.0789817	-0.015 (5.43e-03)	0.00605879	0.0270353	-0.011 (5.43e-03)	0.0354483	0.107184	-0.012 (5.42e-03)	0.0264856	0.0855189
Physical measure	Impedance of arm (right)	-0.004 (5.49e-03)	0.442512	0.63386	-0.004 (5.48e-03)	0.458114	0.646808	-0.006 (5.49e-03)	0.296796	0.494144	-0.01 (5.48e-03)	0.081113	0.204014	-0.007 (5.47e-03)	0.200758	0.381551	-0.009 (5.48e-03)	0.0841945	0.209909	-0.007 (5.48e-03)	0.191675	0.371552	-0.01 (5.47e-03)	0.0765171	0.195445
Physical measure	Impedance of leg (left)	-0.008 (6.98e-03)	0.267937	0.463525	-0.008 (6.97e-03)	0.279361	0.476326	-0.007 (6.98e-03)	0.350924	0.552449	-0.011 (6.97e-03)	0.105517	0.245129	-0.013 (6.96e-03)	0.0574514	0.157718	-0.014 (6.97e-03)	0.0506143	0.142386	-0.01 (6.97e-03)	0.159985	0.327738	-0.009 (6.96e-03)	0.204681	0.386217
Physical measure	Impedance of leg (right)	-0.009 (6.93e-03)	0.18604	0.363306	-0.009 (6.92e-03)	0.206752	0.388773	-0.008 (6.93e-03)	0.271708	0.466799	-0.013 (6.92e-03)	0.0669974	0.17739	-0.015 (6.91e-03)	0.026649	0.0858605	-0.015 (6.92e-03)	0.0266779	0.0858917	-0.013 (6.92e-03)	0.0608921	0.164654	-0.013 (6.91e-03)	0.0673667	0.177737
Physical measure	Hand grip strength (left)	-0.009 (5.23e-03)	0.0837613	0.209029	-0.008 (5.23e-03)	0.109813	0.251619	-0.005 (5.24e-03)	0.371027	0.571164	-0.004 (5.23e-03)	0.432502	0.625736	-0.005 (5.22e-03)	0.386044	0.586608	-0.004 (5.23e-03)	0.464199	0.651748	-0.003 (5.23e-03)	0.598813	0.749934	-0.004 (5.22e-03)	0.416326	0.612035
Physical measure	Hand grip strength (right)	-0.006 (5.22e-03)	0.227843	0.414467	-0.006 (5.22e-03)	0.254863	0.446473	-0.005 (5.22e-03)	0.379659	0.580722	-0.003 (5.21e-03)	0.612479	0.759569	-0.004 (5.21e-03)	0.471156	0.657209	-0.005 (5.21e-03)	0.373983	0.574537	-0.003 (5.21e-03)	0.55391	0.719354	-0.004 (5.21e-03)	0.450714	0.640481
Cognition	Pair matching_1	0.017 (7.88e-03)	0.0359535	0.108067	0.015 (7.88e-03)	0.0565502	0.155722	0.016 (7.88e-03)	0.0404004	0.118784	0.014 (7.88e-03)	0.0672909	0.177737	0.009 (7.87e-03)	0.262349	0.456685	0.011 (7.87e-03)	0.181836	0.358297	0.002 (7.88e-03)	0.753799	0.852349	0.001 (7.87e-03)	0.863008	0.926232
Cognition	Pair matching_2	0.001 (7.85e-03)	0.874812	0.933467	2.53e-04 (7.85e-03)	0.974281	0.985075	-0.003 (7.85e-03)	0.663637	0.792254	-0.007 (7.85e-03)	0.350886	0.552449	-0.009 (7.84e-03)	0.277024	0.473567	-0.007 (7.84e-03)	0.363525	0.56369	-0.013 (7.85e-03)	0.0958485	0.228971	-0.013 (7.84e-03)	0.104392	0.243654
Cognition	Reaction time_1	0.006 (7.65e-03)	0.463847	0.651748	0.006 (7.64e-03)	0.406916	0.60358	0.001 (7.65e-03)	0.845171	0.91361	-0.001 (7.64e-03)	0.853276	0.918407	-0.004 (7.63e-03)	0.624544	0.766665	-0.002 (7.64e-03)	0.762263	0.85865	0.002 (7.64e-03)	0.778962	0.871051	1.73e-04 (7.63e-03)	0.981928	0.99012
Cognition	Reaction time_2	0.011 (7.65e-03)	0.137526	0.296108	0.012 (7.64e-03)	0.12445	0.275924	0.008 (7.65e-03)	0.310128	0.508205	0.004 (7.64e-03)	0.589953	0.742757	2.82e-04 (7.63e-03)	0.970485	0.982125	0.003 (7.64e-03)	0.726182	0.834266	0.007 (7.64e-03)	0.360115	0.560736	0.007 (7.63e-03)	0.359785	0.560418
Cognition	VNR	-0.025 (8.03e-03)	0.00157812	0.00868062	-0.025 (8.03e-03)	0.00200013	0.010623	-0.021 (8.03e-03)	0.0096645	0.0390069	-0.019 (8.03e-03)	0.0199652	0.0681561	-0.013 (8.02e-03)	0.101693	0.238851	-0.015 (8.03e-03)	0.0585392	0.160017	-0.023 (8.05e-03)	0.00449104	0.0210083	-0.023 (8.03e-03)	0.00366629	0.0176487
Cognition	Prospective memory_1	-0.007 (7.41e-03)	0.366938	0.566625	-0.007 (7.41e-03)	0.380032	0.581027	-0.005 (7.41e-03)	0.470176	0.65625	-0.005 (7.41e-03)	0.526745	0.69795	-0.004 (7.40e-03)	0.5438	0.711282	-0.004 (7.42e-03)	0.582886	0.737394	-2.77e-04 (7.43e-03)	0.970312	0.982125	-0.003 (7.42e-03)	0.700591	0.818668
Cognition	Prospective memory_2	-0.005 (8.09e-03)	0.528661	0.699177	-0.004 (8.08e-03)	0.611887	0.759569	-0.01 (8.09e-03)	0.235451	0.423749	-0.012 (8.09e-03)	0.141707	0.301912	-0.011 (8.08e-03)	0.170513	0.34333	-0.008 (8.09e-03)	0.336676	0.537912	-0.006 (8.11e-03)	0.497461	0.680048	-0.006 (8.09e-03)	0.467239	0.65317
Cognition	Pair_matching_1 (online)	-0.026 (1.06e-02)	0.0141996	0.0524364	-0.029 (1.06e-02)	0.00633535	0.0277859	-0.032 (1.06e-02)	0.00279801	0.0141867	-0.027 (1.06e-02)	0.010367	0.0410864	-0.013 (1.07e-02)	0.222704	0.408336	-0.007 (1.07e-02)	0.505238	0.685692	-0.009 (1.07e-02)	0.388812	0.589945	-0.009 (1.07e-02)	0.391073	0.591236
Cognition	Pair_matching_2 (online)	0.015 (1.06e-02)	0.161227	0.32983	0.012 (1.06e-02)	0.245076	0.436472	0.014 (1.06e-02)	0.195766	0.375737	0.01 (1.06e-02)	0.350566	0.552406	0.006 (1.07e-02)	0.571443	0.728475	0.006 (1.07e-02)	0.565032	0.724226	-1.57e-04 (1.07e-02)	0.988329	0.993661	0.003 (1.07e-02)	0.778818	0.871051
Cognition	Pair_matching_3 (online)	-0.012 (1.02e-02)	0.229711	0.416911	-0.014 (1.02e-02)	0.184745	0.361621	-0.013 (1.02e-02)	0.203958	0.385825	-0.011 (1.03e-02)	0.292126	0.489683	-0.008 (1.03e-02)	0.464948	0.651762	-0.007 (1.03e-02)	0.518629	0.691299	9.60e-05 (1.04e-02)	0.992602	0.996837	2.65e-04 (1.03e-02)	0.9796	0.988887
Cognition	Symbolic digital substitution_1 (online)	-0.025 (9.70e-03)	0.00899348	0.0367968	-0.025 (9.71e-03)	0.0098326	0.039493	-0.024 (9.72e-03)	0.0148796	0.0543196	-0.022 (9.76e-03)	0.0259199	0.0841786	-0.026 (9.80e-03)	0.00705029	0.0302001	-0.025 (9.82e-03)	0.0112683	0.0438955	-0.027 (9.87e-03)	0.0059109	0.0265664	-0.027 (9.86e-03)	0.0056513	0.025602
Cognition	Symbolic digital substitution_2 (online)	0.023 (9.93e-03)	0.0210381	0.0710054	0.024 (9.94e-03)	0.0139181	0.0517831	0.021 (9.96e-03)	0.0378174	0.112447	0.02 (1.00e-02)	0.0509811	0.143208	0.021 (1.00e-02)	0.0383121	0.113842	0.018 (1.00e-02)	0.0684082	0.179531	0.014 (1.01e-02)	0.15428	0.318973	0.017 (1.01e-02)	0.0937418	0.225869
Cognition	VNR (online)	-0.015 (1.04e-02)	0.151581	0.315288	-0.013 (1.04e-02)	0.198751	0.379025	-0.027 (1.04e-02)	0.010005	0.0400558	-0.025 (1.04e-02)	0.0148221	0.0542315	-0.019 (1.05e-02)	0.077054	0.1965	-0.011 (1.05e-02)	0.275472	0.471635	-0.012 (1.05e-02)	0.240503	0.430902	-0.015 (1.05e-02)	0.156893	0.322586
Cognition	Trail making_1 (online)	0.04 (1.10e-02)	0.00023569	0.00167836	0.039 (1.10e-02)	0.000417341	0.00272063	0.038 (1.10e-02)	0.000576648	0.00361679	0.033 (1.11e-02)	0.00319686	0.0158145	0.027 (1.11e-02)	0.013841	0.0516239	0.026 (1.11e-02)	0.0179912	0.0631031	0.027 (1.12e-02)	0.0165498	0.0592087	0.021 (1.12e-02)	0.0600467	0.163252
Cognition	Trail_making_2 (online)	0.028 (1.10e-02)	0.0102503	0.0407461	0.03 (1.10e-02)	0.00682011	0.0293547	0.027 (1.10e-02)	0.014809	0.0542315	0.02 (1.11e-02)	0.0771147	0.1965	0.018 (1.11e-02)	0.114998	0.259871	0.024 (1.12e-02)	0.033951	0.10385	0.02 (1.12e-02)	0.0687585	0.180134	0.017 (1.12e-02)	0.137467	0.296108
Cognition	gCog	-0.007 (7.46e-03)	0.33082	0.53235	-0.007 (7.45e-03)	0.354015	0.555104	-0.006 (7.45e-03)	0.457734	0.646757	-0.005 (7.45e-03)	0.525233	0.696985	-0.004 (7.44e-03)	0.55436	0.719622	-0.004 (7.45e-03)	0.563046	0.723551	-3.03e-04 (7.47e-03)	0.96767	0.980906	-0.003 (7.45e-03)	0.683252	0.808263
ICV/subcortical volume	Intracranial volume	-0.02 (6.23e-03)	0.00133213	0.00754084	-0.019 (6.22e-03)	0.00262559	0.0134496	-0.024 (6.22e-03)	0.00011748	0.000918477	-0.017 (6.22e-03)	0.00609082	0.0271026	-0.012 (6.21e-03)	0.0556259	0.15365	-0.013 (6.22e-03)	0.0413914	0.121061	-0.005 (6.22e-03)	0.385578	0.586498	-0.004 (6.21e-03)	0.52612	0.697699
ICV/subcortical volume	Thalamus Volume	-0.007 (4.81e-03)	0.138275	0.297148	-0.008 (4.80e-03)	0.102833	0.24077	-0.009 (4.81e-03)	0.0535532	0.148972	-0.007 (4.80e-03)	0.155914	0.321461	-0.003 (4.79e-03)	0.590149	0.742794	-0.003 (4.80e-03)	0.588764	0.741677	-0.005 (4.80e-03)	0.335152	0.536303	-0.007 (4.79e-03)	0.15904	0.326331
ICV/subcortical volume	Caudate Volume	0.004 (6.19e-03)	0.507801	0.686295	0.004 (6.18e-03)	0.466889	0.65317	0.007 (6.19e-03)	0.259597	0.452776	0.009 (6.18e-03)	0.131874	0.287077	0.013 (6.16e-03)	0.0405791	0.119153	0.007 (6.17e-03)	0.275315	0.471547	0.001 (6.18e-03)	0.841624	0.911538	-0.003 (6.17e-03)	0.618938	0.763977
ICV/subcortical volume	Putamen Volume	0.004 (5.52e-03)	0.496842	0.679682	0.003 (5.52e-03)	0.560061	0.722641	0.003 (5.52e-03)	0.582891	0.737394	0.004 (5.51e-03)	0.424008	0.619213	0.008 (5.50e-03)	0.152604	0.316623	0.006 (5.51e-03)	0.281352	0.478406	0.001 (5.51e-03)	0.795142	0.880386	0.001 (5.50e-03)	0.874707	0.933467
ICV/subcortical volume	Pallidum Volume	0.002 (6.34e-03)	0.771667	0.865186	0.001 (6.33e-03)	0.918189	0.954473	-0.003 (6.34e-03)	0.63726	0.773676	-1.19e-04 (6.33e-03)	0.984959	0.991949	0.006 (6.32e-03)	0.341612	0.543467	0.006 (6.32e-03)	0.372797	0.573296	-0.002 (6.33e-03)	0.752612	0.851753	-0.002 (6.32e-03)	0.719185	0.829772
ICV/subcortical volume	Hippocampus Volume	-0.01 (6.16e-03)	0.0890311	0.217924	-0.01 (6.16e-03)	0.110632	0.252863	-0.009 (6.16e-03)	0.127294	0.280025	-0.011 (6.15e-03)	0.0772076	0.196624	-0.008 (6.14e-03)	0.219954	0.404123	-0.007 (6.14e-03)	0.268265	0.463838	-0.004 (6.15e-03)	0.477156	0.663044	-0.006 (6.14e-03)	0.324457	0.525524
ICV/subcortical volume	Amygdala Volume	-0.008 (6.04e-03)	0.213427	0.396365	-0.007 (6.04e-03)	0.244507	0.436339	-0.012 (6.04e-03)	0.0554596	0.153285	-0.011 (6.04e-03)	0.0663545	0.176108	-0.009 (6.02e-03)	0.129363	0.283029	-0.003 (6.03e-03)	0.565757	0.724947	0.001 (6.03e-03)	0.909272	0.94984	-0.002 (6.02e-03)	0.681872	0.807859
ICV/subcortical volume	Accumbens Volume	-0.014 (6.04e-03)	0.0168581	0.0598803	-0.015 (6.03e-03)	0.0114846	0.0444668	-0.008 (6.04e-03)	0.180615	0.356763	-0.005 (6.03e-03)	0.454674	0.644674	-0.006 (6.02e-03)	0.294954	0.49181	-0.003 (6.02e-03)	0.636515	0.773661	-0.004 (6.03e-03)	0.457094	0.646466	-0.004 (6.02e-03)	0.524001	0.695764
ICV/subcortical volume	Brain stem and the 4th ventricle Volume	-0.014 (5.84e-03)	0.0179352	0.0630058	-0.015 (5.84e-03)	0.0110296	0.0431163	-0.018 (5.84e-03)	0.00190542	0.0101683	-0.016 (5.84e-03)	0.00503576	0.0231211	-0.014 (5.83e-03)	0.0174203	0.0614868	-0.011 (5.83e-03)	0.0502279	0.141608	-0.008 (5.84e-03)	0.1913	0.371147	-0.009 (5.83e-03)	0.108106	0.24917
white matter microstructure	g.FA.Total	-0.03 (7.97e-03)	0.000134748	0.00103895	-0.029 (7.97e-03)	0.00026317	0.00183603	-0.029 (7.96e-03)	0.000319568	0.0021752	-0.03 (7.98e-03)	0.000137537	0.00105681	-0.036 (7.95e-03)	4.59866e-06	5.19324e-05	-0.034 (7.97e-03)	2.07541e-05	0.000197054	-0.036 (7.97e-03)	5.07854e-06	5.70634e-05	-0.035 (7.96e-03)	1.36177e-05	0.00013533
white matter microstructure	g.FA.Association fibres	-0.028 (7.95e-03)	0.00034384	0.00230879	-0.027 (7.94e-03)	0.000670388	0.0040745	-0.029 (7.94e-03)	0.00030034	0.00206	-0.031 (7.95e-03)	8.18454e-05	0.00066669	-0.036 (7.93e-03)	6.58051e-06	7.23048e-05	-0.033 (7.94e-03)	2.67914e-05	0.000246019	-0.035 (7.95e-03)	9.00098e-06	9.53848e-05	-0.034 (7.93e-03)	2.17529e-05	0.000203939
white matter microstructure	g.FA.Thalamic radiations	-0.033 (8.06e-03)	5.12088e-05	0.00043787	-0.031 (8.06e-03)	9.37336e-05	0.000749869	-0.027 (8.05e-03)	0.000748017	0.00445574	-0.027 (8.07e-03)	0.000803193	0.00475116	-0.037 (8.04e-03)	4.4487e-06	5.04939e-05	-0.034 (8.06e-03)	3.1644e-05	0.000285306	-0.038 (8.06e-03)	2.70585e-06	3.27043e-05	-0.037 (8.05e-03)	3.65164e-06	4.2306e-05
white matter microstructure	g.FA.Projection fibres	-0.021 (7.95e-03)	0.00859204	0.0353158	-0.021 (7.94e-03)	0.0094045	0.038095	-0.018 (7.94e-03)	0.0240237	0.0791701	-0.018 (7.95e-03)	0.0276813	0.0884853	-0.023 (7.93e-03)	0.00445757	0.0208954	-0.022 (7.95e-03)	0.00620881	0.027448	-0.022 (7.95e-03)	0.00606252	0.0270353	-0.02 (7.94e-03)	0.0136748	0.0510465
white matter microstructure	g.MD.Total	0.024 (7.52e-03)	0.00148454	0.00826757	0.022 (7.51e-03)	0.00292015	0.0146729	0.025 (7.51e-03)	0.0010374	0.0060172	0.028 (7.52e-03)	0.000249372	0.00176454	0.03 (7.50e-03)	7.74066e-05	0.000636328	0.03 (7.51e-03)	7.82474e-05	0.000642059	0.034 (7.52e-03)	8.15497e-06	8.74557e-05	0.035 (7.51e-03)	3.81663e-06	4.39896e-05
white matter microstructure	g.MD.Association fibres	0.02 (7.71e-03)	0.00886709	0.0363129	0.018 (7.70e-03)	0.0165748	0.0592507	0.023 (7.70e-03)	0.00245764	0.0127501	0.027 (7.71e-03)	0.000499595	0.00317808	0.028 (7.69e-03)	0.000301242	0.00206302	0.029 (7.70e-03)	0.000205697	0.00150062	0.034 (7.71e-03)	1.10394e-05	0.00011349	0.035 (7.70e-03)	7.29813e-06	7.88339e-05
white matter microstructure	g.MD.Thalamic radiations	0.023 (7.13e-03)	0.00123897	0.00706717	0.022 (7.13e-03)	0.001692	0.00920514	0.02 (7.12e-03)	0.00517978	0.0237579	0.023 (7.13e-03)	0.00143381	0.00804517	0.028 (7.11e-03)	8.49756e-05	0.000689675	0.027 (7.13e-03)	0.000143205	0.00109472	0.031 (7.13e-03)	1.18973e-05	0.000120919	0.032 (7.12e-03)	5.92526e-06	6.55885e-05
white matter microstructure	g.MD.Projection fibres	0.021 (7.88e-03)	0.00778187	0.0325239	0.018 (7.87e-03)	0.0189742	0.0655739	0.018 (7.87e-03)	0.0238201	0.0787814	0.012 (7.88e-03)	0.128425	0.281528	0.01 (7.86e-03)	0.214794	0.398242	0.01 (7.88e-03)	0.219625	0.403851	0.004 (7.88e-03)	0.633736	0.772106	0.005 (7.88e-03)	0.50216	0.683611
white matter microstructure	g.ICVF.Total	-0.028 (7.98e-03)	0.00052459	0.00332405	-0.027 (7.98e-03)	0.000660739	0.00404371	-0.029 (7.97e-03)	0.00029995	0.00206	-0.031 (7.99e-03)	0.000109647	0.000863274	-0.036 (7.96e-03)	5.20871e-06	5.80881e-05	-0.031 (7.98e-03)	9.92236e-05	0.000789551	-0.039 (7.98e-03)	1.30438e-06	1.69078e-05	-0.038 (7.97e-03)	1.82487e-06	2.29237e-05
white matter microstructure	g.ICVF.Association fibres	-0.027 (8.00e-03)	0.000663137	0.00405129	-0.027 (7.99e-03)	0.000856537	0.00503342	-0.029 (7.99e-03)	0.000269765	0.00187037	-0.032 (8.00e-03)	5.32439e-05	0.000453536	-0.038 (7.98e-03)	1.84422e-06	2.29731e-05	-0.033 (8.00e-03)	3.49238e-05	0.000309266	-0.041 (8.00e-03)	4.02161e-07	5.8966e-06	-0.04 (7.99e-03)	4.68722e-07	6.73995e-06
white matter microstructure	g.ICVF.Thalamic radiations	-0.027 (7.84e-03)	0.000651929	0.00400471	-0.026 (7.84e-03)	0.000807138	0.00476819	-0.027 (7.83e-03)	0.000672698	0.00407629	-0.027 (7.84e-03)	0.000587383	0.00367381	-0.034 (7.82e-03)	1.64449e-05	0.000161986	-0.029 (7.84e-03)	0.000244235	0.00173644	-0.037 (7.84e-03)	3.1625e-06	3.72177e-05	-0.036 (7.83e-03)	5.29073e-06	5.88561e-05
white matter microstructure	g.ICVF.Projection fibres	-0.025 (7.84e-03)	0.00157339	0.00866529	-0.025 (7.84e-03)	0.00174775	0.00945095	-0.025 (7.83e-03)	0.00171467	0.00929455	-0.024 (7.85e-03)	0.00238632	0.0124627	-0.025 (7.83e-03)	0.00173141	0.00937395	-0.019 (7.84e-03)	0.0160358	0.0576928	-0.025 (7.85e-03)	0.00152226	0.00843802	-0.024 (7.84e-03)	0.00253667	0.0130541
white matter microstructure	g.ISOVF.Total	0.001 (7.52e-03)	0.883173	0.936153	0.001 (7.52e-03)	0.938272	0.965696	-0.001 (7.51e-03)	0.881693	0.935897	0.003 (7.53e-03)	0.67495	0.801906	0.005 (7.50e-03)	0.512892	0.687663	0.011 (7.52e-03)	0.13876	0.298048	0.004 (7.53e-03)	0.568551	0.725824	0.007 (7.51e-03)	0.35743	0.558184
white matter microstructure	g.ISOVF.Association fibres	0.004 (8.00e-03)	0.618875	0.763977	0.004 (7.99e-03)	0.610759	0.759331	0.005 (7.99e-03)	0.50849	0.686295	0.01 (8.01e-03)	0.232464	0.420543	0.009 (7.97e-03)	0.245992	0.437232	0.016 (7.99e-03)	0.0461037	0.131826	0.013 (8.00e-03)	0.097283	0.231656	0.013 (7.99e-03)	0.0932498	0.225017
white matter microstructure	g.ISOVF.Thalamic radiations	0.003 (7.27e-03)	0.681652	0.807859	0.003 (7.26e-03)	0.683766	0.808263	-0.002 (7.26e-03)	0.749099	0.8496	0.002 (7.27e-03)	0.751368	0.850879	0.005 (7.24e-03)	0.454068	0.644019	0.009 (7.26e-03)	0.230589	0.418007	0.005 (7.27e-03)	0.53084	0.701512	0.008 (7.26e-03)	0.291437	0.489045
white matter microstructure	g.ISOVF.Projection fibres	0.007 (7.90e-03)	0.38927	0.589959	0.005 (7.90e-03)	0.518227	0.691276	0.001 (7.89e-03)	0.898083	0.94455	-0.003 (7.91e-03)	0.720657	0.830186	0.001 (7.88e-03)	0.9336	0.962438	0.002 (7.89e-03)	0.754078	0.852436	-0.006 (7.91e-03)	0.43107	0.625155	-0.004 (7.89e-03)	0.623047	0.765668
white matter microstructure	g.OD.Total	0.012 (7.57e-03)	0.108697	0.250177	0.012 (7.56e-03)	0.122405	0.272336	0.007 (7.56e-03)	0.350134	0.552115	0.008 (7.57e-03)	0.289486	0.487012	0.008 (7.55e-03)	0.26677	0.462581	0.009 (7.56e-03)	0.25313	0.444942	0.006 (7.57e-03)	0.463967	0.651748	0.001 (7.56e-03)	0.915006	0.952936
white matter microstructure	g.OD.Association fibres	0.016 (7.48e-03)	0.0353885	0.107075	0.015 (7.47e-03)	0.0392544	0.116101	0.012 (7.47e-03)	0.116779	0.262297	0.014 (7.48e-03)	0.0538262	0.149417	0.011 (7.46e-03)	0.145479	0.307169	0.011 (7.47e-03)	0.153915	0.318514	0.007 (7.48e-03)	0.32817	0.529811	0.003 (7.47e-03)	0.708849	0.823185
white matter microstructure	g.OD.Thalamic radiations	0.001 (7.50e-03)	0.940033	0.966619	0.001 (7.50e-03)	0.938815	0.966033	-0.004 (7.50e-03)	0.614664	0.761857	-0.007 (7.51e-03)	0.363003	0.563663	-3.61e-04 (7.49e-03)	0.961517	0.977251	4.98e-04 (7.50e-03)	0.94705	0.969821	0.001 (7.51e-03)	0.916357	0.953307	-0.003 (7.50e-03)	0.655823	0.786074
white matter microstructure	g.OD.Projection fibres	-0.002 (7.89e-03)	0.798033	0.881839	-0.002 (7.88e-03)	0.803418	0.885383	-0.003 (7.88e-03)	0.674295	0.801401	-0.004 (7.90e-03)	0.606099	0.756104	0.002 (7.87e-03)	0.789304	0.87697	0.005 (7.89e-03)	0.543394	0.711167	0.007 (7.90e-03)	0.398371	0.596623	0.005 (7.88e-03)	0.493482	0.676533
white matter microstructure	FA.Acoustic radiation	-0.014 (7.01e-03)	0.0414203	0.121066	-0.013 (7.00e-03)	0.067734	0.178337	-0.009 (7.00e-03)	0.22432	0.410458	-0.011 (7.01e-03)	0.11587	0.261219	-0.013 (6.99e-03)	0.0560822	0.154705	-0.013 (7.00e-03)	0.0568536	0.156269	-0.012 (7.01e-03)	0.0879746	0.21581	-0.01 (7.00e-03)	0.152427	0.316551
white matter microstructure	FA.Anterior thalamic radiation	-0.022 (7.63e-03)	0.00416375	0.0197501	-0.021 (7.63e-03)	0.00637391	0.0278905	-0.02 (7.63e-03)	0.0103727	0.0410864	-0.019 (7.64e-03)	0.0114967	0.0444751	-0.028 (7.61e-03)	0.000265851	0.00185184	-0.024 (7.63e-03)	0.0016747	0.00913326	-0.024 (7.64e-03)	0.00198534	0.0105822	-0.023 (7.62e-03)	0.00219056	0.0115385
white matter microstructure	FA.Cingulate gyrus part of cingulum	-0.011 (7.14e-03)	0.130703	0.285403	-0.01 (7.14e-03)	0.146099	0.308187	-0.012 (7.13e-03)	0.0889425	0.217826	-0.012 (7.14e-03)	0.0868788	0.21418	-0.02 (7.12e-03)	0.00489316	0.022559	-0.02 (7.14e-03)	0.00606842	0.0270353	-0.016 (7.14e-03)	0.0290907	0.0920041	-0.016 (7.13e-03)	0.0275071	0.0881095
white matter microstructure	FA.Parahippocampal part of cingulum	-0.014 (7.05e-03)	0.0456378	0.131178	-0.013 (7.05e-03)	0.0663555	0.176108	-0.012 (7.04e-03)	0.0858026	0.212568	-0.013 (7.05e-03)	0.0566634	0.155938	-0.011 (7.03e-03)	0.10735	0.248226	-0.01 (7.05e-03)	0.150663	0.31411	-0.011 (7.05e-03)	0.111124	0.253673	-0.008 (7.04e-03)	0.25201	0.444078
white matter microstructure	FA.Corticospinal tract	-0.015 (7.50e-03)	0.0416868	0.121607	-0.015 (7.49e-03)	0.0460463	0.131746	-0.015 (7.49e-03)	0.0400165	0.118043	-0.016 (7.50e-03)	0.0362533	0.108809	-0.02 (7.48e-03)	0.00744012	0.031478	-0.018 (7.50e-03)	0.0170437	0.060348	-0.02 (7.50e-03)	0.00662872	0.0287523	-0.017 (7.49e-03)	0.026129	0.0847104
white matter microstructure	FA.Inferior fronto-occipital fasciculus	-0.024 (7.71e-03)	0.00153214	0.00847989	-0.023 (7.70e-03)	0.00338493	0.0165436	-0.023 (7.70e-03)	0.0028862	0.014535	-0.025 (7.71e-03)	0.00102028	0.00593326	-0.027 (7.68e-03)	0.000482863	0.00308481	-0.027 (7.70e-03)	0.000478649	0.00306226	-0.03 (7.71e-03)	8.17661e-05	0.00066669	-0.029 (7.70e-03)	0.000186501	0.00137402
white matter microstructure	FA.Inferior longitudinal fasciculus	-0.026 (7.67e-03)	0.000635766	0.00393243	-0.024 (7.66e-03)	0.00152269	0.00843802	-0.023 (7.66e-03)	0.00282598	0.0142802	-0.025 (7.67e-03)	0.00109116	0.00630448	-0.029 (7.65e-03)	0.000154463	0.00116954	-0.026 (7.67e-03)	0.00061588	0.00383062	-0.028 (7.67e-03)	0.00024468	0.00173684	-0.027 (7.66e-03)	0.000333514	0.00225298
white matter microstructure	FA.Medial lemniscus	-0.017 (6.96e-03)	0.0129021	0.0485676	-0.019 (6.96e-03)	0.00746387	0.0315486	-0.016 (6.95e-03)	0.0206239	0.0697129	-0.017 (6.96e-03)	0.0166667	0.0593891	-0.019 (6.94e-03)	0.00639122	0.0279389	-0.018 (6.96e-03)	0.01166	0.04499	-0.013 (6.96e-03)	0.0694457	0.181402	-0.013 (6.95e-03)	0.0542879	0.150512
white matter microstructure	FA.Posterior thalamic radiation	-0.033 (7.48e-03)	1.05795e-05	0.000109617	-0.032 (7.48e-03)	1.84578e-05	0.000178665	-0.026 (7.47e-03)	0.00050059	0.00317988	-0.028 (7.48e-03)	0.000184294	0.00136351	-0.033 (7.46e-03)	9.25373e-06	9.78314e-05	-0.031 (7.48e-03)	3.33203e-05	0.000297422	-0.034 (7.48e-03)	4.69291e-06	5.28632e-05	-0.034 (7.47e-03)	4.30152e-06	4.90724e-05
white matter microstructure	FA.Superior longitudinal fasciculus	-0.029 (7.71e-03)	0.000162284	0.00121972	-0.028 (7.70e-03)	0.000346265	0.00232158	-0.026 (7.70e-03)	0.000670428	0.0040745	-0.028 (7.71e-03)	0.000262183	0.00183201	-0.031 (7.69e-03)	6.34681e-05	0.000531515	-0.026 (7.70e-03)	0.000658273	0.00403813	-0.028 (7.71e-03)	0.000363125	0.00241651	-0.027 (7.70e-03)	0.000355552	0.00236964
white matter microstructure	FA.Superior thalamic radiation	-0.024 (7.93e-03)	0.00208302	0.011024	-0.023 (7.92e-03)	0.00360242	0.017437	-0.019 (7.92e-03)	0.0189533	0.0655523	-0.016 (7.93e-03)	0.0502261	0.141608	-0.024 (7.90e-03)	0.0024639	0.0127675	-0.021 (7.92e-03)	0.00688679	0.0295847	-0.027 (7.93e-03)	0.00070195	0.00422492	-0.025 (7.92e-03)	0.00187619	0.0100603
white matter microstructure	FA.Uncinate fasciculus	-0.014 (7.17e-03)	0.0584395	0.160017	-0.012 (7.16e-03)	0.091417	0.221856	-0.017 (7.16e-03)	0.0149034	0.054362	-0.019 (7.17e-03)	0.00935759	0.0379738	-0.017 (7.15e-03)	0.0166631	0.0593891	-0.017 (7.17e-03)	0.0148136	0.0542315	-0.025 (7.17e-03)	0.000576422	0.00361679	-0.024 (7.16e-03)	0.000646487	0.00397674
white matter microstructure	FA.Forceps major	-0.032 (8.13e-03)	7.54192e-05	0.000623136	-0.032 (8.13e-03)	9.18528e-05	0.000737461	-0.035 (8.12e-03)	1.44075e-05	0.000142545	-0.04 (8.13e-03)	6.98647e-07	9.6729e-06	-0.044 (8.11e-03)	6.8452e-08	1.11722e-06	-0.04 (8.12e-03)	9.74234e-07	1.30053e-05	-0.04 (8.13e-03)	8.13463e-07	1.09904e-05	-0.036 (8.12e-03)	8.4232e-06	9.01162e-05
white matter microstructure	FA.Forceps minor	-0.042 (7.92e-03)	1.4664e-07	2.26912e-06	-0.041 (7.91e-03)	1.69153e-07	2.56425e-06	-0.036 (7.91e-03)	4.36202e-06	4.9636e-05	-0.039 (7.92e-03)	8.05068e-07	1.09356e-05	-0.04 (7.90e-03)	4.855e-07	6.93659e-06	-0.035 (7.91e-03)	1.01699e-05	0.000107011	-0.037 (7.92e-03)	2.74498e-06	3.29988e-05	-0.035 (7.91e-03)	1.02264e-05	0.000107102
white matter microstructure	FA.Middle cerebellar peduncle	-0.005 (8.15e-03)	0.507559	0.686295	-0.005 (8.15e-03)	0.557824	0.721438	-0.003 (8.14e-03)	0.692288	0.813487	0.002 (8.16e-03)	0.787843	0.87661	-1.35e-04 (8.13e-03)	0.986775	0.992879	-0.002 (8.15e-03)	0.771741	0.865186	-0.005 (8.16e-03)	0.517508	0.691207	-0.005 (8.14e-03)	0.523293	0.69565
white matter microstructure	MD.Acoustic radiation	0.015 (6.94e-03)	0.0365677	0.109312	0.014 (6.94e-03)	0.0390807	0.115741	0.019 (6.93e-03)	0.00495352	0.0228137	0.023 (6.94e-03)	0.00105293	0.00609934	0.02 (6.92e-03)	0.00461944	0.0214518	0.018 (6.93e-03)	0.00909754	0.0371206	0.018 (6.94e-03)	0.0110383	0.0431163	0.018 (6.93e-03)	0.00978346	0.039345
white matter microstructure	MD.Anterior thalamic radiation	0.026 (6.94e-03)	0.000202673	0.0014834	0.025 (6.94e-03)	0.000287424	0.00197748	0.025 (6.93e-03)	0.000247932	0.00175713	0.027 (6.94e-03)	7.55231e-05	0.000623136	0.029 (6.92e-03)	3.6448e-05	0.000320857	0.026 (6.94e-03)	0.00014651	0.00111427	0.028 (6.94e-03)	4.22102e-05	0.000365822	0.029 (6.93e-03)	3.54013e-05	0.000312875
white matter microstructure	MD.Cingulate gyrus part of cingulum	0.018 (7.31e-03)	0.0163513	0.0585922	0.017 (7.30e-03)	0.0222062	0.0743311	0.019 (7.30e-03)	0.0108819	0.0428001	0.021 (7.31e-03)	0.00351816	0.0171199	0.025 (7.29e-03)	0.0007055	0.00424058	0.026 (7.30e-03)	0.000330679	0.00223721	0.03 (7.31e-03)	4.31632e-05	0.000371919	0.037 (7.29e-03)	4.26727e-07	6.19585e-06
white matter microstructure	MD.Parahippocampal part of cingulum	0.01 (7.05e-03)	0.166231	0.337289	0.008 (7.04e-03)	0.241192	0.431675	0.011 (7.04e-03)	0.122657	0.272506	0.011 (7.05e-03)	0.116394	0.26188	0.01 (7.03e-03)	0.173391	0.347093	0.01 (7.04e-03)	0.171058	0.343963	0.014 (7.05e-03)	0.0547146	0.151601	0.013 (7.04e-03)	0.0714929	0.185774
white matter microstructure	MD.Corticospinal tract	0.012 (7.58e-03)	0.10549	0.245129	0.011 (7.57e-03)	0.142811	0.303831	0.013 (7.57e-03)	0.0967342	0.230594	0.011 (7.58e-03)	0.135403	0.292664	0.01 (7.55e-03)	0.169227	0.341047	0.008 (7.57e-03)	0.264136	0.458971	0.011 (7.58e-03)	0.156007	0.321503	0.014 (7.57e-03)	0.0634233	0.169635
white matter microstructure	MD.Inferior fronto-occipital fasciculus	0.019 (7.44e-03)	0.0104798	0.0414739	0.018 (7.44e-03)	0.0135184	0.0505471	0.02 (7.43e-03)	0.00760243	0.0319231	0.024 (7.44e-03)	0.00117436	0.00674166	0.028 (7.42e-03)	0.000166315	0.00124375	0.028 (7.43e-03)	0.000163095	0.00122376	0.033 (7.44e-03)	7.80686e-06	8.41259e-05	0.033 (7.43e-03)	6.79668e-06	7.40553e-05
white matter microstructure	MD.Inferior longitudinal fasciculus	0.013 (7.29e-03)	0.0790263	0.199705	0.012 (7.29e-03)	0.111603	0.254248	0.016 (7.28e-03)	0.0324379	0.100389	0.02 (7.29e-03)	0.00717003	0.0305958	0.023 (7.27e-03)	0.00160958	0.00883197	0.022 (7.28e-03)	0.0024141	0.0125387	0.027 (7.29e-03)	0.000184464	0.00136351	0.029 (7.28e-03)	6.25034e-05	0.000525405
white matter microstructure	MD.Medial lemniscus	-0.002 (6.93e-03)	0.768596	0.863391	-0.003 (6.93e-03)	0.705789	0.821861	-0.01 (6.92e-03)	0.137623	0.296174	-0.013 (6.93e-03)	0.0538709	0.149448	-0.006 (6.91e-03)	0.410531	0.606307	-0.007 (6.93e-03)	0.306933	0.505005	-0.008 (6.93e-03)	0.227901	0.414467	-0.009 (6.92e-03)	0.179668	0.355712
white matter microstructure	MD.Posterior thalamic radiation	0.018 (7.05e-03)	0.011765	0.0453169	0.018 (7.04e-03)	0.0123793	0.047115	0.014 (7.04e-03)	0.0508583	0.142953	0.017 (7.05e-03)	0.0140991	0.0522812	0.025 (7.03e-03)	0.000447448	0.0028916	0.024 (7.04e-03)	0.000791616	0.0046951	0.03 (7.05e-03)	1.73073e-05	0.000169296	0.031 (7.04e-03)	8.895e-06	9.44856e-05
white matter microstructure	MD.Superior longitudinal fasciculus	0.023 (7.57e-03)	0.0022769	0.011951	0.023 (7.56e-03)	0.0028378	0.0143235	0.027 (7.56e-03)	0.000369161	0.00244518	0.032 (7.57e-03)	2.97396e-05	0.000269221	0.032 (7.55e-03)	1.85185e-05	0.000178865	0.031 (7.56e-03)	4.24587e-05	0.000367264	0.036 (7.57e-03)	2.75485e-06	3.30286e-05	0.037 (7.56e-03)	1.19726e-06	1.57013e-05
white matter microstructure	MD.Superior thalamic radiation	0.023 (6.76e-03)	0.000660992	0.00404371	0.022 (6.75e-03)	0.0013745	0.00773178	0.021 (6.75e-03)	0.00144692	0.00809817	0.023 (6.76e-03)	0.00067509	0.00408525	0.025 (6.74e-03)	0.000222797	0.00160702	0.023 (6.75e-03)	0.000732593	0.00437989	0.026 (6.76e-03)	0.000125276	0.00097094	0.028 (6.75e-03)	2.49446e-05	0.00023048
white matter microstructure	MD.Uncinate fasciculus	0.02 (6.84e-03)	0.00326883	0.0160645	0.019 (6.84e-03)	0.00521951	0.0238805	0.025 (6.83e-03)	0.000302248	0.00206675	0.026 (6.84e-03)	0.000166849	0.00124565	0.024 (6.82e-03)	0.000473806	0.00303562	0.023 (6.84e-03)	0.000748269	0.00445574	0.028 (6.84e-03)	3.18068e-05	0.000285622	0.031 (6.83e-03)	7.96918e-06	8.56687e-05
white matter microstructure	MD.Forceps major	0.009 (7.93e-03)	0.235107	0.423531	0.008 (7.93e-03)	0.295263	0.492141	0.017 (7.92e-03)	0.0356655	0.107405	0.022 (7.93e-03)	0.00649611	0.0282319	0.028 (7.91e-03)	0.000354403	0.00236551	0.028 (7.92e-03)	0.000400696	0.00261976	0.026 (7.93e-03)	0.000999002	0.00581711	0.025 (7.92e-03)	0.00188555	0.0100864
white matter microstructure	MD.Forceps minor	0.029 (7.63e-03)	0.000154823	0.00116954	0.029 (7.62e-03)	0.000134711	0.00103895	0.028 (7.62e-03)	0.000217046	0.00158083	0.032 (7.63e-03)	2.30144e-05	0.000214417	0.031 (7.61e-03)	4.15784e-05	0.000361046	0.032 (7.62e-03)	2.78408e-05	0.000253572	0.036 (7.63e-03)	2.71544e-06	3.27316e-05	0.036 (7.62e-03)	1.80666e-06	2.27588e-05
white matter microstructure	MD.Middle cerebellar peduncle	0.022 (8.00e-03)	0.00606964	0.0270353	0.02 (7.99e-03)	0.0145205	0.053445	0.02 (7.99e-03)	0.0113953	0.0442855	0.014 (8.00e-03)	0.0781365	0.197975	0.01 (7.98e-03)	0.205578	0.387552	0.01 (8.00e-03)	0.196396	0.376274	0.004 (8.01e-03)	0.574578	0.73143	0.006 (7.99e-03)	0.420092	0.615749
white matter microstructure	ICVF.Acoustic radiation	-0.027 (7.76e-03)	0.000567035	0.00356659	-0.026 (7.75e-03)	0.000642491	0.00396306	-0.026 (7.75e-03)	0.0006436	0.00396443	-0.029 (7.76e-03)	0.000231637	0.00166006	-0.029 (7.74e-03)	0.00022112	0.00160071	-0.026 (7.75e-03)	0.00099268	0.00578783	-0.03 (7.76e-03)	0.00011676	0.000914453	-0.028 (7.75e-03)	0.00036962	0.00244518
white matter microstructure	ICVF.Anterior thalamic radiation	-0.027 (7.54e-03)	0.000281283	0.00193821	-0.027 (7.53e-03)	0.000324291	0.002204	-0.026 (7.53e-03)	0.000440959	0.00286208	-0.027 (7.54e-03)	0.000367394	0.00243766	-0.031 (7.52e-03)	4.03199e-05	0.000351482	-0.026 (7.53e-03)	0.000442727	0.00286939	-0.03 (7.54e-03)	5.33729e-05	0.000453771	-0.028 (7.53e-03)	0.00022259	0.00160702
white matter microstructure	ICVF.Cingulate gyrus part of cingulum	-0.022 (7.53e-03)	0.00325573	0.0160348	-0.021 (7.52e-03)	0.00459059	0.0213623	-0.024 (7.52e-03)	0.00132533	0.00751191	-0.026 (7.53e-03)	0.000677646	0.00409518	-0.032 (7.50e-03)	1.84055e-05	0.000178665	-0.028 (7.52e-03)	0.000154698	0.00116954	-0.031 (7.52e-03)	4.46427e-05	0.000383928	-0.032 (7.51e-03)	2.10202e-05	0.000198317
white matter microstructure	ICVF.Parahippocampal part of cingulum	-0.014 (7.37e-03)	0.0650861	0.173253	-0.012 (7.37e-03)	0.112965	0.256794	-0.01 (7.36e-03)	0.154968	0.32019	-0.01 (7.37e-03)	0.18695	0.364606	-0.01 (7.35e-03)	0.192429	0.37253	-0.005 (7.37e-03)	0.47296	0.659313	-0.013 (7.37e-03)	0.0672933	0.177737	-0.012 (7.36e-03)	0.103929	0.242826
white matter microstructure	ICVF.Corticospinal tract	-0.02 (8.01e-03)	0.0125198	0.047448	-0.02 (8.00e-03)	0.0120162	0.046086	-0.021 (8.00e-03)	0.00822603	0.0340619	-0.02 (8.01e-03)	0.0105567	0.0417047	-0.021 (7.99e-03)	0.00736105	0.0312321	-0.017 (8.00e-03)	0.0339805	0.103869	-0.023 (8.01e-03)	0.00429287	0.0202936	-0.022 (8.00e-03)	0.00520795	0.0238627
white matter microstructure	ICVF.Inferior fronto-occipital fasciculus	-0.023 (7.80e-03)	0.00292367	0.0146741	-0.023 (7.80e-03)	0.00364388	0.0175787	-0.024 (7.79e-03)	0.00210644	0.0111347	-0.027 (7.80e-03)	0.000451901	0.00291196	-0.032 (7.78e-03)	3.30982e-05	0.00029603	-0.029 (7.80e-03)	0.000177289	0.001317	-0.037 (7.80e-03)	1.84177e-06	2.29731e-05	-0.036 (7.79e-03)	3.15359e-06	3.72107e-05
white matter microstructure	ICVF.Inferior longitudinal fasciculus	-0.021 (7.91e-03)	0.0070845	0.0303176	-0.02 (7.90e-03)	0.00983793	0.039493	-0.022 (7.89e-03)	0.00578477	0.0261208	-0.024 (7.91e-03)	0.00218606	0.0115284	-0.03 (7.88e-03)	0.000144839	0.00110532	-0.026 (7.90e-03)	0.0011037	0.00636868	-0.034 (7.90e-03)	1.84304e-05	0.000178665	-0.034 (7.89e-03)	1.23694e-05	0.000124585
white matter microstructure	ICVF.Medial lemniscus	-0.013 (6.77e-03)	0.0627944	0.168456	-0.012 (6.77e-03)	0.0748476	0.192515	-0.012 (6.77e-03)	0.0693923	0.181369	-0.007 (6.78e-03)	0.296594	0.493992	-0.007 (6.76e-03)	0.314572	0.513418	-0.004 (6.77e-03)	0.544966	0.71215	-0.007 (6.77e-03)	0.299102	0.49632	-0.006 (6.76e-03)	0.369928	0.570061
white matter microstructure	ICVF.Posterior thalamic radiation	-0.019 (7.77e-03)	0.0124936	0.0473889	-0.019 (7.77e-03)	0.0126969	0.0479565	-0.02 (7.76e-03)	0.00902926	0.0369094	-0.021 (7.77e-03)	0.00591857	0.0265741	-0.028 (7.75e-03)	0.000353435	0.00236551	-0.024 (7.76e-03)	0.00161156	0.00883199	-0.035 (7.77e-03)	6.80607e-06	7.40553e-05	-0.034 (7.75e-03)	1.00062e-05	0.000105537
white matter microstructure	ICVF.Superior longitudinal fasciculus	-0.029 (7.95e-03)	0.000250425	0.0017692	-0.029 (7.94e-03)	0.000220316	0.00159944	-0.032 (7.94e-03)	6.19068e-05	0.00052137	-0.035 (7.95e-03)	1.02892e-05	0.000107508	-0.038 (7.92e-03)	1.26124e-06	1.64439e-05	-0.033 (7.94e-03)	3.7293e-05	0.000327008	-0.041 (7.94e-03)	3.09822e-07	4.61841e-06	-0.042 (7.93e-03)	9.61415e-08	1.54102e-06
white matter microstructure	ICVF.Superior thalamic radiation	-0.031 (7.77e-03)	8.39212e-05	0.000682355	-0.029 (7.76e-03)	0.000160495	0.00120831	-0.03 (7.76e-03)	0.000140292	0.00107613	-0.028 (7.77e-03)	0.000390206	0.00256241	-0.033 (7.74e-03)	1.73384e-05	0.000169296	-0.028 (7.76e-03)	0.000324843	0.0022044	-0.035 (7.76e-03)	8.54656e-06	9.12177e-05	-0.037 (7.75e-03)	1.90587e-06	2.36095e-05
white matter microstructure	ICVF.Uncinate fasciculus	-0.028 (7.41e-03)	0.000180072	0.00133546	-0.027 (7.40e-03)	0.000270938	0.0018756	-0.032 (7.40e-03)	1.89881e-05	0.000181981	-0.033 (7.41e-03)	8.6057e-06	9.16302e-05	-0.032 (7.38e-03)	1.27352e-05	0.000127694	-0.03 (7.40e-03)	5.80667e-05	0.000491807	-0.035 (7.40e-03)	1.72003e-06	2.17287e-05	-0.036 (7.39e-03)	1.15949e-06	1.52957e-05
white matter microstructure	ICVF.Forceps major	-0.03 (8.17e-03)	0.000225395	0.00162314	-0.03 (8.16e-03)	0.000255255	0.00179764	-0.032 (8.15e-03)	0.000106485	0.000841343	-0.035 (8.17e-03)	2.30843e-05	0.000214513	-0.04 (8.14e-03)	7.46014e-07	1.02024e-05	-0.035 (8.16e-03)	2.24611e-05	0.000209699	-0.04 (8.16e-03)	9.71152e-07	1.3003e-05	-0.036 (8.15e-03)	1.20858e-05	0.000122558
white matter microstructure	ICVF.Forceps minor	-0.029 (7.96e-03)	0.000253313	0.00178677	-0.029 (7.96e-03)	0.000260411	0.00182533	-0.031 (7.95e-03)	0.000104597	0.000827889	-0.034 (7.96e-03)	1.98373e-05	0.000189556	-0.038 (7.94e-03)	1.8763e-06	2.33078e-05	-0.033 (7.95e-03)	2.94096e-05	0.000266774	-0.039 (7.96e-03)	7.75408e-07	1.0572e-05	-0.04 (7.95e-03)	3.92905e-07	5.77984e-06
white matter microstructure	ICVF.Middle cerebellar peduncle	-0.018 (7.50e-03)	0.0147647	0.0541654	-0.018 (7.49e-03)	0.0158173	0.0570444	-0.015 (7.49e-03)	0.0512656	0.143917	-0.014 (7.50e-03)	0.0702405	0.183055	-0.012 (7.48e-03)	0.110165	0.252129	-0.005 (7.49e-03)	0.478419	0.663386	-0.01 (7.50e-03)	0.189473	0.368553	-0.008 (7.49e-03)	0.267283	0.463112
white matter microstructure	ISOVF.Acoustic radiation	-0.004 (6.91e-03)	0.610991	0.759351	-0.003 (6.91e-03)	0.612359	0.759569	0.001 (6.90e-03)	0.900841	0.945007	0.004 (6.92e-03)	0.593431	0.745247	0.001 (6.89e-03)	0.893781	0.942521	0.003 (6.90e-03)	0.698462	0.817546	-0.004 (6.92e-03)	0.567689	0.725824	-0.002 (6.90e-03)	0.757867	0.855206
white matter microstructure	ISOVF.Anterior thalamic radiation	0.002 (7.25e-03)	0.799599	0.883084	0.002 (7.24e-03)	0.777721	0.870362	0.001 (7.24e-03)	0.920824	0.955657	0.004 (7.25e-03)	0.58855	0.741677	0.004 (7.22e-03)	0.583186	0.737559	0.008 (7.24e-03)	0.274034	0.469892	0.002 (7.25e-03)	0.73974	0.842618	0.005 (7.24e-03)	0.509996	0.686962
white matter microstructure	ISOVF.Cingulate gyrus part of cingulum	-0.005 (6.98e-03)	0.512758	0.687663	-0.005 (6.97e-03)	0.506769	0.685858	-0.008 (6.97e-03)	0.230452	0.418007	-0.006 (6.98e-03)	0.398788	0.596848	-0.007 (6.95e-03)	0.293948	0.490682	-0.001 (6.97e-03)	0.882459	0.936153	-0.001 (6.98e-03)	0.869986	0.930261	0.005 (6.97e-03)	0.487012	0.670541
white matter microstructure	ISOVF.Parahippocampal part of cingulum	0.005 (6.88e-03)	0.484446	0.669068	0.005 (6.88e-03)	0.462895	0.650964	0.006 (6.87e-03)	0.4168	0.61253	0.008 (6.89e-03)	0.232864	0.420786	0.008 (6.86e-03)	0.247206	0.438809	0.012 (6.87e-03)	0.0702419	0.183055	0.012 (6.89e-03)	0.0905879	0.220528	0.011 (6.87e-03)	0.101688	0.238851
white matter microstructure	ISOVF.Corticospinal tract	-0.002 (7.38e-03)	0.735028	0.839389	-0.004 (7.37e-03)	0.566545	0.725126	-0.004 (7.37e-03)	0.605405	0.755827	-0.002 (7.38e-03)	0.749526	0.849652	-0.003 (7.35e-03)	0.674345	0.801401	-0.002 (7.37e-03)	0.786251	0.875527	-0.006 (7.38e-03)	0.448511	0.638936	-0.004 (7.37e-03)	0.595648	0.747611
white matter microstructure	ISOVF.Inferior fronto-occipital fasciculus	-0.01 (7.60e-03)	0.209795	0.392226	-0.009 (7.59e-03)	0.22631	0.412365	-0.009 (7.59e-03)	0.232038	0.42028	-0.005 (7.61e-03)	0.523986	0.695764	-0.007 (7.58e-03)	0.389313	0.589959	-0.002 (7.59e-03)	0.827256	0.900937	-0.006 (7.61e-03)	0.443949	0.635309	-0.005 (7.59e-03)	0.550747	0.716945
white matter microstructure	ISOVF.Inferior longitudinal fasciculus	-0.012 (7.50e-03)	0.116417	0.26188	-0.012 (7.49e-03)	0.114896	0.259871	-0.008 (7.49e-03)	0.285286	0.483256	-0.003 (7.51e-03)	0.654774	0.785424	-0.004 (7.48e-03)	0.610249	0.759075	-1.42e-04 (7.49e-03)	0.984929	0.991949	-0.006 (7.50e-03)	0.448553	0.638936	-0.004 (7.49e-03)	0.636538	0.773661
white matter microstructure	ISOVF.Medial lemniscus	-0.008 (6.97e-03)	0.277501	0.47402	-0.008 (6.96e-03)	0.250203	0.441906	-0.015 (6.96e-03)	0.0292402	0.0923461	-0.015 (6.97e-03)	0.0324222	0.100389	-0.006 (6.95e-03)	0.392503	0.593199	-0.007 (6.96e-03)	0.323023	0.523799	-0.01 (6.97e-03)	0.158833	0.326126	-0.01 (6.96e-03)	0.159079	0.326331
white matter microstructure	ISOVF.Posterior thalamic radiation	0.002 (7.09e-03)	0.789081	0.87697	0.002 (7.09e-03)	0.772436	0.865665	-0.004 (7.09e-03)	0.568544	0.725824	-0.001 (7.10e-03)	0.92531	0.958219	0.004 (7.07e-03)	0.568502	0.725824	0.006 (7.09e-03)	0.363438	0.56369	0.003 (7.10e-03)	0.644709	0.778314	0.006 (7.09e-03)	0.436964	0.629586
white matter microstructure	ISOVF.Superior longitudinal fasciculus	-0.001 (7.36e-03)	0.857024	0.920858	-0.002 (7.35e-03)	0.741847	0.844157	6.09e-05 (7.35e-03)	0.993386	0.996953	0.004 (7.36e-03)	0.566412	0.725126	0.003 (7.34e-03)	0.732636	0.838156	0.008 (7.35e-03)	0.297856	0.495223	0.003 (7.36e-03)	0.715276	0.827266	0.004 (7.35e-03)	0.61564	0.762643
white matter microstructure	ISOVF.Superior thalamic radiation	0.005 (6.47e-03)	0.438812	0.631104	0.004 (6.46e-03)	0.526395	0.697699	0.002 (6.46e-03)	0.721661	0.831128	0.007 (6.47e-03)	0.293038	0.490077	0.005 (6.45e-03)	0.397291	0.596617	0.008 (6.46e-03)	0.206752	0.388773	0.005 (6.47e-03)	0.436225	0.628883	0.007 (6.46e-03)	0.287769	0.485406
white matter microstructure	ISOVF.Uncinate fasciculus	-0.005 (7.20e-03)	0.486995	0.670541	-0.004 (7.19e-03)	0.535915	0.705093	-0.004 (7.19e-03)	0.580445	0.735757	-0.003 (7.21e-03)	0.727656	0.835021	-0.001 (7.18e-03)	0.877146	0.934304	0.003 (7.19e-03)	0.695438	0.815259	0.003 (7.20e-03)	0.70608	0.821861	0.006 (7.19e-03)	0.393053	0.593242
white matter microstructure	ISOVF.Forceps major	-0.004 (8.03e-03)	0.576898	0.733757	-0.005 (8.02e-03)	0.510897	0.686962	0.004 (8.02e-03)	0.643014	0.777178	0.009 (8.03e-03)	0.279716	0.476674	0.014 (8.00e-03)	0.0811015	0.204014	0.017 (8.02e-03)	0.03676	0.109685	0.011 (8.03e-03)	0.178732	0.354767	0.011 (8.02e-03)	0.184173	0.360763
white matter microstructure	ISOVF.Forceps minor	0.006 (7.68e-03)	0.419496	0.615481	0.007 (7.67e-03)	0.342308	0.544188	0.002 (7.67e-03)	0.7477	0.848443	0.006 (7.69e-03)	0.404459	0.602512	0.003 (7.66e-03)	0.722718	0.831856	0.008 (7.67e-03)	0.298016	0.495253	0.004 (7.69e-03)	0.564096	0.724019	0.005 (7.67e-03)	0.546318	0.713116
white matter microstructure	ISOVF.Middle cerebellar peduncle	0.016 (8.12e-03)	0.0513334	0.144017	0.014 (8.12e-03)	0.0842079	0.209909	0.014 (8.11e-03)	0.0750389	0.192859	0.009 (8.13e-03)	0.289789	0.487195	0.006 (8.10e-03)	0.442922	0.634245	0.009 (8.12e-03)	0.256744	0.448676	0.001 (8.13e-03)	0.897067	0.944148	0.004 (8.12e-03)	0.666049	0.794286
white matter microstructure	OD.Acoustic radiation	-0.008 (6.73e-03)	0.251834	0.444078	-0.01 (6.72e-03)	0.152731	0.316623	-0.018 (6.72e-03)	0.00806294	0.0334175	-0.017 (6.73e-03)	0.0108988	0.042829	-0.013 (6.71e-03)	0.0623282	0.167608	-0.011 (6.72e-03)	0.0907046	0.220572	-0.015 (6.74e-03)	0.0254974	0.0832904	-0.017 (6.72e-03)	0.0109194	0.0428346
white matter microstructure	OD.Anterior thalamic radiation	-0.01 (7.53e-03)	0.168407	0.340468	-0.011 (7.53e-03)	0.162461	0.331513	-0.012 (7.53e-03)	0.114831	0.259871	-0.012 (7.54e-03)	0.109745	0.251619	-0.005 (7.51e-03)	0.485236	0.669555	-0.004 (7.53e-03)	0.597086	0.748785	-0.009 (7.54e-03)	0.224157	0.410351	-0.01 (7.53e-03)	0.206177	0.38822
white matter microstructure	OD.Cingulate gyrus part of cingulum	0.001 (6.79e-03)	0.906841	0.948406	0.001 (6.79e-03)	0.901541	0.945075	0.001 (6.79e-03)	0.903052	0.946146	-0.003 (6.79e-03)	0.678807	0.805205	0.004 (6.77e-03)	0.556407	0.720815	0.005 (6.78e-03)	0.473966	0.660098	-0.003 (6.80e-03)	0.683417	0.808263	-0.005 (6.79e-03)	0.443308	0.634594
white matter microstructure	OD.Parahippocampal part of cingulum	0.017 (6.55e-03)	0.00786563	0.0327323	0.017 (6.55e-03)	0.00775088	0.0324246	0.014 (6.55e-03)	0.0348405	0.105703	0.016 (6.55e-03)	0.0120926	0.0462297	0.012 (6.53e-03)	0.0585064	0.160017	0.012 (6.55e-03)	0.0641096	0.171061	0.009 (6.56e-03)	0.161983	0.330922	0.005 (6.55e-03)	0.409574	0.605893
white matter microstructure	OD.Corticospinal tract	0.005 (7.32e-03)	0.534579	0.70406	0.004 (7.32e-03)	0.557742	0.721438	0.003 (7.32e-03)	0.659374	0.788876	0.002 (7.33e-03)	0.827498	0.900937	0.01 (7.31e-03)	0.192764	0.372972	0.01 (7.32e-03)	0.189971	0.36921	0.008 (7.33e-03)	0.292597	0.48972	0.004 (7.32e-03)	0.551104	0.716945
white matter microstructure	OD.Inferior fronto-occipital fasciculus	-0.004 (7.38e-03)	0.617012	0.763562	-0.005 (7.37e-03)	0.479245	0.663685	-0.005 (7.37e-03)	0.500794	0.682758	-0.007 (7.38e-03)	0.352981	0.554692	-0.009 (7.36e-03)	0.240145	0.430432	-0.005 (7.37e-03)	0.493375	0.676533	-0.009 (7.38e-03)	0.205649	0.387552	-0.012 (7.37e-03)	0.111328	0.253879
white matter microstructure	OD.Inferior longitudinal fasciculus	0.006 (7.21e-03)	0.438492	0.631104	0.004 (7.20e-03)	0.533704	0.703446	0.001 (7.20e-03)	0.872671	0.931849	-0.002 (7.21e-03)	0.79608	0.881205	-0.001 (7.19e-03)	0.928355	0.959243	-0.002 (7.20e-03)	0.78253	0.872875	-0.009 (7.22e-03)	0.214241	0.397381	-0.012 (7.20e-03)	0.106702	0.247303
white matter microstructure	OD.Medial lemniscus	0.025 (7.47e-03)	0.000720479	0.00431901	0.026 (7.46e-03)	0.000399534	0.00261599	0.027 (7.46e-03)	0.00035423	0.00236551	0.028 (7.47e-03)	0.000189351	0.00139273	0.028 (7.45e-03)	0.000185082	0.00136582	0.028 (7.46e-03)	0.000198778	0.00145967	0.025 (7.47e-03)	0.000722169	0.00432335	0.027 (7.46e-03)	0.00022933	0.00164617
white matter microstructure	OD.Posterior thalamic radiation	0.014 (6.82e-03)	0.0441684	0.127515	0.014 (6.82e-03)	0.041383	0.121061	0.011 (6.82e-03)	0.10781	0.248904	0.01 (6.83e-03)	0.146292	0.308447	0.005 (6.81e-03)	0.424055	0.619213	0.004 (6.82e-03)	0.512483	0.687663	-0.002 (6.83e-03)	0.805881	0.88635	-0.001 (6.82e-03)	0.88898	0.939495
white matter microstructure	OD.Superior longitudinal fasciculus	0.006 (6.98e-03)	0.428283	0.622654	0.004 (6.97e-03)	0.599952	0.750485	-0.002 (6.97e-03)	0.816615	0.893978	-0.004 (6.98e-03)	0.55918	0.722401	-0.002 (6.96e-03)	0.822732	0.898256	-0.005 (6.97e-03)	0.43515	0.628076	-0.012 (6.98e-03)	0.073477	0.190266	-0.015 (6.97e-03)	0.0289577	0.0916482
white matter microstructure	OD.Superior thalamic radiation	0.002 (7.29e-03)	0.77163	0.865186	0.002 (7.28e-03)	0.769018	0.863649	-0.002 (7.29e-03)	0.744369	0.845996	-0.005 (7.29e-03)	0.464396	0.651748	0.001 (7.27e-03)	0.894784	0.943179	0.002 (7.28e-03)	0.792983	0.878865	0.004 (7.30e-03)	0.62197	0.764765	-0.001 (7.29e-03)	0.865632	0.927191
white matter microstructure	OD.Uncinate fasciculus	-0.006 (6.90e-03)	0.378871	0.580183	-0.007 (6.89e-03)	0.300671	0.497678	-0.006 (6.89e-03)	0.415262	0.611073	-0.006 (6.90e-03)	0.369023	0.56894	-0.009 (6.88e-03)	0.18302	0.359292	-0.008 (6.89e-03)	0.237464	0.426481	3.43e-05 (6.90e-03)	0.996041	0.997156	-0.001 (6.89e-03)	0.895393	0.943359
white matter microstructure	OD.Forceps major	0.017 (7.98e-03)	0.0324055	0.100389	0.018 (7.98e-03)	0.0244255	0.0802578	0.021 (7.98e-03)	0.00786834	0.0327323	0.025 (7.99e-03)	0.00170698	0.00926939	0.021 (7.96e-03)	0.00872709	0.0358051	0.018 (7.98e-03)	0.0246074	0.080796	0.017 (7.99e-03)	0.0325448	0.100511	0.016 (7.98e-03)	0.0470125	0.133911
white matter microstructure	OD.Forceps minor	0.009 (8.10e-03)	0.254703	0.446473	0.009 (8.10e-03)	0.281884	0.478764	-0.001 (8.10e-03)	0.926078	0.958219	-0.001 (8.11e-03)	0.896637	0.943917	-0.001 (8.08e-03)	0.935283	0.963064	-0.007 (8.10e-03)	0.357727	0.558184	-0.01 (8.11e-03)	0.228225	0.414887	-0.014 (8.10e-03)	0.0823315	0.206267
white matter microstructure	OD.Middle cerebellar peduncle	-0.007 (8.04e-03)	0.361056	0.561525	-0.007 (8.04e-03)	0.405522	0.602777	-0.005 (8.04e-03)	0.51298	0.687663	-0.006 (8.05e-03)	0.462404	0.650683	-0.003 (8.03e-03)	0.706005	0.821861	4.43e-04 (8.04e-03)	0.956061	0.975801	0.005 (8.05e-03)	0.533803	0.703446	0.005 (8.04e-03)	0.503366	0.683795
white matter hyperintensity	Thalamus WMH	0.003 (7.03e-03)	0.720401	0.830104	0.003 (7.02e-03)	0.690562	0.813111	0.006 (7.03e-03)	0.432414	0.625736	0.003 (7.02e-03)	0.699011	0.817891	0.002 (7.01e-03)	0.79757	0.881589	-0.003 (7.03e-03)	0.679333	0.805616	-0.005 (7.03e-03)	0.500697	0.682758	-0.006 (7.02e-03)	0.41045	0.606307
white matter hyperintensity	Caudate WMH	0.004 (7.63e-03)	0.634674	0.772737	0.003 (7.62e-03)	0.65493	0.785424	0.005 (7.63e-03)	0.545986	0.71289	0.001 (7.62e-03)	0.870335	0.930261	1.81e-04 (7.61e-03)	0.981032	0.98944	-0.006 (7.63e-03)	0.464618	0.651748	-0.005 (7.62e-03)	0.495343	0.678461	-0.008 (7.62e-03)	0.312615	0.511719
white matter hyperintensity	Putamen WMH	0.004 (7.70e-03)	0.564472	0.724019	0.004 (7.69e-03)	0.644824	0.778314	0.007 (7.70e-03)	0.393266	0.593242	0.006 (7.70e-03)	0.461511	0.649836	-0.003 (7.68e-03)	0.724727	0.833156	-0.006 (7.70e-03)	0.439008	0.631104	-0.01 (7.70e-03)	0.206956	0.388869	-0.014 (7.69e-03)	0.0773897	0.196752
white matter hyperintensity	Pallidum WMH	-0.009 (7.54e-03)	0.216717	0.400479	-0.011 (7.53e-03)	0.151538	0.315288	-0.007 (7.54e-03)	0.338727	0.540609	-0.012 (7.53e-03)	0.106729	0.247303	-0.019 (7.52e-03)	0.0129139	0.0485712	-0.023 (7.53e-03)	0.00185855	0.0099777	-0.02 (7.53e-03)	0.00742323	0.0314362	-0.025 (7.53e-03)	0.000856524	0.00503342
white matter hyperintensity	Hippocampus WMH	-0.022 (7.54e-03)	0.00296984	0.0148518	-0.021 (7.53e-03)	0.0046129	0.0214438	-0.02 (7.54e-03)	0.00931034	0.0378164	-0.018 (7.53e-03)	0.0181841	0.0636666	-0.022 (7.52e-03)	0.00297296	0.0148518	-0.023 (7.53e-03)	0.00237254	0.0124094	-0.026 (7.53e-03)	0.000595304	0.00371815	-0.022 (7.53e-03)	0.00346221	0.0168844
white matter hyperintensity	Amygdala WMH	-0.011 (7.33e-03)	0.148951	0.312018	-0.009 (7.33e-03)	0.218635	0.403191	-0.007 (7.33e-03)	0.354261	0.555295	-0.004 (7.33e-03)	0.584902	0.738807	-0.008 (7.32e-03)	0.267908	0.463525	-0.007 (7.33e-03)	0.373304	0.573879	-0.01 (7.33e-03)	0.170759	0.343515	-0.009 (7.32e-03)	0.241224	0.431675
white matter hyperintensity	Accumbens WMH	-2.63e-04 (7.05e-03)	0.970204	0.982125	1.27e-04 (7.04e-03)	0.985654	0.992311	4.03e-05 (7.05e-03)	0.995444	0.997156	0.001 (7.05e-03)	0.865444	0.927191	-4.36e-04 (7.04e-03)	0.950619	0.97214	-0.001 (7.05e-03)	0.940828	0.967215	-0.003 (7.05e-03)	0.677698	0.804744	-0.001 (7.04e-03)	0.9048	0.947603
Resting-state functional connectivity	rsfMRI connectivity N2_N1	-0.006 (8.25e-03)	0.444985	0.63618	-0.008 (8.25e-03)	0.306486	0.504455	-0.008 (8.24e-03)	0.348966	0.551307	-0.007 (8.25e-03)	0.423349	0.6189	-0.004 (8.23e-03)	0.653992	0.785332	-0.003 (8.24e-03)	0.68782	0.811377	2.00e-04 (8.25e-03)	0.98064	0.98944	0.004 (8.24e-03)	0.607837	0.757172
Resting-state functional connectivity	rsfMRI connectivity N3_N1	0.004 (8.23e-03)	0.606531	0.756177	0.004 (8.22e-03)	0.669371	0.79676	-0.002 (8.22e-03)	0.819782	0.896348	-0.004 (8.22e-03)	0.628578	0.76928	-0.005 (8.20e-03)	0.557718	0.721438	-0.007 (8.21e-03)	0.390551	0.591047	-0.006 (8.22e-03)	0.503325	0.683795	-0.004 (8.22e-03)	0.646948	0.780505
Resting-state functional connectivity	rsfMRI connectivity N3_N2	0.021 (8.24e-03)	0.00920784	0.0375023	0.021 (8.24e-03)	0.0118349	0.045547	0.016 (8.24e-03)	0.0561001	0.154705	0.014 (8.24e-03)	0.0940684	0.226534	0.011 (8.22e-03)	0.171307	0.344307	0.013 (8.23e-03)	0.125547	0.277498	0.007 (8.24e-03)	0.425032	0.619538	0.006 (8.24e-03)	0.447079	0.637543
Resting-state functional connectivity	rsfMRI connectivity N4_N1	-0.008 (8.23e-03)	0.352478	0.554248	-0.008 (8.22e-03)	0.355053	0.556146	-0.007 (8.22e-03)	0.423236	0.6189	-0.004 (8.22e-03)	0.663306	0.792071	-0.004 (8.20e-03)	0.599303	0.749934	-0.005 (8.21e-03)	0.538632	0.706382	-0.007 (8.23e-03)	0.380838	0.581593	-0.007 (8.22e-03)	0.404057	0.602512
Resting-state functional connectivity	rsfMRI connectivity N4_N2	0.021 (8.20e-03)	0.0114315	0.0443765	0.022 (8.19e-03)	0.00631839	0.0277835	0.02 (8.19e-03)	0.0153634	0.0558124	0.013 (8.19e-03)	0.121016	0.269797	0.018 (8.17e-03)	0.0254776	0.0832865	0.015 (8.18e-03)	0.065508	0.174169	0.018 (8.19e-03)	0.0270379	0.0868608	0.015 (8.19e-03)	0.0676119	0.178173
Resting-state functional connectivity	rsfMRI connectivity N4_N3	4.40e-04 (8.27e-03)	0.957572	0.976331	-0.001 (8.26e-03)	0.922626	0.956858	-0.006 (8.26e-03)	0.48539	0.669555	-0.004 (8.26e-03)	0.639985	0.775614	0.005 (8.25e-03)	0.562029	0.722979	0.005 (8.26e-03)	0.508369	0.686295	0.007 (8.27e-03)	0.408872	0.605055	0.005 (8.26e-03)	0.511667	0.687156
Resting-state functional connectivity	rsfMRI connectivity N5_N1	0.004 (8.24e-03)	0.61867	0.763977	0.006 (8.24e-03)	0.498308	0.680646	0.004 (8.23e-03)	0.586256	0.739768	0.001 (8.24e-03)	0.918733	0.954742	-0.002 (8.22e-03)	0.849709	0.916301	0.005 (8.23e-03)	0.563467	0.723551	0.002 (8.24e-03)	0.775277	0.868279	0.001 (8.23e-03)	0.944161	0.96797
Resting-state functional connectivity	rsfMRI connectivity N5_N2	0.012 (8.22e-03)	0.132599	0.287717	0.012 (8.21e-03)	0.144479	0.306111	0.01 (8.21e-03)	0.208866	0.391144	0.011 (8.21e-03)	0.171925	0.34524	0.013 (8.20e-03)	0.102042	0.239294	0.013 (8.21e-03)	0.101614	0.238851	0.023 (8.22e-03)	0.00457953	0.021333	0.022 (8.21e-03)	0.0061638	0.0273917
Resting-state functional connectivity	rsfMRI connectivity N5_N3	0.011 (8.26e-03)	0.196059	0.375976	0.01 (8.25e-03)	0.216641	0.400479	0.005 (8.25e-03)	0.542487	0.710604	0.002 (8.26e-03)	0.785344	0.874952	-1.66e-04 (8.24e-03)	0.983897	0.991434	-0.004 (8.25e-03)	0.631094	0.770509	-0.006 (8.26e-03)	0.475974	0.661864	-0.007 (8.25e-03)	0.384029	0.584562
Resting-state functional connectivity	rsfMRI connectivity N5_N4	-0.001 (8.25e-03)	0.926706	0.958283	-0.003 (8.25e-03)	0.711715	0.82477	4.67e-04 (8.24e-03)	0.954858	0.974914	0.004 (8.25e-03)	0.613628	0.760783	0.003 (8.23e-03)	0.703212	0.820445	0.007 (8.24e-03)	0.426554	0.620543	-0.003 (8.25e-03)	0.698534	0.817546	-0.005 (8.24e-03)	0.55719	0.721438
Resting-state functional connectivity	rsfMRI connectivity N6_N1	-0.005 (8.26e-03)	0.579309	0.735487	-0.004 (8.26e-03)	0.591676	0.743943	0.001 (8.25e-03)	0.883272	0.936153	0.004 (8.26e-03)	0.592544	0.744551	-0.001 (8.24e-03)	0.903197	0.946146	-0.005 (8.25e-03)	0.533469	0.703446	-0.011 (8.26e-03)	0.181529	0.357936	-0.015 (8.25e-03)	0.0742618	0.191411
Resting-state functional connectivity	rsfMRI connectivity N6_N2	-0.006 (8.21e-03)	0.446487	0.637465	-0.006 (8.21e-03)	0.501078	0.682761	-0.005 (8.21e-03)	0.509801	0.686962	-0.004 (8.21e-03)	0.628738	0.76928	-0.011 (8.19e-03)	0.197985	0.378234	-0.008 (8.20e-03)	0.310946	0.509359	-0.005 (8.21e-03)	0.537695	0.705981	-0.006 (8.20e-03)	0.452542	0.64267
Resting-state functional connectivity	rsfMRI connectivity N6_N3	0.002 (8.25e-03)	0.801853	0.884748	0.003 (8.24e-03)	0.758196	0.855292	-4.60e-05 (8.24e-03)	0.995548	0.997156	-0.004 (8.25e-03)	0.62109	0.764368	-0.001 (8.23e-03)	0.869656	0.930261	0.003 (8.24e-03)	0.731767	0.83759	0.012 (8.25e-03)	0.162495	0.331513	0.009 (8.24e-03)	0.293302	0.490123
Resting-state functional connectivity	rsfMRI connectivity N6_N4	-0.006 (8.20e-03)	0.492939	0.676394	-0.007 (8.19e-03)	0.404355	0.602512	-0.003 (8.19e-03)	0.69928	0.817991	-0.001 (8.19e-03)	0.870049	0.930261	0.003 (8.17e-03)	0.676875	0.80398	0.007 (8.18e-03)	0.41981	0.615704	0.009 (8.19e-03)	0.27145	0.466714	0.012 (8.19e-03)	0.149199	0.312222
Resting-state functional connectivity	rsfMRI connectivity N6_N5	-4.15e-04 (8.22e-03)	0.959729	0.976988	-4.28e-05 (8.21e-03)	0.995844	0.997156	0.002 (8.21e-03)	0.821269	0.897111	-0.001 (8.21e-03)	0.939571	0.966476	0.003 (8.19e-03)	0.753773	0.852349	0.005 (8.20e-03)	0.571639	0.728519	-0.002 (8.22e-03)	0.770428	0.864551	-0.001 (8.21e-03)	0.94409	0.96797
Resting-state functional connectivity	rsfMRI connectivity N7_N1	-0.017 (8.21e-03)	0.0408176	0.119618	-0.017 (8.20e-03)	0.0330259	0.101646	-0.006 (8.20e-03)	0.465893	0.652513	-0.003 (8.20e-03)	0.73111	0.837481	-0.006 (8.18e-03)	0.476144	0.661895	-0.009 (8.19e-03)	0.274788	0.470824	-0.015 (8.20e-03)	0.0694968	0.18143	-0.008 (8.20e-03)	0.318052	0.517889
Resting-state functional connectivity	rsfMRI connectivity N7_N2	-0.006 (8.20e-03)	0.445652	0.636931	-0.007 (8.19e-03)	0.405168	0.602777	-0.008 (8.19e-03)	0.302658	0.500175	-0.014 (8.19e-03)	0.0828727	0.207391	-0.017 (8.17e-03)	0.0339275	0.103849	-0.017 (8.18e-03)	0.0374997	0.111576	-0.015 (8.19e-03)	0.0658632	0.175009	-0.017 (8.18e-03)	0.0402779	0.118658
Resting-state functional connectivity	rsfMRI connectivity N7_N3	0.013 (8.25e-03)	0.118513	0.265393	0.013 (8.24e-03)	0.102468	0.240041	0.012 (8.24e-03)	0.157288	0.323251	0.008 (8.24e-03)	0.33826	0.540057	0.004 (8.22e-03)	0.599102	0.749934	0.008 (8.23e-03)	0.360917	0.561525	0.003 (8.24e-03)	0.691445	0.813293	0.002 (8.24e-03)	0.815256	0.893147
Resting-state functional connectivity	rsfMRI connectivity N7_N4	0.003 (8.25e-03)	0.70089	0.818804	0.003 (8.24e-03)	0.740363	0.842897	0.001 (8.24e-03)	0.932606	0.961635	-0.002 (8.24e-03)	0.851072	0.916666	0.002 (8.22e-03)	0.766579	0.861775	0.003 (8.23e-03)	0.688796	0.812314	0.005 (8.25e-03)	0.569186	0.726219	0.003 (8.24e-03)	0.708826	0.823185
Resting-state functional connectivity	rsfMRI connectivity N7_N5	-0.002 (8.25e-03)	0.847037	0.914522	0.001 (8.25e-03)	0.90062	0.945007	-0.006 (8.25e-03)	0.436994	0.629586	-0.007 (8.25e-03)	0.426098	0.620485	-0.016 (8.23e-03)	0.0584038	0.160017	-0.009 (8.24e-03)	0.277895	0.474351	0.006 (8.25e-03)	0.50332	0.683795	0.007 (8.24e-03)	0.406894	0.60358
Resting-state functional connectivity	rsfMRI connectivity N7_N6	-0.017 (8.21e-03)	0.0341724	0.104252	-0.018 (8.20e-03)	0.0258868	0.0841503	-0.017 (8.20e-03)	0.0355863	0.10738	-0.017 (8.20e-03)	0.038689	0.114836	-0.016 (8.18e-03)	0.0491408	0.139263	-0.009 (8.19e-03)	0.284893	0.482977	-0.008 (8.21e-03)	0.307923	0.50601	-0.006 (8.20e-03)	0.490204	0.674106
Resting-state functional connectivity	rsfMRI connectivity N8_N1	0.004 (8.25e-03)	0.648801	0.780796	0.003 (8.25e-03)	0.755155	0.853094	0.007 (8.25e-03)	0.425275	0.61969	0.004 (8.25e-03)	0.627354	0.768427	0.009 (8.23e-03)	0.265495	0.461085	0.013 (8.24e-03)	0.118382	0.265232	0.004 (8.25e-03)	0.648386	0.780677	0.006 (8.24e-03)	0.456358	0.646418
Resting-state functional connectivity	rsfMRI connectivity N8_N2	-0.001 (8.24e-03)	0.92632	0.958247	1.30e-05 (8.23e-03)	0.998743	0.998796	-0.004 (8.23e-03)	0.640259	0.775735	-0.006 (8.23e-03)	0.486802	0.670541	3.40e-04 (8.21e-03)	0.967031	0.980808	0.003 (8.22e-03)	0.719988	0.830101	-0.001 (8.24e-03)	0.892405	0.941679	-0.001 (8.23e-03)	0.897801	0.944475
Resting-state functional connectivity	rsfMRI connectivity N8_N3	-0.016 (8.20e-03)	0.054861	0.151818	-0.015 (8.19e-03)	0.0619246	0.166623	-0.012 (8.19e-03)	0.136627	0.294882	-0.008 (8.20e-03)	0.345135	0.547904	-0.011 (8.18e-03)	0.173294	0.347054	-0.011 (8.19e-03)	0.19061	0.370291	-0.011 (8.20e-03)	0.189536	0.368553	-0.013 (8.19e-03)	0.11606	0.26147
Resting-state functional connectivity	rsfMRI connectivity N8_N4	0.007 (8.23e-03)	0.364996	0.564722	0.007 (8.22e-03)	0.37079	0.570996	0.012 (8.22e-03)	0.132484	0.287606	0.014 (8.22e-03)	0.0990037	0.23438	0.009 (8.20e-03)	0.256323	0.448114	0.01 (8.21e-03)	0.235106	0.423531	0.009 (8.22e-03)	0.292285	0.489683	0.007 (8.21e-03)	0.413733	0.609425
Resting-state functional connectivity	rsfMRI connectivity N8_N5	0.017 (8.26e-03)	0.0364142	0.108999	0.019 (8.25e-03)	0.023509	0.0779913	0.015 (8.25e-03)	0.0641048	0.171061	0.014 (8.25e-03)	0.0923727	0.223534	0.011 (8.23e-03)	0.176108	0.350648	0.012 (8.24e-03)	0.147685	0.31036	0.007 (8.25e-03)	0.396038	0.595522	0.005 (8.25e-03)	0.506702	0.685858
Resting-state functional connectivity	rsfMRI connectivity N8_N6	-0.009 (8.27e-03)	0.293394	0.490123	-0.01 (8.26e-03)	0.244613	0.436339	-0.011 (8.26e-03)	0.167263	0.338614	-0.01 (8.26e-03)	0.230596	0.418007	-0.004 (8.24e-03)	0.652571	0.784066	-0.002 (8.25e-03)	0.814746	0.893026	-0.007 (8.26e-03)	0.397526	0.596617	-0.009 (8.26e-03)	0.263486	0.458309
Resting-state functional connectivity	rsfMRI connectivity N8_N7	0.024 (8.17e-03)	0.00309569	0.0153821	0.025 (8.16e-03)	0.00238832	0.0124627	0.019 (8.16e-03)	0.0188796	0.0653984	0.021 (8.16e-03)	0.0115568	0.0446689	0.013 (8.14e-03)	0.11863	0.265521	0.011 (8.15e-03)	0.18673	0.364492	0.001 (8.17e-03)	0.898467	0.944676	0.002 (8.16e-03)	0.849282	0.916061
Resting-state functional connectivity	rsfMRI connectivity N9_N1	0.022 (8.19e-03)	0.00624731	0.0275523	0.022 (8.19e-03)	0.00647717	0.028177	0.014 (8.19e-03)	0.0778986	0.197709	0.013 (8.19e-03)	0.10983	0.251619	0.013 (8.17e-03)	0.118382	0.265232	0.012 (8.18e-03)	0.131061	0.285766	0.01 (8.19e-03)	0.201122	0.38208	0.013 (8.18e-03)	0.107541	0.248531
Resting-state functional connectivity	rsfMRI connectivity N9_N2	-0.001 (8.15e-03)	0.889075	0.939495	-0.003 (8.14e-03)	0.731968	0.837605	-0.005 (8.14e-03)	0.53268	0.703321	-0.004 (8.14e-03)	0.641323	0.776604	-0.006 (8.13e-03)	0.478345	0.663386	-0.004 (8.14e-03)	0.636817	0.773661	-0.007 (8.15e-03)	0.359523	0.560205	-0.006 (8.14e-03)	0.458064	0.646808
Resting-state functional connectivity	rsfMRI connectivity N9_N3	-0.001 (8.27e-03)	0.899136	0.944768	-0.002 (8.26e-03)	0.763207	0.859064	0.003 (8.26e-03)	0.711488	0.824721	0.001 (8.26e-03)	0.886274	0.938322	-0.001 (8.24e-03)	0.893836	0.942521	0.005 (8.25e-03)	0.566298	0.725126	0.008 (8.26e-03)	0.313309	0.512478	0.003 (8.25e-03)	0.738653	0.842218
Resting-state functional connectivity	rsfMRI connectivity N9_N4	0.014 (8.19e-03)	0.0858693	0.212568	0.013 (8.19e-03)	0.114384	0.259	0.008 (8.18e-03)	0.32668	0.527978	0.01 (8.19e-03)	0.232951	0.420786	0.015 (8.17e-03)	0.0737469	0.190418	0.013 (8.18e-03)	0.108204	0.24917	0.005 (8.19e-03)	0.577619	0.734465	0.003 (8.18e-03)	0.738101	0.841823
Resting-state functional connectivity	rsfMRI connectivity N9_N5	0.004 (8.14e-03)	0.66573	0.794117	0.002 (8.13e-03)	0.7971	0.881589	0.004 (8.13e-03)	0.584999	0.738807	0.007 (8.13e-03)	0.386656	0.587338	0.01 (8.12e-03)	0.196606	0.376274	0.005 (8.13e-03)	0.50266	0.683684	0.008 (8.14e-03)	0.355667	0.556718	0.008 (8.13e-03)	0.348155	0.550743
Resting-state functional connectivity	rsfMRI connectivity N9_N6	0.012 (8.20e-03)	0.142689	0.303714	0.011 (8.19e-03)	0.16873	0.34066	0.012 (8.19e-03)	0.129919	0.284107	0.01 (8.20e-03)	0.234298	0.422662	0.008 (8.18e-03)	0.353986	0.555104	0.011 (8.19e-03)	0.175406	0.349406	0.005 (8.20e-03)	0.521506	0.693828	0.003 (8.19e-03)	0.692211	0.813487
Resting-state functional connectivity	rsfMRI connectivity N9_N7	0.014 (8.24e-03)	0.0853282	0.212061	0.014 (8.23e-03)	0.0801997	0.202058	0.011 (8.23e-03)	0.174466	0.348932	0.01 (8.23e-03)	0.223367	0.409217	-0.002 (8.21e-03)	0.845424	0.913663	0.002 (8.22e-03)	0.855159	0.919517	-0.003 (8.23e-03)	0.752712	0.851753	-0.002 (8.23e-03)	0.80533	0.886322
Resting-state functional connectivity	rsfMRI connectivity N9_N8	0.006 (8.25e-03)	0.459958	0.648601	0.005 (8.24e-03)	0.505643	0.685692	0.003 (8.24e-03)	0.732834	0.838167	0.005 (8.25e-03)	0.516604	0.690246	0.011 (8.23e-03)	0.180398	0.356649	0.018 (8.24e-03)	0.0334705	0.102661	0.02 (8.25e-03)	0.0141755	0.0524341	0.02 (8.24e-03)	0.0147288	0.054078
Resting-state functional connectivity	rsfMRI connectivity N10_N1	0.009 (8.22e-03)	0.2664	0.462126	0.009 (8.21e-03)	0.263679	0.458465	0.011 (8.21e-03)	0.166931	0.338096	0.009 (8.21e-03)	0.298954	0.49626	0.005 (8.19e-03)	0.560618	0.722711	0.013 (8.20e-03)	0.113229	0.257036	0.017 (8.21e-03)	0.0354992	0.107265	0.017 (8.21e-03)	0.0363047	0.10889
Resting-state functional connectivity	rsfMRI connectivity N10_N2	-0.003 (8.25e-03)	0.723276	0.831916	-0.004 (8.25e-03)	0.665547	0.79411	-0.001 (8.24e-03)	0.935947	0.963526	-0.001 (8.25e-03)	0.900156	0.945007	-0.001 (8.23e-03)	0.860014	0.923849	-0.001 (8.24e-03)	0.928659	0.959335	0.003 (8.25e-03)	0.712685	0.825467	0.005 (8.24e-03)	0.552693	0.718501
Resting-state functional connectivity	rsfMRI connectivity N10_N3	0.003 (8.26e-03)	0.698097	0.817546	0.004 (8.25e-03)	0.647201	0.78055	-2.76e-04 (8.25e-03)	0.973304	0.984405	-0.007 (8.25e-03)	0.377243	0.578741	-0.006 (8.23e-03)	0.502531	0.683684	-0.004 (8.24e-03)	0.618325	0.763977	-0.009 (8.26e-03)	0.302767	0.500175	-0.012 (8.25e-03)	0.139711	0.299222
Resting-state functional connectivity	rsfMRI connectivity N10_N4	-0.002 (8.26e-03)	0.830587	0.90271	-0.002 (8.26e-03)	0.779176	0.871051	-0.003 (8.26e-03)	0.71817	0.829242	0.001 (8.26e-03)	0.879968	0.935175	0.001 (8.24e-03)	0.9259	0.958219	0.001 (8.25e-03)	0.889462	0.939682	0.001 (8.26e-03)	0.950278	0.972013	-0.002 (8.25e-03)	0.808229	0.888059
Resting-state functional connectivity	rsfMRI connectivity N10_N5	-3.39e-04 (8.25e-03)	0.96721	0.980808	-0.002 (8.24e-03)	0.817425	0.894355	0.005 (8.24e-03)	0.508583	0.686295	0.006 (8.24e-03)	0.439853	0.631671	0.014 (8.22e-03)	0.0959563	0.229107	0.013 (8.23e-03)	0.122497	0.272405	0.003 (8.24e-03)	0.71448	0.826903	-0.003 (8.24e-03)	0.759398	0.856069
Resting-state functional connectivity	rsfMRI connectivity N10_N6	0.012 (8.24e-03)	0.156278	0.321914	0.011 (8.24e-03)	0.182987	0.359292	0.01 (8.24e-03)	0.212429	0.395003	0.01 (8.24e-03)	0.210571	0.393019	0.003 (8.22e-03)	0.731626	0.83759	-0.007 (8.23e-03)	0.421771	0.618007	-0.006 (8.24e-03)	0.469854	0.656005	-0.01 (8.23e-03)	0.207593	0.389738
Resting-state functional connectivity	rsfMRI connectivity N10_N7	-0.01 (8.22e-03)	0.216153	0.400122	-0.011 (8.21e-03)	0.185002	0.361911	-0.013 (8.21e-03)	0.12519	0.276879	-0.008 (8.21e-03)	0.357638	0.558184	-0.016 (8.19e-03)	0.0534848	0.148964	-0.02 (8.20e-03)	0.0167158	0.0594693	-0.014 (8.22e-03)	0.0837478	0.209029	-0.014 (8.21e-03)	0.0951801	0.227731
Resting-state functional connectivity	rsfMRI connectivity N10_N8	0.001 (8.24e-03)	0.883931	0.936494	2.58e-04 (8.23e-03)	0.975004	0.985583	0.001 (8.23e-03)	0.894881	0.943179	3.37e-05 (8.23e-03)	0.996737	0.99763	-0.005 (8.21e-03)	0.526287	0.697699	-0.001 (8.22e-03)	0.931972	0.961204	0.001 (8.23e-03)	0.9136	0.952803	-0.003 (8.23e-03)	0.715865	0.82765
Resting-state functional connectivity	rsfMRI connectivity N10_N9	0.012 (8.24e-03)	0.148149	0.311044	0.014 (8.24e-03)	0.0891514	0.218041	0.012 (8.24e-03)	0.149363	0.31242	0.008 (8.24e-03)	0.309902	0.508021	0.014 (8.22e-03)	0.0857138	0.212568	0.011 (8.23e-03)	0.185416	0.362369	0.009 (8.24e-03)	0.25612	0.44811	0.011 (8.23e-03)	0.185479	0.362369
Resting-state functional connectivity	rsfMRI connectivity N11_N1	0.012 (8.24e-03)	0.147146	0.309373	0.01 (8.23e-03)	0.217349	0.401005	0.013 (8.23e-03)	0.117488	0.263625	0.015 (8.23e-03)	0.0709488	0.184682	0.007 (8.21e-03)	0.413596	0.609425	0.009 (8.22e-03)	0.249674	0.441321	0.01 (8.23e-03)	0.239711	0.429827	0.008 (8.23e-03)	0.348366	0.550882
Resting-state functional connectivity	rsfMRI connectivity N11_N2	0.001 (8.27e-03)	0.87058	0.930261	-0.001 (8.26e-03)	0.914728	0.952936	0.004 (8.26e-03)	0.633747	0.772106	0.004 (8.26e-03)	0.638571	0.774319	-2.39e-04 (8.24e-03)	0.97684	0.986769	0.003 (8.25e-03)	0.698279	0.817546	0.004 (8.26e-03)	0.606134	0.756104	0.008 (8.26e-03)	0.331839	0.533231
Resting-state functional connectivity	rsfMRI connectivity N11_N3	0.001 (8.27e-03)	0.883054	0.936153	4.09e-04 (8.26e-03)	0.960551	0.977239	0.005 (8.26e-03)	0.57941	0.735487	0.005 (8.26e-03)	0.510369	0.686962	-0.004 (8.24e-03)	0.625544	0.767051	-0.002 (8.25e-03)	0.772555	0.865665	-0.003 (8.26e-03)	0.690303	0.813111	-0.006 (8.26e-03)	0.486442	0.670541
Resting-state functional connectivity	rsfMRI connectivity N11_N4	-0.001 (8.26e-03)	0.880388	0.935399	-1.35e-04 (8.26e-03)	0.986946	0.992879	-0.003 (8.26e-03)	0.757006	0.85445	0.001 (8.26e-03)	0.88676	0.938379	0.003 (8.24e-03)	0.729238	0.836193	-0.001 (8.25e-03)	0.943346	0.96797	-0.008 (8.26e-03)	0.304179	0.501952	-0.009 (8.25e-03)	0.269899	0.465121
Resting-state functional connectivity	rsfMRI connectivity N11_N5	0.002 (8.23e-03)	0.783759	0.873621	0.002 (8.22e-03)	0.805821	0.88635	-1.82e-04 (8.22e-03)	0.982317	0.990289	0.002 (8.22e-03)	0.816536	0.893978	-0.002 (8.20e-03)	0.820557	0.896763	-0.002 (8.21e-03)	0.834231	0.905285	-0.002 (8.23e-03)	0.804551	0.885818	-0.006 (8.22e-03)	0.432345	0.625736
Resting-state functional connectivity	rsfMRI connectivity N11_N6	0.012 (8.27e-03)	0.140132	0.2997	0.01 (8.27e-03)	0.235158	0.423531	0.007 (8.26e-03)	0.383862	0.584562	0.003 (8.27e-03)	0.758396	0.855292	-0.003 (8.25e-03)	0.733905	0.838748	-0.003 (8.26e-03)	0.720213	0.830101	-0.004 (8.27e-03)	0.631293	0.770509	-0.004 (8.26e-03)	0.634854	0.772746
Resting-state functional connectivity	rsfMRI connectivity N11_N7	0.007 (8.24e-03)	0.407474	0.603785	0.007 (8.23e-03)	0.390881	0.591236	0.01 (8.23e-03)	0.204275	0.385867	0.009 (8.23e-03)	0.300699	0.497678	0.011 (8.21e-03)	0.168993	0.340883	0.015 (8.22e-03)	0.0671374	0.177551	0.013 (8.23e-03)	0.109035	0.250696	0.015 (8.23e-03)	0.0630378	0.168907
Resting-state functional connectivity	rsfMRI connectivity N11_N8	1.09e-04 (8.15e-03)	0.989343	0.994409	0.001 (8.14e-03)	0.943793	0.96797	0.005 (8.14e-03)	0.578145	0.734715	0.003 (8.14e-03)	0.669863	0.797133	0.004 (8.12e-03)	0.584528	0.73863	0.004 (8.13e-03)	0.654793	0.785424	0.005 (8.14e-03)	0.510849	0.686962	-0.001 (8.14e-03)	0.897731	0.944475
Resting-state functional connectivity	rsfMRI connectivity N11_N9	0.001 (8.25e-03)	0.899681	0.945007	0.002 (8.25e-03)	0.770241	0.864551	1.54e-04 (8.25e-03)	0.985073	0.991949	-0.001 (8.25e-03)	0.943745	0.96797	0.002 (8.23e-03)	0.854629	0.919168	-0.004 (8.24e-03)	0.629924	0.770196	-0.013 (8.25e-03)	0.116383	0.26188	-0.011 (8.24e-03)	0.18318	0.359448
Resting-state functional connectivity	rsfMRI connectivity N11_N10	0.004 (8.22e-03)	0.63675	0.773661	0.005 (8.21e-03)	0.581871	0.736873	0.006 (8.21e-03)	0.498022	0.680463	0.01 (8.21e-03)	0.235529	0.423749	0.004 (8.19e-03)	0.636289	0.773661	0.008 (8.20e-03)	0.308321	0.506357	0.003 (8.21e-03)	0.707115	0.822209	0.003 (8.21e-03)	0.693843	0.814186
Resting-state functional connectivity	rsfMRI connectivity N12_N1	0.005 (8.21e-03)	0.544557	0.711856	0.004 (8.20e-03)	0.619867	0.76428	0.002 (8.20e-03)	0.831316	0.902779	0.002 (8.20e-03)	0.777238	0.870039	0.004 (8.18e-03)	0.621168	0.764368	0.008 (8.19e-03)	0.326265	0.527687	0.003 (8.21e-03)	0.689384	0.812579	-3.49e-04 (8.20e-03)	0.966054	0.98008
Resting-state functional connectivity	rsfMRI connectivity N12_N2	-0.009 (8.24e-03)	0.293699	0.490449	-0.011 (8.23e-03)	0.185103	0.36195	-0.005 (8.23e-03)	0.562008	0.722979	-0.006 (8.23e-03)	0.480838	0.665318	-0.008 (8.21e-03)	0.329717	0.531159	-0.004 (8.22e-03)	0.631985	0.771143	-0.001 (8.23e-03)	0.87786	0.93449	0.001 (8.23e-03)	0.930992	0.960681
Resting-state functional connectivity	rsfMRI connectivity N12_N3	0.008 (7.98e-03)	0.321065	0.521163	0.007 (7.97e-03)	0.401049	0.599428	0.014 (7.97e-03)	0.0730675	0.189423	0.015 (7.97e-03)	0.0590446	0.160907	0.018 (7.96e-03)	0.0261405	0.0847104	0.016 (7.97e-03)	0.0430768	0.125009	0.017 (7.98e-03)	0.036347	0.108944	0.011 (7.97e-03)	0.187149	0.364835
Resting-state functional connectivity	rsfMRI connectivity N12_N4	-0.008 (8.22e-03)	0.35153	0.553017	-0.01 (8.21e-03)	0.245752	0.437137	-0.013 (8.21e-03)	0.118944	0.265826	-0.013 (8.21e-03)	0.106921	0.247491	-0.008 (8.19e-03)	0.334342	0.535522	-0.004 (8.20e-03)	0.618528	0.763977	-0.007 (8.21e-03)	0.408389	0.60474	-0.007 (8.21e-03)	0.422741	0.618618
Resting-state functional connectivity	rsfMRI connectivity N12_N5	0.001 (8.20e-03)	0.877548	0.934379	3.22e-04 (8.19e-03)	0.96865	0.981112	0.007 (8.19e-03)	0.395033	0.594811	0.007 (8.19e-03)	0.394661	0.594505	0.002 (8.18e-03)	0.827041	0.900937	0.004 (8.19e-03)	0.589327	0.742178	0.009 (8.20e-03)	0.292364	0.489683	0.015 (8.19e-03)	0.0652601	0.173613
Resting-state functional connectivity	rsfMRI connectivity N12_N6	-0.012 (8.18e-03)	0.145277	0.306886	-0.014 (8.17e-03)	0.0900342	0.219538	-0.003 (8.17e-03)	0.74275	0.844541	-0.006 (8.17e-03)	0.491682	0.675371	-0.014 (8.15e-03)	0.0765258	0.195445	-0.014 (8.16e-03)	0.0816417	0.204999	-0.009 (8.17e-03)	0.287817	0.485406	-0.01 (8.17e-03)	0.201433	0.38233
Resting-state functional connectivity	rsfMRI connectivity N12_N7	-0.007 (8.22e-03)	0.423647	0.619134	-0.008 (8.21e-03)	0.331052	0.53235	-0.009 (8.21e-03)	0.285919	0.483972	-0.006 (8.21e-03)	0.432917	0.625932	-0.008 (8.19e-03)	0.320846	0.520996	-0.008 (8.20e-03)	0.329138	0.530857	-0.013 (8.21e-03)	0.113642	0.257712	-0.01 (8.21e-03)	0.20151	0.38233
Resting-state functional connectivity	rsfMRI connectivity N12_N8	0.005 (8.22e-03)	0.553993	0.719354	0.002 (8.21e-03)	0.76469	0.859867	0.008 (8.21e-03)	0.305545	0.503462	0.008 (8.21e-03)	0.323201	0.52387	0.001 (8.19e-03)	0.900258	0.945007	-6.01e-05 (8.21e-03)	0.994158	0.997156	0.002 (8.22e-03)	0.764128	0.859668	0.002 (8.21e-03)	0.778006	0.870463
Resting-state functional connectivity	rsfMRI connectivity N12_N9	0.01 (8.18e-03)	0.235673	0.423775	0.01 (8.18e-03)	0.23173	0.419893	0.011 (8.18e-03)	0.181872	0.358297	0.008 (8.18e-03)	0.306089	0.504128	0.012 (8.16e-03)	0.153567	0.317941	0.01 (8.17e-03)	0.232392	0.420543	0.007 (8.18e-03)	0.398027	0.596623	0.009 (8.17e-03)	0.293176	0.490123
Resting-state functional connectivity	rsfMRI connectivity N12_N10	-0.014 (8.19e-03)	0.080145	0.202034	-0.015 (8.18e-03)	0.0741811	0.191314	-0.012 (8.18e-03)	0.130773	0.285415	-0.009 (8.18e-03)	0.254095	0.446075	-0.01 (8.16e-03)	0.199007	0.379353	-0.002 (8.17e-03)	0.804513	0.885818	-0.006 (8.19e-03)	0.449225	0.639177	-0.003 (8.18e-03)	0.684518	0.808549
Resting-state functional connectivity	rsfMRI connectivity N12_N11	-0.01 (8.09e-03)	0.211858	0.394462	-0.009 (8.09e-03)	0.246585	0.438111	-0.012 (8.08e-03)	0.131023	0.285766	-0.006 (8.09e-03)	0.455565	0.645732	-0.004 (8.07e-03)	0.648395	0.780677	0.002 (8.08e-03)	0.842955	0.912538	-7.55e-05 (8.09e-03)	0.99256	0.996837	1.22e-05 (8.08e-03)	0.998796	0.998796
Resting-state functional connectivity	rsfMRI connectivity N13_N1	-0.005 (8.21e-03)	0.533809	0.703446	-0.005 (8.20e-03)	0.525625	0.697299	-0.008 (8.20e-03)	0.346957	0.549633	-0.008 (8.20e-03)	0.349005	0.551307	-0.002 (8.19e-03)	0.828884	0.90211	-0.002 (8.20e-03)	0.784569	0.874307	-0.007 (8.21e-03)	0.393263	0.593242	-0.006 (8.20e-03)	0.482519	0.666914
Resting-state functional connectivity	rsfMRI connectivity N13_N2	0.006 (8.20e-03)	0.478012	0.663386	0.005 (8.19e-03)	0.54035	0.708427	0.006 (8.19e-03)	0.484713	0.66923	0.01 (8.19e-03)	0.221016	0.405692	0.004 (8.17e-03)	0.661557	0.790193	0.005 (8.18e-03)	0.543983	0.711313	0.006 (8.20e-03)	0.450988	0.640666	0.006 (8.19e-03)	0.479361	0.663685
Resting-state functional connectivity	rsfMRI connectivity N13_N3	-0.009 (8.23e-03)	0.286081	0.484054	-0.009 (8.22e-03)	0.294581	0.491554	-0.012 (8.22e-03)	0.140973	0.300922	-0.009 (8.22e-03)	0.251419	0.443529	-0.007 (8.20e-03)	0.415054	0.610968	-0.003 (8.21e-03)	0.690448	0.813111	-0.007 (8.22e-03)	0.397988	0.596623	-0.007 (8.22e-03)	0.426431	0.620543
Resting-state functional connectivity	rsfMRI connectivity N13_N4	-0.008 (8.28e-03)	0.327233	0.52868	-0.009 (8.27e-03)	0.28067	0.477427	-0.012 (8.27e-03)	0.159629	0.327159	-0.01 (8.27e-03)	0.219437	0.403671	-0.009 (8.25e-03)	0.271109	0.466449	-0.012 (8.26e-03)	0.133662	0.289742	-0.01 (8.28e-03)	0.209544	0.39192	-0.014 (8.27e-03)	0.0920195	0.222921
Resting-state functional connectivity	rsfMRI connectivity N13_N5	4.85e-04 (8.18e-03)	0.952734	0.973412	0.001 (8.17e-03)	0.876145	0.933969	0.003 (8.17e-03)	0.684096	0.808263	-0.001 (8.17e-03)	0.865147	0.927191	-0.008 (8.15e-03)	0.32011	0.520179	-0.008 (8.16e-03)	0.332926	0.534572	-0.012 (8.17e-03)	0.136965	0.295326	-0.012 (8.17e-03)	0.149066	0.312089
Resting-state functional connectivity	rsfMRI connectivity N13_N6	-0.006 (8.27e-03)	0.439146	0.631104	-0.006 (8.27e-03)	0.491909	0.675412	-0.012 (8.26e-03)	0.15669	0.322371	-0.008 (8.27e-03)	0.34924	0.551483	-0.007 (8.25e-03)	0.424458	0.619213	-0.01 (8.26e-03)	0.244708	0.436339	-0.004 (8.27e-03)	0.617731	0.763929	-0.002 (8.26e-03)	0.853981	0.918692
Resting-state functional connectivity	rsfMRI connectivity N13_N7	0.011 (8.19e-03)	0.195078	0.375151	0.013 (8.18e-03)	0.124584	0.276086	0.01 (8.18e-03)	0.213737	0.396775	0.007 (8.18e-03)	0.369073	0.56894	0.009 (8.16e-03)	0.280415	0.477356	0.01 (8.17e-03)	0.209314	0.391654	0.007 (8.18e-03)	0.381053	0.581593	0.003 (8.18e-03)	0.750676	0.85074
Resting-state functional connectivity	rsfMRI connectivity N13_N8	0.006 (8.23e-03)	0.432377	0.625736	0.007 (8.22e-03)	0.424532	0.619213	0.008 (8.22e-03)	0.355446	0.556567	0.005 (8.22e-03)	0.505869	0.685692	0.01 (8.20e-03)	0.241113	0.431675	0.008 (8.21e-03)	0.348104	0.550743	0.011 (8.22e-03)	0.16865	0.340651	0.008 (8.22e-03)	0.339752	0.541753
Resting-state functional connectivity	rsfMRI connectivity N13_N9	0.004 (8.20e-03)	0.638852	0.77445	0.003 (8.19e-03)	0.73003	0.836853	0.004 (8.19e-03)	0.647953	0.780677	0.003 (8.19e-03)	0.75088	0.850757	-4.29e-04 (8.17e-03)	0.958149	0.976331	3.53e-04 (8.18e-03)	0.965562	0.980072	-2.22e-05 (8.19e-03)	0.997841	0.998511	-0.001 (8.18e-03)	0.878648	0.934592
Resting-state functional connectivity	rsfMRI connectivity N13_N10	0.005 (8.24e-03)	0.520286	0.693095	0.005 (8.24e-03)	0.563273	0.723551	0.005 (8.24e-03)	0.532024	0.702662	-3.02e-04 (8.24e-03)	0.970739	0.982159	-0.004 (8.22e-03)	0.63557	0.773406	0.001 (8.23e-03)	0.886287	0.938322	-0.002 (8.24e-03)	0.824369	0.899466	-0.008 (8.23e-03)	0.354983	0.556146
Resting-state functional connectivity	rsfMRI connectivity N13_N11	0.022 (8.24e-03)	0.00753783	0.0317711	0.021 (8.24e-03)	0.0118547	0.0455842	0.027 (8.23e-03)	0.00084411	0.00497347	0.026 (8.24e-03)	0.00137088	0.0077211	0.024 (8.22e-03)	0.00357901	0.0173594	0.021 (8.23e-03)	0.0123468	0.0470314	0.013 (8.24e-03)	0.109115	0.250752	0.012 (8.23e-03)	0.148918	0.312018
Resting-state functional connectivity	rsfMRI connectivity N13_N12	-0.001 (8.20e-03)	0.899829	0.945007	-0.003 (8.20e-03)	0.695668	0.815259	-0.003 (8.19e-03)	0.708751	0.823185	0.003 (8.20e-03)	0.746878	0.847941	-0.005 (8.18e-03)	0.511679	0.687156	4.92e-05 (8.19e-03)	0.995209	0.997156	0.005 (8.20e-03)	0.579839	0.735639	0.006 (8.19e-03)	0.478861	0.66357
Resting-state functional connectivity	rsfMRI connectivity N14_N1	-0.012 (8.01e-03)	0.143938	0.305501	-0.011 (8.00e-03)	0.182402	0.358866	-0.008 (8.00e-03)	0.314568	0.513418	-0.01 (8.00e-03)	0.205735	0.387552	-0.001 (7.98e-03)	0.941714	0.967458	-0.001 (7.99e-03)	0.918985	0.954742	0.002 (8.00e-03)	0.848132	0.915262	0.002 (8.00e-03)	0.792402	0.878641
Resting-state functional connectivity	rsfMRI connectivity N14_N2	-0.011 (8.27e-03)	0.19556	0.375663	-0.011 (8.26e-03)	0.177023	0.351843	-0.014 (8.26e-03)	0.0816512	0.204999	-0.011 (8.26e-03)	0.174596	0.348965	-0.004 (8.25e-03)	0.648036	0.780677	-0.005 (8.26e-03)	0.566409	0.725126	-0.005 (8.27e-03)	0.508149	0.686295	-2.29e-04 (8.26e-03)	0.977892	0.987386
Resting-state functional connectivity	rsfMRI connectivity N14_N3	-0.01 (8.25e-03)	0.226297	0.412365	-0.01 (8.25e-03)	0.222859	0.408454	-0.009 (8.24e-03)	0.287999	0.485463	-0.01 (8.25e-03)	0.210782	0.393085	-0.001 (8.23e-03)	0.921386	0.956019	0.001 (8.24e-03)	0.931036	0.960681	-0.002 (8.25e-03)	0.814741	0.893026	-0.001 (8.24e-03)	0.865245	0.927191
Resting-state functional connectivity	rsfMRI connectivity N14_N4	-0.001 (8.27e-03)	0.949547	0.971488	-0.002 (8.26e-03)	0.767235	0.862296	-0.004 (8.26e-03)	0.623482	0.765818	0.001 (8.26e-03)	0.898625	0.944676	-0.008 (8.24e-03)	0.353065	0.554692	-0.005 (8.25e-03)	0.513803	0.688181	-0.009 (8.26e-03)	0.300289	0.497542	-0.009 (8.26e-03)	0.270648	0.466052
Resting-state functional connectivity	rsfMRI connectivity N14_N5	0.031 (8.22e-03)	0.000203517	0.00148714	0.031 (8.21e-03)	0.00013753	0.00105681	0.024 (8.21e-03)	0.00390541	0.0186992	0.018 (8.21e-03)	0.0258567	0.0841503	0.017 (8.20e-03)	0.0435859	0.126159	0.012 (8.21e-03)	0.14013	0.2997	0.005 (8.22e-03)	0.517942	0.691207	0.012 (8.21e-03)	0.143152	0.304265
Resting-state functional connectivity	rsfMRI connectivity N14_N6	0.012 (8.23e-03)	0.157946	0.324454	0.011 (8.22e-03)	0.166817	0.338019	0.012 (8.22e-03)	0.140776	0.300759	0.013 (8.22e-03)	0.10609	0.246076	0.005 (8.21e-03)	0.533695	0.703446	0.005 (8.22e-03)	0.547483	0.714188	0.004 (8.23e-03)	0.618253	0.763977	0.001 (8.22e-03)	0.934326	0.962965
Resting-state functional connectivity	rsfMRI connectivity N14_N7	0.005 (8.26e-03)	0.56182	0.722979	0.006 (8.25e-03)	0.456179	0.646399	0.005 (8.25e-03)	0.52695	0.69795	0.004 (8.25e-03)	0.649264	0.781143	0.008 (8.23e-03)	0.318653	0.518376	0.006 (8.24e-03)	0.495142	0.678393	0.012 (8.25e-03)	0.139761	0.299222	0.015 (8.24e-03)	0.0668993	0.177341
Resting-state functional connectivity	rsfMRI connectivity N14_N8	0.003 (8.23e-03)	0.699973	0.818373	0.003 (8.23e-03)	0.733309	0.838391	0.002 (8.23e-03)	0.796632	0.881589	-0.001 (8.23e-03)	0.919566	0.954795	0.01 (8.21e-03)	0.242597	0.433783	0.007 (8.22e-03)	0.374849	0.57566	0.009 (8.23e-03)	0.291907	0.489651	0.01 (8.22e-03)	0.206776	0.388773
Resting-state functional connectivity	rsfMRI connectivity N14_N9	-0.002 (8.26e-03)	0.815569	0.893271	-0.002 (8.25e-03)	0.790492	0.877409	-0.004 (8.25e-03)	0.60408	0.754594	-0.009 (8.25e-03)	0.286959	0.484805	-0.018 (8.23e-03)	0.0287949	0.0911974	-0.02 (8.24e-03)	0.017608	0.0620513	-0.023 (8.25e-03)	0.00449852	0.0210213	-0.028 (8.24e-03)	0.000672139	0.00407629
Resting-state functional connectivity	rsfMRI connectivity N14_N10	0.015 (8.21e-03)	0.0605024	0.164082	0.016 (8.21e-03)	0.051945	0.145459	0.008 (8.21e-03)	0.350963	0.552449	0.004 (8.21e-03)	0.603951	0.754594	0.005 (8.19e-03)	0.523721	0.695764	-0.003 (8.20e-03)	0.697434	0.817114	-0.008 (8.21e-03)	0.318238	0.517889	-0.011 (8.20e-03)	0.195706	0.375737
Resting-state functional connectivity	rsfMRI connectivity N14_N11	0.014 (8.20e-03)	0.0941695	0.226656	0.014 (8.19e-03)	0.081537	0.204966	0.013 (8.19e-03)	0.109798	0.251619	0.01 (8.19e-03)	0.209025	0.391276	0.011 (8.17e-03)	0.175172	0.349406	0.011 (8.18e-03)	0.172382	0.345726	0.007 (8.19e-03)	0.424126	0.619213	0.005 (8.19e-03)	0.514135	0.688181
Resting-state functional connectivity	rsfMRI connectivity N14_N12	0.004 (8.24e-03)	0.646989	0.780505	0.004 (8.23e-03)	0.659924	0.789086	0.001 (8.23e-03)	0.882067	0.936071	-0.003 (8.23e-03)	0.70711	0.822209	0.004 (8.21e-03)	0.637489	0.773676	4.09e-04 (8.22e-03)	0.960292	0.977239	0.003 (8.23e-03)	0.741108	0.843532	0.002 (8.23e-03)	0.850897	0.916666
Resting-state functional connectivity	rsfMRI connectivity N14_N13	-0.01 (8.22e-03)	0.24223	0.433301	-0.009 (8.22e-03)	0.281709	0.478694	-0.012 (8.22e-03)	0.143129	0.304265	-0.01 (8.22e-03)	0.212899	0.395712	-0.01 (8.20e-03)	0.204409	0.385867	-0.008 (8.21e-03)	0.317375	0.517239	-0.011 (8.22e-03)	0.197523	0.377649	-0.014 (8.21e-03)	0.0790871	0.199705
Resting-state functional connectivity	rsfMRI connectivity N15_N1	0.004 (8.02e-03)	0.611725	0.759569	0.005 (8.02e-03)	0.563535	0.723551	0.002 (8.02e-03)	0.758517	0.855292	0.004 (8.02e-03)	0.579858	0.735639	0.002 (8.00e-03)	0.788008	0.87661	4.09e-04 (8.01e-03)	0.959289	0.976763	-0.003 (8.02e-03)	0.719109	0.829772	-0.005 (8.01e-03)	0.54828	0.714425
Resting-state functional connectivity	rsfMRI connectivity N15_N2	-0.001 (8.16e-03)	0.919975	0.954997	-0.002 (8.16e-03)	0.821545	0.89718	-0.002 (8.15e-03)	0.804605	0.885818	0.001 (8.16e-03)	0.947346	0.969902	0.002 (8.14e-03)	0.802866	0.885383	0.002 (8.15e-03)	0.843597	0.912791	0.002 (8.16e-03)	0.81405	0.8927	3.96e-04 (8.15e-03)	0.961214	0.977251
Resting-state functional connectivity	rsfMRI connectivity N15_N3	0.005 (8.23e-03)	0.560067	0.722641	0.005 (8.23e-03)	0.507086	0.685931	0.007 (8.22e-03)	0.378184	0.579588	0.005 (8.23e-03)	0.506879	0.685858	0.003 (8.21e-03)	0.678758	0.805205	0.004 (8.22e-03)	0.668432	0.796066	0.009 (8.23e-03)	0.252552	0.444651	0.013 (8.22e-03)	0.12154	0.270816
Resting-state functional connectivity	rsfMRI connectivity N15_N4	0.006 (8.25e-03)	0.461117	0.649485	0.003 (8.24e-03)	0.69051	0.813111	0.004 (8.24e-03)	0.607663	0.757166	0.003 (8.25e-03)	0.726512	0.83435	0.004 (8.23e-03)	0.633407	0.772106	0.006 (8.24e-03)	0.472719	0.659183	0.006 (8.25e-03)	0.504663	0.68514	0.005 (8.24e-03)	0.555675	0.720492
Resting-state functional connectivity	rsfMRI connectivity N15_N5	-0.026 (8.21e-03)	0.00176654	0.00954105	-0.025 (8.20e-03)	0.00280545	0.0142084	-0.018 (8.20e-03)	0.0282551	0.0899336	-0.019 (8.21e-03)	0.0200632	0.0682123	-0.024 (8.19e-03)	0.00345176	0.0168518	-0.018 (8.20e-03)	0.0258924	0.0841503	-0.02 (8.21e-03)	0.0167763	0.0596372	-0.016 (8.20e-03)	0.0524958	0.146634
Resting-state functional connectivity	rsfMRI connectivity N15_N6	-0.014 (8.12e-03)	0.0757652	0.194251	-0.014 (8.11e-03)	0.0915317	0.221979	-0.008 (8.11e-03)	0.307996	0.50601	-0.012 (8.11e-03)	0.155343	0.320431	-0.015 (8.10e-03)	0.067359	0.177737	-0.014 (8.11e-03)	0.0891787	0.218041	-0.006 (8.12e-03)	0.486954	0.670541	3.28e-04 (8.11e-03)	0.967746	0.980906
Resting-state functional connectivity	rsfMRI connectivity N15_N7	0.015 (8.24e-03)	0.0612122	0.16512	0.014 (8.23e-03)	0.0943078	0.226866	0.013 (8.23e-03)	0.10816	0.24917	0.011 (8.24e-03)	0.196495	0.376274	0.018 (8.22e-03)	0.0256403	0.0836349	0.019 (8.23e-03)	0.0215557	0.0724247	0.02 (8.24e-03)	0.0141302	0.0523531	0.02 (8.23e-03)	0.016127	0.0579277
Resting-state functional connectivity	rsfMRI connectivity N15_N8	0.006 (8.26e-03)	0.433384	0.626201	0.006 (8.25e-03)	0.475514	0.661637	0.004 (8.25e-03)	0.588764	0.741677	0.009 (8.25e-03)	0.252028	0.444078	0.009 (8.23e-03)	0.297236	0.494508	0.009 (8.24e-03)	0.287357	0.485111	0.008 (8.25e-03)	0.334237	0.535522	0.006 (8.24e-03)	0.456482	0.646418
Resting-state functional connectivity	rsfMRI connectivity N15_N9	-0.005 (8.11e-03)	0.559247	0.722401	-0.004 (8.10e-03)	0.627242	0.768427	-0.006 (8.10e-03)	0.423185	0.6189	-0.006 (8.10e-03)	0.486648	0.670541	-0.001 (8.08e-03)	0.927428	0.958729	0.001 (8.09e-03)	0.90126	0.945075	-0.001 (8.11e-03)	0.8834	0.936153	-0.001 (8.10e-03)	0.949395	0.971488
Resting-state functional connectivity	rsfMRI connectivity N15_N10	0.009 (8.17e-03)	0.264175	0.458971	0.009 (8.17e-03)	0.276084	0.472322	0.009 (8.17e-03)	0.247271	0.438809	0.004 (8.17e-03)	0.630004	0.770196	0.012 (8.15e-03)	0.138882	0.298167	0.008 (8.16e-03)	0.345818	0.548598	0.01 (8.17e-03)	0.235998	0.424189	0.009 (8.16e-03)	0.254159	0.446075
Resting-state functional connectivity	rsfMRI connectivity N15_N11	0.008 (8.20e-03)	0.303882	0.501646	0.008 (8.20e-03)	0.347881	0.550698	0.008 (8.19e-03)	0.340629	0.542538	0.005 (8.20e-03)	0.55304	0.718743	0.002 (8.18e-03)	0.799913	0.883084	-0.006 (8.19e-03)	0.456651	0.646452	-0.007 (8.20e-03)	0.400674	0.599068	-0.012 (8.19e-03)	0.150905	0.314321
Resting-state functional connectivity	rsfMRI connectivity N15_N12	0.015 (8.07e-03)	0.0563875	0.15537	0.016 (8.06e-03)	0.04574	0.131236	0.013 (8.06e-03)	0.0976422	0.23214	0.012 (8.06e-03)	0.146401	0.308533	0.013 (8.04e-03)	0.107008	0.247563	0.005 (8.05e-03)	0.536645	0.705639	0.009 (8.07e-03)	0.249839	0.441438	0.005 (8.06e-03)	0.554627	0.71976
Resting-state functional connectivity	rsfMRI connectivity N15_N13	0.009 (8.26e-03)	0.30116	0.498226	0.009 (8.25e-03)	0.268325	0.463838	0.012 (8.25e-03)	0.161908	0.330919	0.011 (8.25e-03)	0.190786	0.370471	0.014 (8.23e-03)	0.0932693	0.225017	0.007 (8.24e-03)	0.380745	0.581593	0.007 (8.25e-03)	0.364896	0.564722	0.011 (8.25e-03)	0.163412	0.332928
Resting-state functional connectivity	rsfMRI connectivity N15_N14	0.005 (8.16e-03)	0.530465	0.701224	0.006 (8.15e-03)	0.490932	0.674692	0.004 (8.15e-03)	0.625023	0.766833	0.006 (8.15e-03)	0.495963	0.678894	0.005 (8.13e-03)	0.569682	0.726645	0.001 (8.14e-03)	0.943114	0.96797	0.004 (8.15e-03)	0.617873	0.763929	0.008 (8.15e-03)	0.309389	0.507552
Resting-state functional connectivity	rsfMRI connectivity N16_N1	-0.003 (8.19e-03)	0.73037	0.836853	-0.003 (8.19e-03)	0.709306	0.82324	-0.009 (8.19e-03)	0.253215	0.444942	-0.007 (8.19e-03)	0.418812	0.615212	-0.009 (8.17e-03)	0.277361	0.473962	-0.005 (8.18e-03)	0.568163	0.725824	-0.011 (8.19e-03)	0.17144	0.34442	-0.012 (8.18e-03)	0.144822	0.306359
Resting-state functional connectivity	rsfMRI connectivity N16_N2	-0.006 (8.20e-03)	0.429982	0.624449	-0.007 (8.19e-03)	0.419924	0.615704	-0.005 (8.19e-03)	0.561535	0.722979	-0.006 (8.19e-03)	0.497017	0.679713	-0.002 (8.17e-03)	0.799949	0.883084	-5.20e-05 (8.18e-03)	0.994935	0.997156	-0.002 (8.20e-03)	0.809128	0.88861	0.001 (8.19e-03)	0.875926	0.933969
Resting-state functional connectivity	rsfMRI connectivity N16_N3	0.008 (8.19e-03)	0.309755	0.507966	0.008 (8.18e-03)	0.319084	0.5187	-0.004 (8.18e-03)	0.643791	0.777697	-0.002 (8.18e-03)	0.830473	0.90271	-0.009 (8.16e-03)	0.244947	0.436415	-0.003 (8.17e-03)	0.693042	0.813887	0.004 (8.18e-03)	0.58367	0.737962	0.001 (8.18e-03)	0.928321	0.959243
Resting-state functional connectivity	rsfMRI connectivity N16_N4	0.012 (8.19e-03)	0.143486	0.304832	0.01 (8.19e-03)	0.201719	0.382565	0.014 (8.19e-03)	0.0945532	0.227212	0.012 (8.19e-03)	0.155011	0.32019	0.013 (8.17e-03)	0.118856	0.265761	0.015 (8.18e-03)	0.0753877	0.193421	0.016 (8.19e-03)	0.0440074	0.127133	0.014 (8.18e-03)	0.081688	0.204999
Resting-state functional connectivity	rsfMRI connectivity N16_N5	-0.009 (8.22e-03)	0.268529	0.463904	-0.008 (8.22e-03)	0.301253	0.498226	-0.009 (8.21e-03)	0.290296	0.48768	-0.012 (8.22e-03)	0.134806	0.291602	-0.006 (8.20e-03)	0.48919	0.673084	-0.009 (8.21e-03)	0.286418	0.484175	-0.011 (8.22e-03)	0.195167	0.375151	-0.008 (8.21e-03)	0.334528	0.535628
Resting-state functional connectivity	rsfMRI connectivity N16_N6	-0.01 (8.24e-03)	0.219897	0.404123	-0.009 (8.24e-03)	0.287286	0.485111	-0.011 (8.24e-03)	0.19912	0.379405	-0.012 (8.24e-03)	0.140384	0.300095	-0.012 (8.22e-03)	0.148962	0.312018	-0.005 (8.23e-03)	0.548243	0.714425	-0.006 (8.24e-03)	0.436013	0.628781	-0.011 (8.23e-03)	0.198491	0.37869
Resting-state functional connectivity	rsfMRI connectivity N16_N7	0.009 (8.24e-03)	0.251174	0.443272	0.009 (8.23e-03)	0.279384	0.476326	0.002 (8.23e-03)	0.779781	0.871359	0.003 (8.23e-03)	0.716697	0.827968	0.01 (8.21e-03)	0.224773	0.410615	0.006 (8.22e-03)	0.457337	0.646605	0.012 (8.23e-03)	0.150534	0.313986	0.016 (8.22e-03)	0.0518714	0.145344
Resting-state functional connectivity	rsfMRI connectivity N16_N8	-0.006 (8.23e-03)	0.478247	0.663386	-0.007 (8.23e-03)	0.377815	0.579221	-0.015 (8.22e-03)	0.0686494	0.179953	-0.013 (8.23e-03)	0.104938	0.244398	-0.001 (8.21e-03)	0.879339	0.934729	0.001 (8.22e-03)	0.881692	0.935897	0.003 (8.23e-03)	0.730375	0.836853	0.002 (8.22e-03)	0.793342	0.879044
Resting-state functional connectivity	rsfMRI connectivity N16_N9	0.001 (8.27e-03)	0.951092	0.972366	-4.39e-04 (8.26e-03)	0.957668	0.976331	0.001 (8.26e-03)	0.909895	0.950269	0.006 (8.26e-03)	0.45697	0.646466	0.012 (8.24e-03)	0.151203	0.314795	0.01 (8.25e-03)	0.235564	0.423749	0.009 (8.27e-03)	0.268674	0.463904	0.006 (8.26e-03)	0.488846	0.67286
Resting-state functional connectivity	rsfMRI connectivity N16_N10	0.017 (8.18e-03)	0.0341755	0.104252	0.018 (8.17e-03)	0.0302772	0.0948843	0.017 (8.17e-03)	0.0330853	0.101759	0.017 (8.17e-03)	0.0342786	0.104495	0.019 (8.15e-03)	0.021405	0.0720264	0.018 (8.16e-03)	0.0283853	0.0902839	0.017 (8.18e-03)	0.0365478	0.109312	0.019 (8.17e-03)	0.0175996	0.0620513
Resting-state functional connectivity	rsfMRI connectivity N16_N11	0.022 (8.25e-03)	0.0066996	0.0289308	0.022 (8.25e-03)	0.00639821	0.0279422	0.018 (8.25e-03)	0.0310128	0.0968502	0.018 (8.25e-03)	0.0294901	0.0929386	0.02 (8.23e-03)	0.016613	0.0593119	0.018 (8.24e-03)	0.0264501	0.0854661	0.013 (8.25e-03)	0.128702	0.281997	0.017 (8.24e-03)	0.0434462	0.125852
Resting-state functional connectivity	rsfMRI connectivity N16_N12	0.014 (8.17e-03)	0.0858788	0.212568	0.014 (8.16e-03)	0.0952276	0.227731	0.006 (8.16e-03)	0.430216	0.624449	0.006 (8.17e-03)	0.441959	0.633271	0.004 (8.15e-03)	0.617777	0.763929	0.004 (8.16e-03)	0.597582	0.749197	0.002 (8.17e-03)	0.825596	0.900284	0.003 (8.16e-03)	0.712146	0.825056
Resting-state functional connectivity	rsfMRI connectivity N16_N13	0.009 (8.26e-03)	0.286477	0.484175	0.009 (8.26e-03)	0.257546	0.4499	0.012 (8.25e-03)	0.139222	0.29861	0.007 (8.26e-03)	0.381827	0.581981	0.008 (8.24e-03)	0.356568	0.5577	0.007 (8.25e-03)	0.425529	0.619858	0.007 (8.26e-03)	0.398303	0.596623	0.011 (8.25e-03)	0.180501	0.356695
Resting-state functional connectivity	rsfMRI connectivity N16_N14	-0.011 (8.16e-03)	0.197335	0.377452	-0.011 (8.16e-03)	0.179685	0.355712	-0.009 (8.15e-03)	0.277907	0.474351	-0.006 (8.16e-03)	0.464894	0.651762	-0.004 (8.14e-03)	0.612281	0.759569	-0.009 (8.15e-03)	0.283371	0.480742	-0.005 (8.16e-03)	0.56098	0.72276	-3.52e-04 (8.15e-03)	0.965607	0.980072
Resting-state functional connectivity	rsfMRI connectivity N16_N15	-0.004 (8.16e-03)	0.612276	0.759569	-0.005 (8.16e-03)	0.580434	0.735757	-0.005 (8.15e-03)	0.528254	0.699127	-0.006 (8.16e-03)	0.444821	0.63615	-0.008 (8.14e-03)	0.33519	0.536303	-0.003 (8.15e-03)	0.727193	0.834705	-0.005 (8.16e-03)	0.502801	0.683684	-0.013 (8.15e-03)	0.101545	0.238851
Resting-state functional connectivity	rsfMRI connectivity N17_N1	-0.003 (8.21e-03)	0.69134	0.813293	-0.004 (8.21e-03)	0.654151	0.785332	-0.007 (8.20e-03)	0.422312	0.618193	-0.007 (8.21e-03)	0.412574	0.608519	-0.007 (8.19e-03)	0.390063	0.590508	-0.002 (8.20e-03)	0.821282	0.897111	-0.003 (8.21e-03)	0.685816	0.809653	-0.007 (8.20e-03)	0.384044	0.584562
Resting-state functional connectivity	rsfMRI connectivity N17_N2	-0.008 (8.11e-03)	0.318159	0.517889	-0.008 (8.10e-03)	0.346426	0.549368	-0.001 (8.10e-03)	0.888125	0.939312	0.002 (8.10e-03)	0.824982	0.899834	-0.006 (8.09e-03)	0.444417	0.635776	-0.003 (8.10e-03)	0.678638	0.805205	-0.004 (8.11e-03)	0.621307	0.764368	-0.004 (8.10e-03)	0.656709	0.786925
Resting-state functional connectivity	rsfMRI connectivity N17_N3	3.93e-04 (8.24e-03)	0.961906	0.977424	-4.69e-04 (8.23e-03)	0.954581	0.974854	-0.001 (8.23e-03)	0.944541	0.968138	0.002 (8.23e-03)	0.797483	0.881589	0.006 (8.21e-03)	0.437778	0.630513	0.013 (8.22e-03)	0.120654	0.269244	0.015 (8.23e-03)	0.071608	0.185873	0.015 (8.23e-03)	0.0679197	0.178569
Resting-state functional connectivity	rsfMRI connectivity N17_N4	-0.006 (8.27e-03)	0.505748	0.685692	-0.006 (8.26e-03)	0.490778	0.674687	-0.014 (8.26e-03)	0.0947948	0.227664	-0.013 (8.26e-03)	0.125031	0.276664	-0.006 (8.24e-03)	0.501307	0.682865	-0.004 (8.25e-03)	0.649568	0.781156	-0.009 (8.26e-03)	0.272436	0.46769	-0.007 (8.26e-03)	0.380948	0.581593
Resting-state functional connectivity	rsfMRI connectivity N17_N5	0.004 (8.22e-03)	0.625425	0.767051	0.004 (8.21e-03)	0.597895	0.74938	0.003 (8.21e-03)	0.709058	0.823185	0.005 (8.21e-03)	0.562199	0.722979	0.003 (8.19e-03)	0.721964	0.831263	0.004 (8.20e-03)	0.667266	0.795313	0.002 (8.21e-03)	0.806587	0.886908	0.005 (8.21e-03)	0.517927	0.691207
Resting-state functional connectivity	rsfMRI connectivity N17_N6	0.002 (8.26e-03)	0.774162	0.867247	0.002 (8.26e-03)	0.84431	0.913121	-0.002 (8.26e-03)	0.788935	0.87697	-0.005 (8.26e-03)	0.558364	0.721885	-0.009 (8.24e-03)	0.297019	0.494331	-0.012 (8.25e-03)	0.143817	0.30539	-0.007 (8.26e-03)	0.366241	0.565748	-0.009 (8.25e-03)	0.288836	0.486506
Resting-state functional connectivity	rsfMRI connectivity N17_N7	0.001 (8.24e-03)	0.86582	0.927191	0.001 (8.24e-03)	0.862426	0.925995	-4.43e-04 (8.24e-03)	0.957136	0.976331	0.001 (8.24e-03)	0.895474	0.943359	0.005 (8.22e-03)	0.557856	0.721438	0.006 (8.23e-03)	0.450466	0.640481	-0.003 (8.24e-03)	0.671951	0.79898	0.001 (8.23e-03)	0.922837	0.956858
Resting-state functional connectivity	rsfMRI connectivity N17_N8	0.006 (8.23e-03)	0.474415	0.660517	0.003 (8.23e-03)	0.70602	0.821861	0.005 (8.22e-03)	0.549242	0.71547	0.004 (8.23e-03)	0.606395	0.756177	0.013 (8.21e-03)	0.116715	0.262286	0.01 (8.22e-03)	0.24763	0.439097	0.011 (8.23e-03)	0.199702	0.379894	0.009 (8.22e-03)	0.276348	0.472592
Resting-state functional connectivity	rsfMRI connectivity N17_N9	0.004 (8.13e-03)	0.630842	0.770509	0.006 (8.13e-03)	0.440094	0.631814	0.007 (8.12e-03)	0.368095	0.568019	0.004 (8.13e-03)	0.637176	0.773676	-0.005 (8.11e-03)	0.56037	0.722711	-0.002 (8.12e-03)	0.850401	0.916605	-0.004 (8.13e-03)	0.620051	0.764296	-0.003 (8.12e-03)	0.683938	0.808263
Resting-state functional connectivity	rsfMRI connectivity N17_N10	0.006 (8.24e-03)	0.478552	0.663386	0.006 (8.23e-03)	0.44915	0.639177	0.002 (8.23e-03)	0.803377	0.885383	0.01 (8.23e-03)	0.224617	0.410615	0.005 (8.21e-03)	0.560607	0.722711	0.009 (8.22e-03)	0.297887	0.495223	0.004 (8.23e-03)	0.602997	0.753662	0.002 (8.23e-03)	0.803376	0.885383
Resting-state functional connectivity	rsfMRI connectivity N17_N11	4.20e-04 (8.19e-03)	0.959089	0.976763	0.001 (8.19e-03)	0.876713	0.934158	-0.002 (8.18e-03)	0.830721	0.90271	-0.005 (8.19e-03)	0.537087	0.705655	-0.003 (8.17e-03)	0.701519	0.819209	-2.51e-04 (8.18e-03)	0.97547	0.985831	-0.007 (8.19e-03)	0.397472	0.596617	-0.005 (8.18e-03)	0.534658	0.70406
Resting-state functional connectivity	rsfMRI connectivity N17_N12	-0.006 (8.21e-03)	0.43137	0.625312	-0.007 (8.20e-03)	0.407087	0.603612	-0.009 (8.20e-03)	0.288229	0.485667	-0.012 (8.20e-03)	0.128925	0.282282	-0.014 (8.18e-03)	0.0808003	0.203457	-0.008 (8.19e-03)	0.357169	0.558092	-0.021 (8.20e-03)	0.0109638	0.042971	-0.021 (8.19e-03)	0.0114522	0.0444183
Resting-state functional connectivity	rsfMRI connectivity N17_N13	-0.011 (8.21e-03)	0.18681	0.364492	-0.01 (8.20e-03)	0.210925	0.393187	-0.017 (8.20e-03)	0.0417933	0.121759	-0.019 (8.20e-03)	0.0223612	0.0747938	-0.026 (8.18e-03)	0.0017751	0.00956414	-0.023 (8.19e-03)	0.00500995	0.0230262	-0.018 (8.20e-03)	0.0322071	0.0998823	-0.017 (8.20e-03)	0.0391254	0.115797
Resting-state functional connectivity	rsfMRI connectivity N17_N14	0.007 (8.15e-03)	0.406458	0.603479	0.005 (8.14e-03)	0.510295	0.686962	0.001 (8.14e-03)	0.882883	0.936153	-9.49e-05 (8.14e-03)	0.990702	0.995377	-0.001 (8.12e-03)	0.905618	0.947612	0.006 (8.13e-03)	0.489311	0.673084	0.005 (8.15e-03)	0.560972	0.72276	0.003 (8.14e-03)	0.737282	0.841103
Resting-state functional connectivity	rsfMRI connectivity N17_N15	0.008 (8.19e-03)	0.313625	0.512622	0.008 (8.19e-03)	0.313156	0.512417	0.006 (8.19e-03)	0.465065	0.651762	0.006 (8.19e-03)	0.428472	0.622726	0.01 (8.17e-03)	0.199543	0.379887	0.005 (8.18e-03)	0.564712	0.724023	0.01 (8.19e-03)	0.225407	0.411293	0.011 (8.18e-03)	0.178256	0.353979
Resting-state functional connectivity	rsfMRI connectivity N17_N16	-0.019 (8.22e-03)	0.0202623	0.0687502	-0.02 (8.22e-03)	0.0170323	0.060348	-0.014 (8.21e-03)	0.0944224	0.22702	-0.012 (8.22e-03)	0.139092	0.298474	-0.008 (8.20e-03)	0.357718	0.558184	-0.003 (8.21e-03)	0.719089	0.829772	-0.005 (8.22e-03)	0.537315	0.705689	-0.002 (8.21e-03)	0.762778	0.859014
Resting-state functional connectivity	rsfMRI connectivity N18_N1	-0.003 (8.13e-03)	0.710108	0.823586	-0.003 (8.13e-03)	0.73622	0.840321	0.001 (8.12e-03)	0.941669	0.967458	-0.001 (8.13e-03)	0.941545	0.967458	-0.008 (8.11e-03)	0.334261	0.535522	-0.007 (8.12e-03)	0.361476	0.561682	0.001 (8.13e-03)	0.924493	0.957889	-0.001 (8.12e-03)	0.947043	0.969821
Resting-state functional connectivity	rsfMRI connectivity N18_N2	0.002 (8.27e-03)	0.797609	0.881589	0.002 (8.26e-03)	0.789705	0.87697	0.006 (8.26e-03)	0.446739	0.637466	0.007 (8.26e-03)	0.370073	0.570088	0.018 (8.24e-03)	0.0329585	0.101509	0.016 (8.25e-03)	0.0466389	0.133101	0.022 (8.26e-03)	0.00795162	0.0330173	0.017 (8.26e-03)	0.0449343	0.129476
Resting-state functional connectivity	rsfMRI connectivity N18_N3	-0.004 (8.19e-03)	0.591031	0.743694	-0.005 (8.19e-03)	0.508488	0.686295	-0.008 (8.19e-03)	0.350299	0.552181	-0.008 (8.19e-03)	0.330835	0.53235	-0.002 (8.17e-03)	0.829798	0.902446	0.003 (8.18e-03)	0.693384	0.814033	-0.008 (8.19e-03)	0.339928	0.541753	-0.008 (8.18e-03)	0.333032	0.534572
Resting-state functional connectivity	rsfMRI connectivity N18_N4	0.007 (8.24e-03)	0.392948	0.593242	0.008 (8.23e-03)	0.349762	0.551724	0.008 (8.23e-03)	0.33003	0.531472	0.006 (8.23e-03)	0.458229	0.646808	0.002 (8.21e-03)	0.78056	0.871794	0.008 (8.22e-03)	0.337082	0.538368	0.009 (8.23e-03)	0.282433	0.479333	0.006 (8.23e-03)	0.434794	0.628012
Resting-state functional connectivity	rsfMRI connectivity N18_N5	-0.014 (8.21e-03)	0.0787009	0.199067	-0.014 (8.20e-03)	0.094843	0.227664	-0.007 (8.20e-03)	0.363332	0.56369	-0.005 (8.20e-03)	0.50416	0.684666	-0.011 (8.18e-03)	0.183009	0.359292	-0.012 (8.19e-03)	0.128958	0.282282	-0.013 (8.20e-03)	0.123812	0.274645	-0.014 (8.19e-03)	0.0867858	0.21418
Resting-state functional connectivity	rsfMRI connectivity N18_N6	-0.017 (8.26e-03)	0.0374389	0.111469	-0.018 (8.25e-03)	0.0314961	0.097949	-0.015 (8.25e-03)	0.0748623	0.192515	-0.012 (8.25e-03)	0.132083	0.287153	-0.015 (8.23e-03)	0.0685126	0.1797	-0.017 (8.24e-03)	0.0353108	0.106913	-0.018 (8.26e-03)	0.0335587	0.102791	-0.014 (8.25e-03)	0.0897688	0.21901
Resting-state functional connectivity	rsfMRI connectivity N18_N7	-0.013 (8.27e-03)	0.126009	0.278003	-0.012 (8.26e-03)	0.152739	0.316623	-0.016 (8.26e-03)	0.0534965	0.148964	-0.019 (8.26e-03)	0.0195078	0.0668612	-0.012 (8.24e-03)	0.131243	0.286023	-0.011 (8.25e-03)	0.177018	0.351843	-0.009 (8.26e-03)	0.27891	0.475882	-0.007 (8.26e-03)	0.379703	0.580722
Resting-state functional connectivity	rsfMRI connectivity N18_N8	-0.001 (8.25e-03)	0.926783	0.958283	-4.05e-04 (8.25e-03)	0.960849	0.977239	-0.004 (8.25e-03)	0.610383	0.759075	3.52e-04 (8.25e-03)	0.965974	0.98008	0.009 (8.23e-03)	0.261339	0.45546	0.007 (8.24e-03)	0.405239	0.602777	0.002 (8.25e-03)	0.799507	0.883084	0.001 (8.24e-03)	0.877268	0.934304
Resting-state functional connectivity	rsfMRI connectivity N18_N9	0.007 (8.09e-03)	0.394357	0.594392	0.007 (8.09e-03)	0.395946	0.595522	0.007 (8.09e-03)	0.41011	0.606084	0.001 (8.09e-03)	0.876326	0.933969	-0.005 (8.07e-03)	0.559951	0.722641	-0.006 (8.08e-03)	0.439008	0.631104	-0.009 (8.09e-03)	0.243197	0.434683	-0.006 (8.08e-03)	0.439709	0.631667
Resting-state functional connectivity	rsfMRI connectivity N18_N10	0.016 (8.18e-03)	0.0453662	0.130636	0.017 (8.18e-03)	0.0425659	0.123768	0.017 (8.17e-03)	0.0357987	0.107733	0.013 (8.18e-03)	0.101849	0.238965	0.019 (8.16e-03)	0.0211371	0.071286	0.013 (8.17e-03)	0.101189	0.238418	0.013 (8.18e-03)	0.103676	0.242378	0.01 (8.17e-03)	0.201878	0.382705
Resting-state functional connectivity	rsfMRI connectivity N18_N11	0.007 (8.25e-03)	0.389436	0.589959	0.008 (8.24e-03)	0.314024	0.513086	0.003 (8.24e-03)	0.69092	0.813293	0.003 (8.24e-03)	0.686052	0.809719	0.01 (8.22e-03)	0.216256	0.400122	0.008 (8.23e-03)	0.34666	0.549543	0.014 (8.24e-03)	0.100706	0.237656	0.014 (8.24e-03)	0.0790712	0.199705
Resting-state functional connectivity	rsfMRI connectivity N18_N12	0.022 (8.17e-03)	0.00620064	0.027448	0.023 (8.16e-03)	0.00406464	0.0193579	0.022 (8.16e-03)	0.00621251	0.027448	0.019 (8.16e-03)	0.0172812	0.061045	0.021 (8.15e-03)	0.00927675	0.0377485	0.015 (8.16e-03)	0.0751682	0.193076	0.013 (8.17e-03)	0.100356	0.237079	0.01 (8.16e-03)	0.216042	0.400122
Resting-state functional connectivity	rsfMRI connectivity N18_N13	0.014 (8.24e-03)	0.0950493	0.227731	0.014 (8.23e-03)	0.0887778	0.217542	0.014 (8.23e-03)	0.0871415	0.214663	0.015 (8.23e-03)	0.0611794	0.16512	0.008 (8.22e-03)	0.346962	0.549633	0.005 (8.23e-03)	0.552198	0.718066	0.013 (8.24e-03)	0.115001	0.259871	0.013 (8.23e-03)	0.101166	0.238418
Resting-state functional connectivity	rsfMRI connectivity N18_N14	0.004 (8.17e-03)	0.616201	0.762916	0.004 (8.17e-03)	0.634034	0.772168	4.68e-04 (8.17e-03)	0.954321	0.974811	-0.001 (8.17e-03)	0.870767	0.930261	-0.001 (8.15e-03)	0.886713	0.938379	0.001 (8.16e-03)	0.916351	0.953307	0.002 (8.17e-03)	0.837205	0.907631	0.002 (8.16e-03)	0.770546	0.864551
Resting-state functional connectivity	rsfMRI connectivity N18_N15	-0.015 (8.14e-03)	0.0669575	0.17739	-0.016 (8.14e-03)	0.0436883	0.126292	-0.014 (8.14e-03)	0.093212	0.225017	-0.015 (8.14e-03)	0.0706472	0.184004	-0.017 (8.12e-03)	0.0317982	0.0988196	-0.015 (8.13e-03)	0.0602138	0.163495	-0.029 (8.14e-03)	0.000460652	0.00296123	-0.028 (8.13e-03)	0.00062575	0.00388121
Resting-state functional connectivity	rsfMRI connectivity N18_N16	0.008 (8.25e-03)	0.33981	0.541753	0.008 (8.24e-03)	0.359208	0.559909	0.008 (8.24e-03)	0.307979	0.50601	0.004 (8.24e-03)	0.594593	0.746496	-0.001 (8.22e-03)	0.910107	0.950269	0.001 (8.23e-03)	0.88124	0.93586	0.005 (8.25e-03)	0.567453	0.725824	0.003 (8.24e-03)	0.723037	0.831856
Resting-state functional connectivity	rsfMRI connectivity N18_N17	0.009 (8.21e-03)	0.267682	0.463443	0.008 (8.20e-03)	0.320667	0.520894	0.009 (8.20e-03)	0.286465	0.484175	0.007 (8.20e-03)	0.390982	0.591236	0.011 (8.19e-03)	0.192825	0.372972	0.008 (8.20e-03)	0.317605	0.517424	0.002 (8.21e-03)	0.791643	0.878469	0.002 (8.20e-03)	0.846407	0.914504
Resting-state functional connectivity	rsfMRI connectivity N19_N1	-0.003 (8.25e-03)	0.755714	0.853207	-0.001 (8.25e-03)	0.918082	0.954473	-0.002 (8.24e-03)	0.810324	0.889354	-0.003 (8.25e-03)	0.736027	0.840315	-0.003 (8.23e-03)	0.752277	0.851692	-0.004 (8.24e-03)	0.621476	0.764368	-0.004 (8.25e-03)	0.614991	0.76205	-0.002 (8.24e-03)	0.792114	0.878641
Resting-state functional connectivity	rsfMRI connectivity N19_N2	-0.004 (8.18e-03)	0.592358	0.744526	-0.007 (8.17e-03)	0.397065	0.596617	-0.005 (8.17e-03)	0.528688	0.699177	-0.003 (8.17e-03)	0.74557	0.84667	0.004 (8.15e-03)	0.598411	0.749816	0.003 (8.16e-03)	0.704986	0.821654	0.003 (8.17e-03)	0.704546	0.821463	0.005 (8.17e-03)	0.518457	0.691276
Resting-state functional connectivity	rsfMRI connectivity N19_N3	0.012 (8.16e-03)	0.134846	0.291602	0.011 (8.16e-03)	0.184	0.360582	0.013 (8.15e-03)	0.0981609	0.232878	0.017 (8.16e-03)	0.0415957	0.12142	0.013 (8.14e-03)	0.10685	0.247454	0.012 (8.15e-03)	0.151686	0.31536	0.006 (8.16e-03)	0.430978	0.625155	0.006 (8.15e-03)	0.426749	0.620625
Resting-state functional connectivity	rsfMRI connectivity N19_N4	0.014 (8.21e-03)	0.0862525	0.213165	0.015 (8.20e-03)	0.0769194	0.196338	0.019 (8.20e-03)	0.0200718	0.0682123	0.018 (8.20e-03)	0.0321722	0.0998432	0.014 (8.18e-03)	0.0985672	0.233594	0.015 (8.19e-03)	0.0642509	0.171234	0.006 (8.21e-03)	0.439058	0.631104	0.007 (8.20e-03)	0.400001	0.598462
Resting-state functional connectivity	rsfMRI connectivity N19_N5	-0.009 (8.24e-03)	0.271191	0.466449	-0.009 (8.23e-03)	0.271554	0.466714	-0.011 (8.23e-03)	0.193419	0.37396	-0.013 (8.23e-03)	0.108052	0.24917	-0.014 (8.22e-03)	0.0912533	0.221785	-0.016 (8.23e-03)	0.0548179	0.151793	-0.009 (8.24e-03)	0.294706	0.49158	-0.006 (8.23e-03)	0.431122	0.625155
Resting-state functional connectivity	rsfMRI connectivity N19_N6	-0.003 (8.24e-03)	0.724577	0.833156	-0.004 (8.23e-03)	0.633811	0.772106	-0.002 (8.23e-03)	0.764583	0.859867	-0.006 (8.23e-03)	0.466808	0.65317	-0.003 (8.21e-03)	0.734555	0.839063	-0.002 (8.23e-03)	0.812578	0.891305	0.001 (8.24e-03)	0.914143	0.952936	0.002 (8.23e-03)	0.818806	0.895501
Resting-state functional connectivity	rsfMRI connectivity N19_N7	-0.007 (8.25e-03)	0.375117	0.575874	-0.007 (8.25e-03)	0.371295	0.57138	-0.005 (8.24e-03)	0.518337	0.691276	-0.003 (8.25e-03)	0.726748	0.834408	-0.003 (8.23e-03)	0.71014	0.823586	0.001 (8.24e-03)	0.911163	0.951148	-0.003 (8.25e-03)	0.755601	0.853207	-0.007 (8.24e-03)	0.406197	0.603293
Resting-state functional connectivity	rsfMRI connectivity N19_N8	-4.86e-04 (8.15e-03)	0.952407	0.9733	0.001 (8.14e-03)	0.896223	0.943704	0.004 (8.14e-03)	0.604551	0.754971	0.001 (8.14e-03)	0.855918	0.92002	-0.005 (8.12e-03)	0.500923	0.682758	-0.005 (8.13e-03)	0.542464	0.710604	-0.007 (8.14e-03)	0.358801	0.559469	-0.004 (8.14e-03)	0.592738	0.744585
Resting-state functional connectivity	rsfMRI connectivity N19_N9	0.005 (8.21e-03)	0.560079	0.722641	0.004 (8.20e-03)	0.596929	0.748785	0.005 (8.20e-03)	0.567213	0.725773	0.006 (8.20e-03)	0.464398	0.651748	0.011 (8.18e-03)	0.172399	0.345726	0.004 (8.19e-03)	0.619358	0.764074	-0.005 (8.20e-03)	0.511062	0.686962	-0.004 (8.19e-03)	0.641873	0.776848
Resting-state functional connectivity	rsfMRI connectivity N19_N10	-0.006 (8.23e-03)	0.446118	0.637189	-0.006 (8.22e-03)	0.473195	0.659435	-0.008 (8.22e-03)	0.361142	0.561525	-0.003 (8.22e-03)	0.702491	0.820031	0.005 (8.20e-03)	0.563069	0.723551	-0.001 (8.22e-03)	0.885105	0.937516	0.001 (8.23e-03)	0.870657	0.930261	0.002 (8.22e-03)	0.810227	0.889354
Resting-state functional connectivity	rsfMRI connectivity N19_N11	0.004 (8.25e-03)	0.608882	0.757841	0.004 (8.24e-03)	0.588017	0.741571	0.003 (8.24e-03)	0.733405	0.838391	0.003 (8.24e-03)	0.704317	0.821463	0.011 (8.22e-03)	0.178829	0.354803	0.009 (8.23e-03)	0.27336	0.468917	0.014 (8.25e-03)	0.0979434	0.23262	0.012 (8.24e-03)	0.141707	0.301912
Resting-state functional connectivity	rsfMRI connectivity N19_N12	0.01 (8.18e-03)	0.199237	0.379466	0.01 (8.17e-03)	0.199828	0.379944	0.011 (8.17e-03)	0.181357	0.357754	0.013 (8.17e-03)	0.101297	0.238466	0.009 (8.15e-03)	0.279801	0.476674	0.005 (8.16e-03)	0.577862	0.734565	0.01 (8.17e-03)	0.226112	0.412365	0.004 (8.17e-03)	0.630748	0.770509
Resting-state functional connectivity	rsfMRI connectivity N19_N13	0.005 (8.27e-03)	0.556383	0.720815	0.006 (8.26e-03)	0.439176	0.631104	0.008 (8.26e-03)	0.323374	0.52396	0.006 (8.26e-03)	0.466044	0.65252	0.01 (8.24e-03)	0.239604	0.429806	0.01 (8.25e-03)	0.236991	0.425802	0.011 (8.26e-03)	0.165483	0.336076	0.009 (8.26e-03)	0.272012	0.467142
Resting-state functional connectivity	rsfMRI connectivity N19_N14	-0.012 (8.25e-03)	0.152471	0.316551	-0.014 (8.24e-03)	0.09719	0.231558	-0.015 (8.24e-03)	0.0632705	0.169327	-0.014 (8.24e-03)	0.10103	0.238295	-0.012 (8.22e-03)	0.131983	0.287077	-0.016 (8.23e-03)	0.0493018	0.139631	-0.009 (8.24e-03)	0.259225	0.452304	-0.007 (8.24e-03)	0.407893	0.604205
Resting-state functional connectivity	rsfMRI connectivity N19_N15	0.016 (8.24e-03)	0.0480789	0.136687	0.017 (8.24e-03)	0.0422405	0.122901	0.009 (8.24e-03)	0.252351	0.444472	0.011 (8.24e-03)	0.193634	0.374162	0.005 (8.22e-03)	0.536593	0.705639	0.008 (8.23e-03)	0.329369	0.530857	0.007 (8.24e-03)	0.408855	0.605055	0.007 (8.23e-03)	0.362453	0.563005
Resting-state functional connectivity	rsfMRI connectivity N19_N16	0.005 (8.18e-03)	0.551175	0.716945	0.005 (8.17e-03)	0.537069	0.705655	0.006 (8.17e-03)	0.463081	0.651021	0.005 (8.17e-03)	0.519054	0.691659	0.009 (8.15e-03)	0.290736	0.488225	0.007 (8.16e-03)	0.39003	0.590508	0.006 (8.17e-03)	0.460549	0.64889	0.006 (8.17e-03)	0.44188	0.633271
Resting-state functional connectivity	rsfMRI connectivity N19_N17	0.011 (8.25e-03)	0.19521	0.375151	0.009 (8.24e-03)	0.269263	0.464562	0.004 (8.24e-03)	0.627131	0.768427	0.007 (8.24e-03)	0.394697	0.594505	0.009 (8.23e-03)	0.300227	0.497542	0.006 (8.24e-03)	0.496398	0.679282	0.007 (8.25e-03)	0.387419	0.588299	-0.001 (8.24e-03)	0.905916	0.947662
Resting-state functional connectivity	rsfMRI connectivity N19_N18	0.006 (8.24e-03)	0.445928	0.637122	0.005 (8.24e-03)	0.555425	0.720377	-0.004 (8.24e-03)	0.644342	0.778152	-0.004 (8.24e-03)	0.635944	0.773651	-0.003 (8.22e-03)	0.742154	0.844292	0.002 (8.23e-03)	0.829702	0.902446	0.002 (8.24e-03)	0.847009	0.914522	0.003 (8.23e-03)	0.702704	0.820065
Resting-state functional connectivity	rsfMRI connectivity N20_N1	0.019 (8.12e-03)	0.0178813	0.0629153	0.019 (8.11e-03)	0.01773	0.0624318	0.023 (8.11e-03)	0.00416858	0.0197501	0.017 (8.11e-03)	0.0314064	0.0978742	0.014 (8.09e-03)	0.0922199	0.223285	0.009 (8.11e-03)	0.245841	0.437137	0.007 (8.12e-03)	0.422065	0.618034	0.006 (8.11e-03)	0.491728	0.675371
Resting-state functional connectivity	rsfMRI connectivity N20_N2	0.016 (8.24e-03)	0.0523764	0.146483	0.016 (8.24e-03)	0.0470889	0.134043	0.011 (8.23e-03)	0.187975	0.366126	0.012 (8.24e-03)	0.160557	0.32876	0.005 (8.22e-03)	0.578565	0.734831	0.002 (8.23e-03)	0.781345	0.872453	-0.003 (8.24e-03)	0.720108	0.830101	-0.003 (8.23e-03)	0.686434	0.809956
Resting-state functional connectivity	rsfMRI connectivity N20_N3	-0.009 (8.26e-03)	0.260643	0.454423	-0.008 (8.26e-03)	0.31425	0.513268	-0.008 (8.26e-03)	0.349542	0.551724	-0.007 (8.26e-03)	0.424925	0.619538	-0.002 (8.24e-03)	0.824443	0.899466	-0.002 (8.25e-03)	0.827605	0.900937	0.002 (8.26e-03)	0.764044	0.859668	0.006 (8.25e-03)	0.44042	0.63208
Resting-state functional connectivity	rsfMRI connectivity N20_N4	0.021 (8.17e-03)	0.00864073	0.0354833	0.021 (8.16e-03)	0.00978225	0.039345	0.016 (8.16e-03)	0.0457507	0.131236	0.02 (8.16e-03)	0.0147201	0.054078	0.014 (8.14e-03)	0.0951288	0.227731	0.022 (8.15e-03)	0.00803275	0.0333233	0.015 (8.17e-03)	0.0688371	0.180204	0.01 (8.16e-03)	0.210126	0.392681
Resting-state functional connectivity	rsfMRI connectivity N20_N5	0.016 (8.21e-03)	0.0533391	0.148804	0.015 (8.21e-03)	0.0763509	0.195333	0.01 (8.21e-03)	0.208644	0.39089	0.007 (8.21e-03)	0.413713	0.609425	0.001 (8.19e-03)	0.901446	0.945075	0.002 (8.20e-03)	0.850987	0.916666	-0.006 (8.21e-03)	0.460345	0.648806	-0.002 (8.20e-03)	0.807857	0.887868
Resting-state functional connectivity	rsfMRI connectivity N20_N6	-4.74e-05 (8.22e-03)	0.995398	0.997156	-4.52e-04 (8.22e-03)	0.956163	0.975801	-0.005 (8.21e-03)	0.574043	0.730957	-0.006 (8.22e-03)	0.447433	0.637845	-0.003 (8.20e-03)	0.706287	0.821888	-0.007 (8.21e-03)	0.400491	0.598995	-0.006 (8.22e-03)	0.474841	0.660905	-0.008 (8.21e-03)	0.340785	0.542538
Resting-state functional connectivity	rsfMRI connectivity N20_N7	0.013 (8.22e-03)	0.127988	0.280846	0.011 (8.22e-03)	0.196037	0.375976	0.015 (8.21e-03)	0.0764706	0.195445	0.014 (8.22e-03)	0.0895676	0.218639	0.016 (8.20e-03)	0.055169	0.152576	0.01 (8.21e-03)	0.207267	0.389289	0.01 (8.22e-03)	0.213372	0.396365	0.009 (8.21e-03)	0.300394	0.497542
Resting-state functional connectivity	rsfMRI connectivity N20_N8	-0.006 (8.25e-03)	0.502146	0.683611	-0.007 (8.25e-03)	0.418992	0.615212	-0.007 (8.24e-03)	0.397566	0.596617	-0.003 (8.25e-03)	0.755232	0.853094	-0.001 (8.23e-03)	0.905636	0.947612	0.001 (8.24e-03)	0.878647	0.934592	0.011 (8.25e-03)	0.201386	0.38233	0.009 (8.24e-03)	0.275959	0.472288
Resting-state functional connectivity	rsfMRI connectivity N20_N9	0.005 (8.13e-03)	0.538489	0.706382	0.006 (8.13e-03)	0.495037	0.678393	0.004 (8.12e-03)	0.642706	0.777178	0.006 (8.13e-03)	0.435555	0.628323	-0.003 (8.11e-03)	0.713899	0.826445	0.001 (8.12e-03)	0.945889	0.969075	0.002 (8.13e-03)	0.831203	0.902779	-0.002 (8.12e-03)	0.763187	0.859064
Resting-state functional connectivity	rsfMRI connectivity N20_N10	0.004 (8.24e-03)	0.611875	0.759569	0.004 (8.24e-03)	0.660225	0.789234	0.006 (8.24e-03)	0.467106	0.65317	0.003 (8.24e-03)	0.691091	0.813293	0.008 (8.22e-03)	0.341395	0.543317	0.008 (8.23e-03)	0.356125	0.557239	0.01 (8.24e-03)	0.210523	0.393019	0.007 (8.23e-03)	0.381824	0.581981
Resting-state functional connectivity	rsfMRI connectivity N20_N11	0.008 (8.22e-03)	0.326393	0.527705	0.009 (8.21e-03)	0.287857	0.485406	0.011 (8.21e-03)	0.16863	0.340651	0.013 (8.21e-03)	0.103683	0.242378	0.015 (8.19e-03)	0.0718412	0.186354	0.011 (8.20e-03)	0.173884	0.347923	0.009 (8.21e-03)	0.254782	0.446473	0.008 (8.20e-03)	0.31697	0.516767
Resting-state functional connectivity	rsfMRI connectivity N20_N12	0.032 (8.20e-03)	8.69334e-05	0.000701744	0.032 (8.20e-03)	7.98544e-05	0.000654045	0.03 (8.20e-03)	0.000256464	0.00180332	0.033 (8.20e-03)	7.04523e-05	0.000586532	0.028 (8.18e-03)	0.000688414	0.00414904	0.025 (8.19e-03)	0.00204524	0.0108368	0.02 (8.20e-03)	0.0158847	0.0572248	0.021 (8.20e-03)	0.0114767	0.0444668
Resting-state functional connectivity	rsfMRI connectivity N20_N13	-0.006 (8.23e-03)	0.502826	0.683684	-0.005 (8.22e-03)	0.550933	0.716945	-0.002 (8.22e-03)	0.843303	0.912694	-0.001 (8.22e-03)	0.925871	0.958219	0.003 (8.20e-03)	0.748786	0.84946	0.003 (8.21e-03)	0.715349	0.827266	0.009 (8.22e-03)	0.252691	0.444719	0.011 (8.22e-03)	0.195007	0.375151
Resting-state functional connectivity	rsfMRI connectivity N20_N14	-0.01 (8.20e-03)	0.217192	0.401005	-0.01 (8.20e-03)	0.208135	0.390591	-0.011 (8.19e-03)	0.189005	0.367972	-0.014 (8.20e-03)	0.083222	0.208032	-0.022 (8.18e-03)	0.00666706	0.0288906	-0.017 (8.19e-03)	0.0347122	0.105386	-0.023 (8.20e-03)	0.00450489	0.0210291	-0.021 (8.19e-03)	0.0104938	0.0414928
Resting-state functional connectivity	rsfMRI connectivity N20_N15	-0.005 (8.08e-03)	0.512412	0.687663	-0.004 (8.08e-03)	0.655278	0.78563	-0.004 (8.08e-03)	0.584273	0.738516	0.001 (8.08e-03)	0.912282	0.951872	0.002 (8.06e-03)	0.847643	0.914955	0.004 (8.07e-03)	0.58822	0.741618	0.002 (8.08e-03)	0.783724	0.873621	0.001 (8.07e-03)	0.869179	0.930119
Resting-state functional connectivity	rsfMRI connectivity N20_N16	-0.013 (8.17e-03)	0.10325	0.241619	-0.014 (8.16e-03)	0.0772986	0.196744	-0.013 (8.16e-03)	0.115661	0.260968	-0.011 (8.16e-03)	0.194681	0.375104	-0.011 (8.14e-03)	0.161071	0.329662	-0.007 (8.15e-03)	0.397331	0.596617	0.005 (8.16e-03)	0.568368	0.725824	0.008 (8.16e-03)	0.298719	0.496053
Resting-state functional connectivity	rsfMRI connectivity N20_N17	0.002 (8.26e-03)	0.84421	0.913121	7.38e-05 (8.25e-03)	0.992867	0.996879	0.007 (8.25e-03)	0.365074	0.564722	0.006 (8.25e-03)	0.431787	0.625619	0.017 (8.23e-03)	0.0427931	0.124267	0.011 (8.25e-03)	0.174638	0.348965	0.011 (8.26e-03)	0.174952	0.349278	0.015 (8.25e-03)	0.0780965	0.197975
Resting-state functional connectivity	rsfMRI connectivity N20_N18	0.001 (8.25e-03)	0.918183	0.954473	2.51e-04 (8.24e-03)	0.975696	0.985836	-0.001 (8.24e-03)	0.929192	0.959665	-0.002 (8.24e-03)	0.781966	0.872711	-0.002 (8.23e-03)	0.840395	0.910649	0.003 (8.24e-03)	0.716881	0.827968	-0.003 (8.25e-03)	0.725995	0.834266	-0.001 (8.24e-03)	0.948405	0.970764
Resting-state functional connectivity	rsfMRI connectivity N20_N19	0.002 (8.21e-03)	0.817559	0.894355	0.002 (8.20e-03)	0.824006	0.899428	-0.003 (8.20e-03)	0.689366	0.812579	-0.001 (8.20e-03)	0.864561	0.927175	0.003 (8.18e-03)	0.716287	0.827709	0.006 (8.19e-03)	0.450558	0.640481	0.004 (8.21e-03)	0.65178	0.783327	0.003 (8.20e-03)	0.728219	0.835239
Resting-state functional connectivity	rsfMRI connectivity N21_N1	-0.001 (8.26e-03)	0.887564	0.939008	0.001 (8.25e-03)	0.934917	0.963064	-0.002 (8.25e-03)	0.852241	0.917704	-0.006 (8.25e-03)	0.44075	0.632349	-0.008 (8.23e-03)	0.357068	0.558092	-0.008 (8.25e-03)	0.344364	0.546874	-0.003 (8.26e-03)	0.723	0.831856	0.001 (8.25e-03)	0.878792	0.934592
Resting-state functional connectivity	rsfMRI connectivity N21_N2	0.021 (8.25e-03)	0.0113982	0.0442855	0.019 (8.24e-03)	0.0185478	0.0644992	0.014 (8.24e-03)	0.0874282	0.214942	0.01 (8.24e-03)	0.247003	0.438681	0.014 (8.22e-03)	0.0918036	0.222518	0.011 (8.23e-03)	0.165294	0.335844	0.007 (8.25e-03)	0.405573	0.602777	0.006 (8.24e-03)	0.499547	0.681713
Resting-state functional connectivity	rsfMRI connectivity N21_N3	-3.74e-04 (8.22e-03)	0.963727	0.979052	-0.002 (8.22e-03)	0.794537	0.879933	-0.006 (8.21e-03)	0.446983	0.637543	-0.007 (8.22e-03)	0.382622	0.582994	-0.003 (8.20e-03)	0.742683	0.844541	-0.003 (8.21e-03)	0.681987	0.807859	-0.003 (8.22e-03)	0.685061	0.808976	1.43e-04 (8.21e-03)	0.98608	0.992516
Resting-state functional connectivity	rsfMRI connectivity N21_N4	0.01 (8.26e-03)	0.213827	0.396778	0.011 (8.25e-03)	0.16738	0.338698	0.012 (8.25e-03)	0.162068	0.330944	0.009 (8.25e-03)	0.292892	0.490015	0.011 (8.24e-03)	0.194088	0.37453	0.004 (8.25e-03)	0.628164	0.768998	-0.002 (8.26e-03)	0.812459	0.891305	-0.003 (8.25e-03)	0.71519	0.827266
Resting-state functional connectivity	rsfMRI connectivity N21_N5	0.001 (8.21e-03)	0.908848	0.949619	-0.001 (8.20e-03)	0.942702	0.96797	-0.002 (8.20e-03)	0.826433	0.900873	0.003 (8.20e-03)	0.739414	0.842542	0.004 (8.18e-03)	0.620907	0.764368	0.005 (8.19e-03)	0.572943	0.729972	0.008 (8.20e-03)	0.339572	0.541753	0.004 (8.20e-03)	0.605878	0.756104
Resting-state functional connectivity	rsfMRI connectivity N21_N6	-0.011 (8.21e-03)	0.165239	0.335844	-0.011 (8.20e-03)	0.182156	0.358552	-0.011 (8.20e-03)	0.166527	0.337584	-0.014 (8.20e-03)	0.0773749	0.196752	-0.016 (8.18e-03)	0.0485667	0.137811	-0.012 (8.19e-03)	0.156716	0.322371	-0.01 (8.21e-03)	0.202763	0.384055	-0.011 (8.20e-03)	0.165813	0.336594
Resting-state functional connectivity	rsfMRI connectivity N21_N7	0.011 (8.24e-03)	0.194786	0.375143	0.013 (8.23e-03)	0.123119	0.273379	0.007 (8.23e-03)	0.40188	0.60027	0.004 (8.23e-03)	0.599255	0.749934	0.006 (8.21e-03)	0.429923	0.624449	0.007 (8.22e-03)	0.385817	0.586608	0.002 (8.24e-03)	0.830848	0.90271	-0.001 (8.23e-03)	0.881103	0.93586
Resting-state functional connectivity	rsfMRI connectivity N21_N8	0.002 (8.27e-03)	0.777196	0.870039	0.003 (8.26e-03)	0.719628	0.830069	2.75e-04 (8.26e-03)	0.973398	0.984405	-0.001 (8.26e-03)	0.939678	0.966476	0.003 (8.24e-03)	0.708114	0.823157	-4.39e-04 (8.25e-03)	0.95759	0.976331	-0.004 (8.26e-03)	0.657745	0.787743	-3.23e-04 (8.26e-03)	0.968826	0.981112
Resting-state functional connectivity	rsfMRI connectivity N21_N9	-0.016 (8.23e-03)	0.0487944	0.138369	-0.016 (8.22e-03)	0.0502531	0.141608	-0.015 (8.22e-03)	0.0605914	0.164221	-0.016 (8.23e-03)	0.0586869	0.160322	-0.014 (8.21e-03)	0.0845913	0.210513	-0.009 (8.22e-03)	0.270198	0.465457	-0.005 (8.23e-03)	0.562281	0.722979	-0.003 (8.22e-03)	0.736864	0.840841
Resting-state functional connectivity	rsfMRI connectivity N21_N10	0.015 (8.20e-03)	0.0600515	0.163252	0.016 (8.20e-03)	0.0456163	0.131178	0.012 (8.20e-03)	0.144921	0.306405	0.009 (8.20e-03)	0.295744	0.49276	0.012 (8.18e-03)	0.144187	0.305883	0.012 (8.19e-03)	0.132955	0.288347	0.015 (8.20e-03)	0.0688661	0.180204	0.009 (8.19e-03)	0.299498	0.496794
Resting-state functional connectivity	rsfMRI connectivity N21_N11	-0.008 (8.24e-03)	0.335955	0.537003	-0.009 (8.24e-03)	0.290081	0.487501	-0.012 (8.23e-03)	0.141219	0.301303	-0.014 (8.24e-03)	0.0843345	0.210108	-0.013 (8.22e-03)	0.110947	0.253398	-0.014 (8.23e-03)	0.095492	0.228242	-0.014 (8.24e-03)	0.0887637	0.217542	-0.014 (8.23e-03)	0.0797568	0.201169
Resting-state functional connectivity	rsfMRI connectivity N21_N12	0.003 (8.17e-03)	0.709474	0.82324	0.002 (8.16e-03)	0.789425	0.87697	0.004 (8.16e-03)	0.659495	0.788876	0.004 (8.16e-03)	0.620976	0.764368	0.003 (8.14e-03)	0.751091	0.85078	6.37e-05 (8.15e-03)	0.993763	0.997108	-0.005 (8.16e-03)	0.580781	0.735848	-0.005 (8.15e-03)	0.569001	0.726191
Resting-state functional connectivity	rsfMRI connectivity N21_N13	0.004 (8.21e-03)	0.642293	0.776937	0.005 (8.20e-03)	0.531465	0.70213	0.011 (8.20e-03)	0.167507	0.338801	0.007 (8.20e-03)	0.389191	0.589959	0.016 (8.18e-03)	0.0501094	0.141471	0.015 (8.19e-03)	0.060736	0.164513	0.017 (8.21e-03)	0.034609	0.105144	0.014 (8.20e-03)	0.0777274	0.197498
Resting-state functional connectivity	rsfMRI connectivity N21_N14	0.007 (8.14e-03)	0.415438	0.611132	0.006 (8.14e-03)	0.458349	0.646808	0.002 (8.13e-03)	0.782202	0.872756	0.004 (8.14e-03)	0.601138	0.751759	0.005 (8.12e-03)	0.534982	0.704281	0.01 (8.13e-03)	0.233883	0.422255	0.007 (8.14e-03)	0.404993	0.602777	0.007 (8.13e-03)	0.380297	0.581233
Resting-state functional connectivity	rsfMRI connectivity N21_N15	-0.011 (8.20e-03)	0.194132	0.37453	-0.011 (8.20e-03)	0.196635	0.376274	-0.008 (8.19e-03)	0.335987	0.537003	-0.005 (8.20e-03)	0.580846	0.735848	-0.011 (8.18e-03)	0.164384	0.334604	-0.015 (8.19e-03)	0.0752099	0.193076	-0.015 (8.20e-03)	0.0675444	0.178101	-0.01 (8.19e-03)	0.20834	0.390812
Resting-state functional connectivity	rsfMRI connectivity N21_N16	0.002 (8.15e-03)	0.826539	0.900873	3.25e-04 (8.14e-03)	0.968134	0.981078	-0.004 (8.14e-03)	0.619585	0.764144	-0.005 (8.14e-03)	0.537131	0.705655	-0.011 (8.12e-03)	0.15924	0.326511	-0.006 (8.13e-03)	0.462572	0.650715	-0.016 (8.14e-03)	0.053689	0.149129	-0.018 (8.13e-03)	0.0295524	0.0930694
Resting-state functional connectivity	rsfMRI connectivity N21_N17	-0.008 (8.25e-03)	0.341878	0.543699	-0.008 (8.24e-03)	0.307874	0.50601	-0.009 (8.24e-03)	0.265704	0.461269	-0.014 (8.24e-03)	0.089225	0.218041	-0.013 (8.23e-03)	0.101316	0.238466	-0.014 (8.24e-03)	0.093155	0.225017	-0.017 (8.25e-03)	0.0409887	0.12004	-0.018 (8.24e-03)	0.0293863	0.0926766
Resting-state functional connectivity	rsfMRI connectivity N21_N18	0.007 (8.23e-03)	0.39346	0.593242	0.008 (8.23e-03)	0.319067	0.5187	0.007 (8.23e-03)	0.39342	0.593242	0.005 (8.23e-03)	0.557295	0.721438	0.007 (8.21e-03)	0.381394	0.581717	0.013 (8.22e-03)	0.122664	0.272506	0.005 (8.23e-03)	0.538095	0.706299	0.005 (8.22e-03)	0.516017	0.689668
Resting-state functional connectivity	rsfMRI connectivity N21_N19	0.006 (8.25e-03)	0.450585	0.640481	0.005 (8.25e-03)	0.533266	0.703446	0.001 (8.24e-03)	0.922606	0.956858	0.004 (8.25e-03)	0.670345	0.797495	-0.001 (8.23e-03)	0.912852	0.952245	0.004 (8.24e-03)	0.631221	0.770509	0.005 (8.25e-03)	0.523497	0.695714	0.005 (8.24e-03)	0.57012	0.726997
Resting-state functional connectivity	rsfMRI connectivity N21_N20	-0.011 (8.26e-03)	0.193691	0.374162	-0.01 (8.26e-03)	0.238621	0.428388	-0.006 (8.25e-03)	0.458869	0.647339	-0.006 (8.26e-03)	0.461788	0.65002	-0.005 (8.24e-03)	0.538399	0.706382	0.001 (8.25e-03)	0.914424	0.952936	0.009 (8.26e-03)	0.299769	0.497059	0.008 (8.25e-03)	0.353737	0.555104
Resting-state node fluctuation amplitude	rsfMRI node amplitude N1	-0.021 (7.99e-03)	0.00856348	0.0352308	-0.021 (7.98e-03)	0.00873526	0.0358058	-0.016 (7.98e-03)	0.0460178	0.131746	-0.024 (7.98e-03)	0.00297567	0.0148518	-0.027 (7.96e-03)	0.0006155	0.00383062	-0.024 (7.97e-03)	0.00241277	0.0125387	-0.019 (7.99e-03)	0.0154708	0.0560659	-0.02 (7.98e-03)	0.0139184	0.0517831
Resting-state node fluctuation amplitude	rsfMRI node amplitude N2	-0.012 (8.11e-03)	0.134362	0.291117	-0.012 (8.10e-03)	0.149644	0.312861	-0.009 (8.10e-03)	0.284904	0.482977	-0.015 (8.10e-03)	0.0614445	0.16553	-0.015 (8.09e-03)	0.0561117	0.154705	-0.016 (8.10e-03)	0.0447949	0.129157	-0.017 (8.11e-03)	0.0386979	0.114836	-0.018 (8.10e-03)	0.0270566	0.0868608
Resting-state node fluctuation amplitude	rsfMRI node amplitude N3	-0.011 (8.07e-03)	0.182503	0.358907	-0.01 (8.06e-03)	0.22108	0.405692	-0.009 (8.06e-03)	0.255731	0.447604	-0.015 (8.06e-03)	0.0571196	0.156903	-0.018 (8.04e-03)	0.0237994	0.0787793	-0.016 (8.05e-03)	0.0417861	0.121759	-0.015 (8.06e-03)	0.0677536	0.178337	-0.014 (8.06e-03)	0.0785376	0.198829
Resting-state node fluctuation amplitude	rsfMRI node amplitude N4	-0.009 (8.02e-03)	0.248262	0.439519	-0.009 (8.02e-03)	0.254854	0.446473	-0.006 (8.01e-03)	0.485397	0.669555	-0.012 (8.02e-03)	0.144562	0.306111	-0.02 (8.00e-03)	0.0144752	0.053322	-0.02 (8.01e-03)	0.012639	0.0478186	-0.013 (8.02e-03)	0.0926511	0.224086	-0.015 (8.01e-03)	0.0581146	0.159343
Resting-state node fluctuation amplitude	rsfMRI node amplitude N5	-0.026 (8.09e-03)	0.00120119	0.00687803	-0.027 (8.08e-03)	0.000801832	0.00474939	-0.022 (8.08e-03)	0.00750709	0.0316714	-0.024 (8.08e-03)	0.00255897	0.0131386	-0.022 (8.06e-03)	0.0054493	0.024816	-0.023 (8.07e-03)	0.00416044	0.0197501	-0.012 (8.09e-03)	0.127162	0.280025	-0.015 (8.08e-03)	0.0643749	0.171462
Resting-state node fluctuation amplitude	rsfMRI node amplitude N6	-0.003 (8.03e-03)	0.668201	0.796066	-0.004 (8.02e-03)	0.623591	0.765818	-0.003 (8.02e-03)	0.678699	0.805205	-0.007 (8.02e-03)	0.3638	0.563837	-0.006 (8.00e-03)	0.466969	0.65317	-0.004 (8.01e-03)	0.630417	0.770491	-0.008 (8.02e-03)	0.33103	0.53235	-0.007 (8.02e-03)	0.405521	0.602777
Resting-state node fluctuation amplitude	rsfMRI node amplitude N7	-0.024 (8.11e-03)	0.00262857	0.0134496	-0.025 (8.10e-03)	0.0022124	0.0116398	-0.016 (8.10e-03)	0.0462164	0.131979	-0.019 (8.11e-03)	0.0179087	0.062962	-0.019 (8.09e-03)	0.0218289	0.0732324	-0.019 (8.10e-03)	0.0184781	0.0643067	-0.013 (8.11e-03)	0.099111	0.234386	-0.014 (8.10e-03)	0.0871744	0.214663
Resting-state node fluctuation amplitude	rsfMRI node amplitude N8	-0.014 (7.97e-03)	0.0757979	0.194251	-0.014 (7.97e-03)	0.0780158	0.197894	-0.009 (7.97e-03)	0.269065	0.464399	-0.015 (7.97e-03)	0.0639641	0.170979	-0.02 (7.95e-03)	0.0110794	0.0432349	-0.019 (7.96e-03)	0.0187042	0.064942	-0.012 (7.97e-03)	0.126009	0.278003	-0.012 (7.96e-03)	0.117551	0.263636
Resting-state node fluctuation amplitude	rsfMRI node amplitude N9	-0.009 (8.11e-03)	0.253847	0.445877	-0.009 (8.10e-03)	0.269779	0.465094	-0.008 (8.10e-03)	0.328624	0.530353	-0.014 (8.10e-03)	0.0843934	0.210138	-0.021 (8.08e-03)	0.0110394	0.0431163	-0.021 (8.09e-03)	0.00957198	0.0387043	-0.013 (8.11e-03)	0.107593	0.248531	-0.014 (8.10e-03)	0.090556	0.220528
Resting-state node fluctuation amplitude	rsfMRI node amplitude N10	-0.022 (8.04e-03)	0.00645978	0.0281287	-0.022 (8.03e-03)	0.00530404	0.0242037	-0.021 (8.03e-03)	0.00968819	0.0390672	-0.024 (8.03e-03)	0.00301366	0.0150079	-0.03 (8.01e-03)	0.000219528	0.00159631	-0.022 (8.03e-03)	0.00597327	0.026766	-0.022 (8.04e-03)	0.00669706	0.0289308	-0.021 (8.03e-03)	0.00916377	0.0373568
Resting-state node fluctuation amplitude	rsfMRI node amplitude N11	-0.023 (8.00e-03)	0.00330776	0.0162374	-0.024 (7.99e-03)	0.00252315	0.0130145	-0.028 (7.99e-03)	0.000567049	0.00356659	-0.028 (7.99e-03)	0.000392865	0.00257609	-0.033 (7.97e-03)	3.93929e-05	0.000344746	-0.024 (7.98e-03)	0.0021571	0.0113891	-0.02 (7.99e-03)	0.0122815	0.0468625	-0.019 (7.99e-03)	0.0162004	0.0580981
Resting-state node fluctuation amplitude	rsfMRI node amplitude N12	-0.02 (8.05e-03)	0.0141953	0.0524364	-0.019 (8.05e-03)	0.0192424	0.0662448	-0.019 (8.04e-03)	0.0158929	0.0572248	-0.021 (8.05e-03)	0.00756175	0.031812	-0.025 (8.03e-03)	0.00156244	0.00862623	-0.022 (8.04e-03)	0.00595345	0.0267039	-0.022 (8.05e-03)	0.00633757	0.0277859	-0.023 (8.04e-03)	0.00465634	0.0215784
Resting-state node fluctuation amplitude	rsfMRI node amplitude N13	-0.008 (8.08e-03)	0.333982	0.535522	-0.009 (8.08e-03)	0.258611	0.451408	-0.012 (8.07e-03)	0.154249	0.318973	-0.016 (8.07e-03)	0.0434515	0.125852	-0.017 (8.06e-03)	0.0389455	0.115417	-0.017 (8.07e-03)	0.0333144	0.102338	-0.015 (8.08e-03)	0.0690439	0.180564	-0.014 (8.07e-03)	0.0748269	0.192515
Resting-state node fluctuation amplitude	rsfMRI node amplitude N14	-0.035 (7.84e-03)	6.66827e-06	7.29108e-05	-0.035 (7.83e-03)	5.94783e-06	6.56757e-05	-0.032 (7.83e-03)	5.23952e-05	0.000447159	-0.037 (7.83e-03)	2.89304e-06	3.43174e-05	-0.041 (7.81e-03)	1.72793e-07	2.61057e-06	-0.035 (7.82e-03)	6.2439e-06	6.87752e-05	-0.028 (7.84e-03)	0.000334219	0.00225434	-0.03 (7.83e-03)	0.000102648	0.000815351
Resting-state node fluctuation amplitude	rsfMRI node amplitude N15	-0.018 (8.05e-03)	0.0247365	0.0811604	-0.02 (8.04e-03)	0.0125825	0.0476451	-0.019 (8.04e-03)	0.019916	0.06804	-0.023 (8.04e-03)	0.0036746	0.0176697	-0.031 (8.02e-03)	8.65047e-05	0.000699546	-0.022 (8.03e-03)	0.00522252	0.0238805	-0.026 (8.04e-03)	0.00115892	0.00666158	-0.029 (8.03e-03)	0.000269125	0.00187037
Resting-state node fluctuation amplitude	rsfMRI node amplitude N16	-0.031 (7.80e-03)	6.94647e-05	0.000580647	-0.032 (7.79e-03)	3.39243e-05	0.000301011	-0.029 (7.79e-03)	0.000171666	0.00127736	-0.027 (7.79e-03)	0.000444573	0.00287718	-0.027 (7.77e-03)	0.000411097	0.00268383	-0.026 (7.78e-03)	0.000773771	0.00460147	-0.02 (7.80e-03)	0.0109137	0.0428346	-0.02 (7.79e-03)	0.0101655	0.0405533
Resting-state node fluctuation amplitude	rsfMRI node amplitude N17	-0.006 (8.00e-03)	0.434918	0.628012	-0.007 (7.99e-03)	0.406931	0.60358	-0.009 (7.99e-03)	0.247729	0.439098	-0.017 (7.99e-03)	0.0340406	0.103982	-0.023 (7.97e-03)	0.00349518	0.0170266	-0.017 (7.98e-03)	0.0349328	0.105911	-0.019 (7.99e-03)	0.0148312	0.0542315	-0.023 (7.98e-03)	0.00360282	0.017437
Resting-state node fluctuation amplitude	rsfMRI node amplitude N18	-0.015 (7.85e-03)	0.0506248	0.142386	-0.016 (7.84e-03)	0.0407357	0.119456	-0.017 (7.84e-03)	0.0267023	0.0859085	-0.02 (7.84e-03)	0.0102069	0.040646	-0.029 (7.82e-03)	0.000259934	0.00182484	-0.023 (7.83e-03)	0.00334089	0.0163771	-0.025 (7.84e-03)	0.00133521	0.00754876	-0.027 (7.84e-03)	0.000553828	0.00349819
Resting-state node fluctuation amplitude	rsfMRI node amplitude N19	-0.013 (7.99e-03)	0.113097	0.256866	-0.013 (7.99e-03)	0.112188	0.255321	-0.014 (7.98e-03)	0.0817518	0.205044	-0.019 (7.99e-03)	0.0182191	0.0637029	-0.023 (7.97e-03)	0.00451526	0.0210555	-0.02 (7.98e-03)	0.0124632	0.0473135	-0.015 (7.99e-03)	0.0625322	0.167954	-0.017 (7.98e-03)	0.035958	0.108067
Resting-state node fluctuation amplitude	rsfMRI node amplitude N20	-0.005 (8.02e-03)	0.505979	0.685692	-0.008 (8.01e-03)	0.348631	0.551106	-0.004 (8.01e-03)	0.641841	0.776848	-0.008 (8.01e-03)	0.308547	0.506542	-0.019 (7.99e-03)	0.0205541	0.0695822	-0.017 (8.00e-03)	0.0355428	0.107324	-0.015 (8.01e-03)	0.0682246	0.179155	-0.016 (8.01e-03)	0.0467446	0.133317
Resting-state node fluctuation amplitude	rsfMRI node amplitude N21	-0.019 (8.02e-03)	0.0154313	0.0560137	-0.02 (8.01e-03)	0.0138664	0.0516756	-0.017 (8.01e-03)	0.0334407	0.10264	-0.021 (8.01e-03)	0.00937212	0.0379983	-0.021 (7.99e-03)	0.009582	0.0387089	-0.023 (8.00e-03)	0.00431668	0.0203846	-0.014 (8.02e-03)	0.0737487	0.190418	-0.015 (8.01e-03)	0.0612554	0.16512
#N/A	Total white matter hyperintensity (WMH)	0.016 (7.58e-03)	0.0393846	0.11641	0.016 (7.57e-03)	0.032825	0.101212	0.018 (7.57e-03)	0.0190282	0.0657099	0.02 (7.57e-03)	0.00976548	0.0393435	0.021 (7.56e-03)	0.0057884	0.0261208	0.021 (7.57e-03)	0.00547918	0.0249267	0.024 (7.58e-03)	0.00132015	0.00749205	0.022 (7.56e-03)	0.00441313	0.0207742
