# Supplementary material for: A phenome-wide association and Mendelian Randomisation study of polygenic risk for depression in UK Biobank
Source: Nat Commun. 2020 May 8;11:2301. doi: 10.1038/s41467-020-16022-0 (PMC7210889; doi:10.1038/s41467-020-16022-0)
Supplement: Supplementary file 7 — Supplementary Data 6 [file 41467_2020_16022_MOESM7_ESM.xlsx]

## Sheet: Sheet1
Exposure	Outcome	MR method	Nsnps	Beta	SE	p for MR	p FDR-corrected for MR	Egger intercept	SE Megger intercept	p FDR-corrected Egger intercept	Q	Q df	p FDR-corrected Q	p FDR-corrected MR-Presso
Depression	gFA-_AF	IVW	100	-0.057	0.062	3.58e-01	3.58e-01	9.30e-05	9e-03	9.91e-01	157.546	99	5.00e-04	1.00e-03
Depression	gFA-_AF	MR Egger	100	-0.06	0.328	8.55e-01	9.08e-01	9.30e-05	9e-03	9.91e-01	157.546	99	5.00e-04	1.00e-03
Depression	gFA-_AF	Weighted median	100	-0.084	0.075	2.64e-01	2.64e-01	9.30e-05	9e-03	9.91e-01	157.546	99	5.00e-04	1.00e-03
Depression	gFA-_Total	IVW	100	-0.067	0.06	2.63e-01	3.58e-01	-7.92e-04	8e-03	9.91e-01	149.51	99	1.18e-03	3.50e-03
Depression	gFA-_Total	MR Egger	100	-0.037	0.32	9.08e-01	9.08e-01	-7.92e-04	8e-03	9.91e-01	149.51	99	1.18e-03	3.50e-03
Depression	gFA-_Total	Weighted median	100	-0.094	0.073	2.00e-01	2.64e-01	-7.92e-04	8e-03	9.91e-01	149.51	99	1.18e-03	3.50e-03
Depression	gFA-_TR	IVW	100	-0.112	0.055	4.27e-02	1.28e-01	-7.78e-04	8e-03	9.91e-01	124.167	99	4.43e-02	5.77e-02
Depression	gFA-_TR	MR Egger	100	-0.083	0.295	7.80e-01	9.08e-01	-7.78e-04	8e-03	9.91e-01	124.167	99	4.43e-02	5.77e-02
Depression	gFA-_TR	Weighted median	100	-0.139	0.076	6.74e-02	2.02e-01	-7.78e-04	8e-03	9.91e-01	124.167	99	4.43e-02	5.77e-02
Depression	gICVF_AF	IVW	100	-0.11	0.058	5.71e-02	5.71e-02	1.37e-02	8e-03	8.43e-02	135.459	99	8.81e-03	1.27e-02
Depression	gICVF_AF	MR Egger	100	-0.628	0.303	4.06e-02	4.06e-02	1.37e-02	8e-03	8.43e-02	135.459	99	8.81e-03	1.27e-02
Depression	gICVF_AF	MR-Presso_outlier-corrected	98	-0.054	0.051	2.96e-01	2.96e-01	1.37e-02	8e-03	8.43e-02	135.459	99	8.81e-03	1.27e-02
Depression	gICVF_AF	Weighted median	100	-0.016	0.074	8.24e-01	8.24e-01	1.37e-02	8e-03	8.43e-02	135.459	99	8.81e-03	1.27e-02
Depression	gMD-_AF	IVW	100	0.112	0.057	5.07e-02	5.07e-02	-1.51e-02	8e-03	8.09e-02	141.421	99	9.99e-03	2.10e-02
Depression	gMD-_AF	MR Egger	100	0.684	0.299	2.42e-02	2.88e-02	-1.51e-02	8e-03	8.09e-02	141.421	99	9.99e-03	2.10e-02
Depression	gMD-_AF	MR-Presso_outlier-corrected	98	0.054	0.048	2.66e-01	2.66e-01	-1.51e-02	8e-03	5.40e-02	141.421	99	3.33e-03	7.00e-03
Depression	gMD-_AF	Weighted median	100	0.107	0.069	1.20e-01	1.20e-01	-1.51e-02	8e-03	8.09e-02	141.421	99	9.99e-03	2.10e-02
Depression	gMD-_Total	IVW	100	0.125	0.051	1.49e-02	2.24e-02	-1.58e-02	7e-03	7.12e-02	118.322	99	1.35e-01	2.14e-01
Depression	gMD-_Total	MR Egger	100	0.724	0.266	7.62e-03	2.29e-02	-1.58e-02	7e-03	7.12e-02	118.322	99	1.35e-01	2.14e-01
Depression	gMD-_Total	Weighted median	100	0.172	0.069	1.34e-02	4.03e-02	-1.58e-02	7e-03	7.12e-02	118.322	99	1.35e-01	2.14e-01
Depression	gMD-_TR	IVW	100	0.132	0.045	3.33e-03	9.98e-03	-1.05e-02	6e-03	9.31e-02	94.068	99	6.21e-01	7.05e-01
Depression	gMD-_TR	MR Egger	100	0.527	0.238	2.88e-02	2.88e-02	-1.05e-02	6e-03	9.31e-02	94.068	99	6.21e-01	7.05e-01
Depression	gMD-_TR	Weighted median	100	0.134	0.063	3.33e-02	5.00e-02	-1.05e-02	6e-03	9.31e-02	94.068	99	6.21e-01	7.05e-01
Depression	rsamp_N10	IVW	100	-0.092	0.049	6.08e-02	6.08e-02	-3.48e-03	7e-03	6.06e-01	97.35	99	9.06e-01	9.43e-01
Depression	rsamp_N10	MR Egger	100	0.04	0.26	8.78e-01	8.78e-01	-3.48e-03	7e-03	6.06e-01	97.35	99	9.06e-01	9.43e-01
Depression	rsamp_N10	Weighted median	100	-0.071	0.073	3.32e-01	3.32e-01	-3.48e-03	7e-03	6.06e-01	97.35	99	9.06e-01	9.43e-01
Depression	rsamp_N14	IVW	100	-0.13	0.049	7.56e-03	1.51e-02	6.89e-03	7e-03	6.06e-01	81.012	99	9.06e-01	9.43e-01
Depression	rsamp_N14	MR Egger	100	-0.391	0.259	1.34e-01	2.68e-01	6.89e-03	7e-03	6.06e-01	81.012	99	9.06e-01	9.43e-01
Depression	rsamp_N14	Weighted median	100	-0.177	0.069	1.04e-02	2.08e-02	6.89e-03	7e-03	6.06e-01	81.012	99	9.06e-01	9.43e-01
Depression	tFA_FMa	IVW	100	-0.144	0.059	1.49e-02	7.33e-02	1.59e-02	8e-03	2.52e-01	134.849	99	2.30e-02	3.67e-02
Depression	tFA_FMa	MR Egger	100	-0.748	0.31	1.78e-02	8.89e-02	1.59e-02	8e-03	2.52e-01	134.849	99	2.30e-02	3.67e-02
Depression	tFA_FMa	MR-Presso_outlier-corrected	99	-0.1	0.053	6.45e-02	1.94e-01	1.59e-02	8e-03	2.52e-01	134.849	99	2.30e-02	3.67e-02
Depression	tFA_FMa	Weighted median	100	-0.062	0.077	4.19e-01	9.23e-01	1.59e-02	8e-03	2.52e-01	134.849	99	2.30e-02	3.67e-02
Depression	tFA_FMi	IVW	100	-0.085	0.056	1.31e-01	2.18e-01	8.55e-03	8e-03	5.39e-01	132.522	99	2.30e-02	3.80e-02
Depression	tFA_FMi	MR Egger	100	-0.408	0.297	1.72e-01	3.84e-01	8.55e-03	8e-03	5.39e-01	132.522	99	2.30e-02	3.80e-02
Depression	tFA_FMi	MR-Presso_outlier-corrected	99	-0.06	0.052	2.44e-01	3.65e-01	8.55e-03	8e-03	5.39e-01	132.522	99	2.30e-02	3.80e-02
Depression	tFA_FMi	Weighted median	100	0.007	0.073	9.23e-01	9.23e-01	8.55e-03	8e-03	5.39e-01	132.522	99	2.30e-02	3.80e-02
Depression	tFA_ILF	IVW	100	-0.051	0.056	3.60e-01	3.60e-01	4.77e-03	8e-03	5.39e-01	129.993	99	2.50e-02	3.80e-02
Depression	tFA_ILF	MR Egger	100	-0.232	0.298	4.39e-01	4.39e-01	4.77e-03	8e-03	5.39e-01	129.993	99	2.50e-02	3.80e-02
Depression	tFA_ILF	Weighted median	100	0.008	0.072	9.10e-01	9.23e-01	4.77e-03	8e-03	5.39e-01	129.993	99	2.50e-02	3.80e-02
Depression	tFA_PTR	IVW	100	-0.119	0.055	2.93e-02	7.33e-02	4.75e-03	8e-03	5.39e-01	123.47	99	4.85e-02	3.80e-02
Depression	tFA_PTR	MR Egger	100	-0.299	0.292	3.07e-01	3.84e-01	4.75e-03	8e-03	5.39e-01	123.47	99	4.85e-02	3.80e-02
Depression	tFA_PTR	Weighted median	100	-0.063	0.073	3.89e-01	9.23e-01	4.75e-03	8e-03	5.39e-01	123.47	99	4.85e-02	3.80e-02
Depression	tFA_SLF	IVW	100	-0.053	0.058	3.59e-01	3.60e-01	7.53e-03	8e-03	5.39e-01	134.82	99	2.30e-02	3.67e-02
Depression	tFA_SLF	MR Egger	100	-0.338	0.307	2.73e-01	3.84e-01	7.53e-03	8e-03	5.39e-01	134.82	99	2.30e-02	3.67e-02
Depression	tFA_SLF	MR-Presso_outlier-corrected	98	-0.04	0.051	4.29e-01	4.29e-01	7.53e-03	8e-03	5.39e-01	134.82	99	2.30e-02	3.67e-02
Depression	tFA_SLF	Weighted median	100	-0.04	0.073	5.86e-01	9.23e-01	7.53e-03	8e-03	5.39e-01	134.82	99	2.30e-02	3.67e-02
Depression	tICVF_AR	IVW	100	-0.077	0.058	1.84e-01	2.41e-01	8.22e-03	8e-03	3.03e-01	130.238	99	2.90e-02	3.55e-02
Depression	tICVF_AR	MR Egger	100	-0.388	0.306	2.08e-01	2.08e-01	8.22e-03	8e-03	3.03e-01	130.238	99	2.90e-02	3.55e-02
Depression	tICVF_AR	Weighted median	100	-0.067	0.075	3.69e-01	5.48e-01	8.22e-03	8e-03	3.03e-01	130.238	99	2.90e-02	3.55e-02
Depression	tICVF_CingulateCingulum	IVW	100	-0.048	0.06	4.18e-01	4.18e-01	1.17e-02	8e-03	1.88e-01	148.73	99	5.47e-03	6.00e-03
Depression	tICVF_CingulateCingulum	MR Egger	100	-0.492	0.316	1.23e-01	1.47e-01	1.17e-02	8e-03	1.88e-01	148.73	99	5.47e-03	6.00e-03
Depression	tICVF_CingulateCingulum	MR-Presso_outlier-corrected	99	-0.054	0.056	3.39e-01	3.39e-01	1.17e-02	8e-03	1.95e-01	148.73	99	4.56e-03	5.00e-03
Depression	tICVF_CingulateCingulum	Weighted median	100	-0.046	0.077	5.48e-01	5.48e-01	1.17e-02	8e-03	1.88e-01	148.73	99	5.47e-03	6.00e-03
Depression	tICVF_FMa	IVW	100	-0.16	0.06	7.66e-03	2.30e-02	1.67e-02	8e-03	1.30e-01	140.982	99	1.08e-02	9.00e-03
Depression	tICVF_FMa	MR Egger	100	-0.792	0.314	1.33e-02	3.99e-02	1.67e-02	8e-03	1.30e-01	140.982	99	1.08e-02	9.00e-03
Depression	tICVF_FMa	MR-Presso_outlier-corrected	98	-0.087	0.051	8.98e-02	1.35e-01	1.67e-02	8e-03	1.08e-01	140.982	99	8.97e-03	7.50e-03
Depression	tICVF_FMa	Weighted median	100	-0.093	0.075	2.17e-01	5.48e-01	1.67e-02	8e-03	1.30e-01	140.982	99	1.08e-02	9.00e-03
Depression	tICVF_IFOF	IVW	100	-0.111	0.054	4.04e-02	8.08e-02	1.11e-02	7e-03	1.88e-01	121.771	99	6.00e-02	8.07e-02
Depression	tICVF_IFOF	MR Egger	100	-0.531	0.287	6.68e-02	1.00e-01	1.11e-02	7e-03	1.88e-01	121.771	99	6.00e-02	8.07e-02
Depression	tICVF_IFOF	Weighted median	100	-0.089	0.073	2.28e-01	5.48e-01	1.11e-02	7e-03	1.88e-01	121.771	99	6.00e-02	8.07e-02
Depression	tICVF_SLF	IVW	100	-0.159	0.058	5.92e-03	2.30e-02	2.03e-02	8e-03	6.00e-02	135.31	99	1.80e-02	2.40e-02
Depression	tICVF_SLF	MR Egger	100	-0.926	0.298	2.42e-03	1.45e-02	2.03e-02	8e-03	6.00e-02	135.31	99	1.80e-02	2.40e-02
Depression	tICVF_SLF	MR-Presso_outlier-corrected	97	-0.086	0.049	8.13e-02	1.35e-01	2.03e-02	8e-03	5.00e-02	135.31	99	1.50e-02	2.00e-02
Depression	tICVF_SLF	Weighted median	100	-0.079	0.076	3.02e-01	5.48e-01	2.03e-02	8e-03	6.00e-02	135.31	99	1.80e-02	2.40e-02
Depression	tICVF_UnF	IVW	100	-0.07	0.055	2.01e-01	2.41e-01	1.33e-02	7e-03	1.53e-01	124.51	99	5.09e-02	4.96e-02
Depression	tICVF_UnF	MR Egger	100	-0.575	0.287	4.81e-02	9.62e-02	1.33e-02	7e-03	1.53e-01	124.51	99	5.09e-02	4.96e-02
Depression	tICVF_UnF	Weighted median	100	-0.053	0.073	4.70e-01	5.48e-01	1.33e-02	7e-03	1.53e-01	124.51	99	5.09e-02	4.96e-02
Depression	tMD_ATR	IVW	100	0.086	0.044	5.01e-02	6.71e-02	-6.99e-03	6e-03	2.50e-01	85.458	99	8.32e-01	8.74e-01
Depression	tMD_ATR	MR Egger	100	0.351	0.233	1.35e-01	1.35e-01	-6.99e-03	6e-03	2.50e-01	85.458	99	8.32e-01	8.74e-01
Depression	tMD_ATR	Weighted median	100	0.036	0.06	5.48e-01	6.58e-01	-6.99e-03	6e-03	2.50e-01	85.458	99	8.32e-01	8.74e-01
Depression	tMD_CingulateCingulum	IVW	100	0.047	0.06	4.33e-01	4.33e-01	-1.94e-02	8e-03	3.82e-02	144.503	99	1.17e-02	1.60e-02
Depression	tMD_CingulateCingulum	MR Egger	100	0.783	0.313	1.39e-02	2.09e-02	-1.94e-02	8e-03	3.82e-02	144.503	99	1.17e-02	1.60e-02
Depression	tMD_CingulateCingulum	Weighted median	100	0.021	0.076	7.84e-01	7.84e-01	-1.94e-02	8e-03	3.82e-02	144.503	99	1.17e-02	1.60e-02
Depression	tMD_FMi	IVW	100	0.124	0.053	2.05e-02	6.71e-02	-1.38e-02	7e-03	7.31e-02	116.954	99	2.10e-01	3.27e-01
Depression	tMD_FMi	MR Egger	100	0.645	0.28	2.33e-02	2.80e-02	-1.38e-02	7e-03	7.31e-02	116.954	99	2.10e-01	3.27e-01
Depression	tMD_FMi	Weighted median	100	0.134	0.075	7.30e-02	4.38e-01	-1.38e-02	7e-03	7.31e-02	116.954	99	2.10e-01	3.27e-01
Depression	tMD_IFOF	IVW	100	0.114	0.05	2.35e-02	6.71e-02	-1.54e-02	7e-03	3.82e-02	110.983	99	2.63e-01	3.42e-01
Depression	tMD_IFOF	MR Egger	100	0.699	0.262	8.89e-03	2.09e-02	-1.54e-02	7e-03	3.82e-02	110.983	99	2.63e-01	3.42e-01
Depression	tMD_IFOF	Weighted median	100	0.06	0.07	3.92e-01	6.58e-01	-1.54e-02	7e-03	3.82e-02	110.983	99	2.63e-01	3.42e-01
Depression	tMD_SLF	IVW	100	0.115	0.056	3.96e-02	6.71e-02	-2.35e-02	7e-03	1.19e-02	134.786	99	2.93e-02	4.50e-02
Depression	tMD_SLF	MR Egger	100	1.004	0.285	6.43e-04	3.86e-03	-2.35e-02	7e-03	1.19e-02	134.786	99	2.93e-02	4.50e-02
Depression	tMD_SLF	MR-Presso_outlier-corrected	99	0.089	0.051	8.55e-02	8.55e-02	-2.35e-02	7e-03	3.97e-03	134.786	99	9.78e-03	1.50e-02
Depression	tMD_SLF	Weighted median	100	0.05	0.073	4.92e-01	6.58e-01	-2.35e-02	7e-03	1.19e-02	134.786	99	2.93e-02	4.50e-02
Depression	tMD_STR	IVW	100	0.094	0.049	5.59e-02	6.71e-02	-1.50e-02	7e-03	3.82e-02	109.595	99	2.63e-01	3.27e-01
Depression	tMD_STR	MR Egger	100	0.663	0.255	1.09e-02	2.09e-02	-1.50e-02	7e-03	3.82e-02	109.595	99	2.63e-01	3.27e-01
Depression	tMD_STR	Weighted median	100	0.091	0.069	1.86e-01	5.58e-01	-1.50e-02	7e-03	3.82e-02	109.595	99	2.63e-01	3.27e-01
# AF = association fibres, TR = thalamic radiation
# FMa = forceps major, FMi = forceps minor, ILF = inferior longitudinal fasciculus, PTR = posterior thalamic radiation, SLF = superior longitudinal fasciculus, AR = acoustic radiation
# IFOF = inferior fronto-occipital fasciculus, UnF = uncinate fasciculus, STR = superior thalamic radiation, Cingulate Cingulum = cingulate part of cingulum Cingulum
gFA-_AF	Depression	IVW	37	-0.029	0.015	5.54e-02	1.66e-01	-0.00315996426499938	0.003	4.57e-01	77.859	36	9.75e-05	5.00e-04
gFA-_AF	Depression	MR Egger	37	0.008	0.038	8.24e-01	8.58e-01	-0.00315996426499938	0.003	4.57e-01	77.859	36	9.75e-05	5.00e-04
gFA-_AF	Depression	MR-Presso_outlier-corrected	35	-0.016	0.012	1.93e-01	4.84e-01	-0.00315996426499938	0.003	4.57e-01	77.859	36	9.75e-05	5.00e-04
gFA-_AF	Depression	Weighted median	37	0.005	0.016	7.40e-01	7.40e-01	-0.00315996426499938	0.003	4.57e-01	77.859	36	9.75e-05	5.00e-04
gFA-_Total	Depression	IVW	42	-0.018	0.017	2.85e-01	4.27e-01	-0.00347292791246368	0.003	4.57e-01	125.265	41	5.48e-10	5.00e-04
gFA-_Total	Depression	MR Egger	42	0.023	0.043	5.95e-01	8.58e-01	-0.00347292791246368	0.003	4.57e-01	125.265	41	5.48e-10	5.00e-04
gFA-_Total	Depression	MR-Presso_outlier-corrected	39	-0.008	0.012	4.83e-01	4.84e-01	-0.00347292791246368	0.003	4.57e-01	125.265	41	5.48e-10	5.00e-04
gFA-_Total	Depression	Weighted median	42	0.008	0.015	6.16e-01	7.40e-01	-0.00347292791246368	0.003	4.57e-01	125.265	41	5.48e-10	5.00e-04
gFA-_TR	Depression	IVW	36	0.003	0.013	7.92e-01	7.92e-01	-0.000284640117997898	0.003	9.23e-01	54.404	35	1.93e-02	9.67e-03
gFA-_TR	Depression	MR Egger	36	0.007	0.039	8.58e-01	8.58e-01	-0.000284640117997898	0.003	9.23e-01	54.404	35	1.93e-02	9.67e-03
gFA-_TR	Depression	MR-Presso_outlier-corrected	35	-0.008	0.012	4.84e-01	4.84e-01	-0.000284640117997898	0.003	9.23e-01	54.404	35	1.93e-02	9.67e-03
gFA-_TR	Depression	Weighted median	36	0.012	0.016	4.36e-01	7.40e-01	-0.000284640117997898	0.003	9.23e-01	54.404	35	1.93e-02	9.67e-03
gICVF_AF	Depression	IVW	44	-0.031	0.013	1.78e-02	1.78e-02	-0.00325727726925029	0.003	2.74e-01	104.596	43	4.78e-07	3.33e-04
gICVF_AF	Depression	MR Egger	44	0.005	0.036	8.86e-01	8.86e-01	-0.00325727726925029	0.003	2.74e-01	104.596	43	4.78e-07	3.33e-04
gICVF_AF	Depression	MR-Presso_outlier-corrected	42	-0.028	0.01	8.57e-03	8.57e-03	-0.00325727726925029	0.003	2.74e-01	104.596	43	4.78e-07	3.33e-04
gICVF_AF	Depression	Weighted median	44	-0.002	0.014	9.03e-01	9.03e-01	-0.00325727726925029	0.003	2.74e-01	104.596	43	4.78e-07	3.33e-04
gMD-_AF	Depression	IVW	30	0.013	0.02	4.98e-01	4.98e-01	-0.00368663095780195	0.004	7.72e-01	83.919	29	9.14e-07	5.00e-04
gMD-_AF	Depression	MR Egger	30	0.063	0.061	3.12e-01	5.26e-01	-0.00368663095780195	0.004	7.72e-01	83.919	29	9.14e-07	5.00e-04
gMD-_AF	Depression	MR-Presso_outlier-corrected	28	0.008	0.011	4.78e-01	7.53e-01	-0.00368663095780195	0.004	7.72e-01	83.919	29	9.14e-07	5.00e-04
gMD-_AF	Depression	Weighted median	30	-0.003	0.018	8.64e-01	8.64e-01	-0.00368663095780195	0.004	7.72e-01	83.919	29	9.14e-07	5.00e-04
gMD-_Total	Depression	IVW	27	0.019	0.021	3.72e-01	4.98e-01	-0.00280194208091183	0.004	7.72e-01	70.595	26	8.15e-06	5.00e-04
gMD-_Total	Depression	MR Egger	27	0.053	0.055	3.51e-01	5.26e-01	-0.00280194208091183	0.004	7.72e-01	70.595	26	8.15e-06	5.00e-04
gMD-_Total	Depression	MR-Presso_outlier-corrected	26	0.004	0.014	7.53e-01	7.53e-01	-0.00280194208091183	0.004	7.72e-01	70.595	26	8.15e-06	5.00e-04
gMD-_Total	Depression	Weighted median	27	0.004	0.019	8.50e-01	8.64e-01	-0.00280194208091183	0.004	7.72e-01	70.595	26	8.15e-06	5.00e-04
gMD-_TR	Depression	IVW	30	0.022	0.019	2.46e-01	4.98e-01	0.000777069466061697	0.004	8.38e-01	57.786	29	1.16e-03	1.67e-03
gMD-_TR	Depression	MR Egger	30	0.011	0.057	8.46e-01	8.46e-01	0.000777069466061697	0.004	8.38e-01	57.786	29	1.16e-03	1.67e-03
gMD-_TR	Depression	Weighted median	30	0.027	0.021	1.93e-01	5.80e-01	0.000777069466061697	0.004	8.38e-01	57.786	29	1.16e-03	1.67e-03
rsamp_N10	Depression	IVW	25	0.008	0.015	5.73e-01	6.41e-01	0.000925886984058616	0.003	7.55e-01	28.908	24	2.68e-01	3.46e-01
rsamp_N10	Depression	MR Egger	25	-0.003	0.039	9.40e-01	9.40e-01	0.000925886984058616	0.003	7.55e-01	28.908	24	2.68e-01	3.46e-01
rsamp_N10	Depression	Weighted median	25	0.003	0.02	8.95e-01	8.95e-01	0.000925886984058616	0.003	7.55e-01	28.908	24	2.68e-01	3.46e-01
rsamp_N14	Depression	IVW	24	-0.006	0.014	6.41e-01	6.41e-01	0.00272767146802567	0.003	7.55e-01	26.724	23	2.68e-01	3.46e-01
rsamp_N14	Depression	MR Egger	24	-0.038	0.038	3.26e-01	6.52e-01	0.00272767146802567	0.003	7.55e-01	26.724	23	2.68e-01	3.46e-01
rsamp_N14	Depression	Weighted median	24	-0.01	0.019	5.87e-01	8.95e-01	0.00272767146802567	0.003	7.55e-01	26.724	23	2.68e-01	3.46e-01
tFA_FMa	Depression	IVW	19	0.019	0.017	2.50e-01	5.30e-01	-0.000157981501686697	0.003	9.62e-01	23.995	18	1.55e-01	1.66e-01
tFA_FMa	Depression	MR Egger	19	0.021	0.041	6.18e-01	9.09e-01	-0.000157981501686697	0.003	9.62e-01	23.995	18	1.55e-01	1.66e-01
tFA_FMa	Depression	Weighted median	19	0.006	0.02	7.53e-01	7.98e-01	-0.000157981501686697	0.003	9.62e-01	23.995	18	1.55e-01	1.66e-01
tFA_FMi	Depression	IVW	30	-0.013	0.018	4.75e-01	5.70e-01	0.000367679721958995	0.004	9.62e-01	77.957	29	1.38e-05	2.00e-03
tFA_FMi	Depression	MR Egger	30	-0.017	0.045	7.04e-01	9.09e-01	0.000367679721958995	0.004	9.62e-01	77.957	29	1.38e-05	2.00e-03
tFA_FMi	Depression	MR-Presso_outlier-corrected	29	0.001	0.013	9.43e-01	9.43e-01	0.000367679721958995	0.004	9.19e-01	77.957	29	9.19e-06	1.33e-03
tFA_FMi	Depression	Weighted median	30	0.015	0.017	3.80e-01	7.98e-01	0.000367679721958995	0.004	9.62e-01	77.957	29	1.38e-05	2.00e-03
tFA_IFOF	Depression	IVW	26	-0.013	0.014	3.53e-01	5.30e-01	-0.00144757042905808	0.003	9.62e-01	32.77	25	1.55e-01	1.66e-01
tFA_IFOF	Depression	MR Egger	26	0.004	0.035	9.09e-01	9.09e-01	-0.00144757042905808	0.003	9.62e-01	32.77	25	1.55e-01	1.66e-01
tFA_IFOF	Depression	Weighted median	26	-0.012	0.018	5.25e-01	7.98e-01	-0.00144757042905808	0.003	9.62e-01	32.77	25	1.55e-01	1.66e-01
tFA_ILF	Depression	IVW	38	-0.015	0.014	2.91e-01	5.30e-01	-0.00204738555756822	0.003	9.62e-01	68.64	37	2.40e-03	2.00e-03
tFA_ILF	Depression	MR Egger	38	0.01	0.039	7.98e-01	9.09e-01	-0.00204738555756822	0.003	9.62e-01	68.64	37	2.40e-03	2.00e-03
tFA_ILF	Depression	MR-Presso_outlier-corrected	37	-0.01	0.013	4.51e-01	9.02e-01	-0.00204738555756822	0.003	9.19e-01	68.64	37	1.60e-03	1.33e-03
tFA_ILF	Depression	Weighted median	38	0.01	0.016	5.33e-01	7.98e-01	-0.00204738555756822	0.003	9.62e-01	68.64	37	2.40e-03	2.00e-03
tFA_PTR	Depression	IVW	25	-0.024	0.018	1.83e-01	5.30e-01	-0.00123854846259496	0.004	9.62e-01	52.228	24	2.19e-03	2.67e-03
tFA_PTR	Depression	MR Egger	25	-0.008	0.056	8.82e-01	9.09e-01	-0.00123854846259496	0.004	9.62e-01	52.228	24	2.19e-03	2.67e-03
tFA_PTR	Depression	MR-Presso_outlier-corrected	24	-0.033	0.016	5.20e-02	2.08e-01	-0.00123854846259496	0.004	9.19e-01	52.228	24	1.46e-03	1.78e-03
tFA_PTR	Depression	Weighted median	25	0.005	0.02	7.98e-01	7.98e-01	-0.00123854846259496	0.004	9.62e-01	52.228	24	2.19e-03	2.67e-03
tFA_SLF	Depression	IVW	33	-0.002	0.014	8.63e-01	8.63e-01	-0.0043107797782523	0.003	9.62e-01	48.394	32	4.74e-02	4.35e-02
tFA_SLF	Depression	MR Egger	33	0.051	0.042	2.31e-01	9.09e-01	-0.0043107797782523	0.003	9.62e-01	48.394	32	4.74e-02	4.35e-02
tFA_SLF	Depression	MR-Presso_outlier-corrected	32	0.005	0.012	6.81e-01	9.07e-01	-0.0043107797782523	0.003	7.45e-01	48.394	32	3.16e-02	2.90e-02
tFA_SLF	Depression	Weighted median	33	0.014	0.016	3.91e-01	7.98e-01	-0.0043107797782523	0.003	9.62e-01	48.394	32	4.74e-02	4.35e-02
tICVF_AR	Depression	IVW	39	-0.006	0.011	5.74e-01	6.89e-01	0.000138904898064747	0.002	9.95e-01	57.805	38	2.48e-02	2.72e-02
tICVF_AR	Depression	MR Egger	39	-0.008	0.029	7.85e-01	9.49e-01	0.000138904898064747	0.002	9.95e-01	57.805	38	2.48e-02	2.72e-02
tICVF_AR	Depression	Weighted median	39	0.006	0.015	6.67e-01	8.60e-01	0.000138904898064747	0.002	9.95e-01	57.805	38	2.48e-02	2.72e-02
tICVF_CingulateCingulum	Depression	IVW	44	-0.018	0.015	2.15e-01	4.30e-01	-1.87275793317081e-05	0.003	9.95e-01	111.676	43	1.54e-07	6.67e-04
tICVF_CingulateCingulum	Depression	MR Egger	44	-0.018	0.042	6.73e-01	9.49e-01	-1.87275793317081e-05	0.003	9.95e-01	111.676	43	1.54e-07	6.67e-04
tICVF_CingulateCingulum	Depression	MR-Presso_outlier-corrected	42	-0.018	0.012	1.47e-01	2.93e-01	-1.87275793317081e-05	0.003	9.95e-01	111.676	43	1.28e-07	5.56e-04
tICVF_CingulateCingulum	Depression	Weighted median	44	-0.006	0.015	7.16e-01	8.60e-01	-1.87275793317081e-05	0.003	9.95e-01	111.676	43	1.54e-07	6.67e-04
tICVF_FMa	Depression	IVW	28	-0.011	0.019	5.57e-01	6.89e-01	-0.00137666567878939	0.004	9.95e-01	87.427	27	1.54e-07	6.67e-04
tICVF_FMa	Depression	MR Egger	28	0.003	0.049	9.49e-01	9.49e-01	-0.00137666567878939	0.004	9.95e-01	87.427	27	1.54e-07	6.67e-04
tICVF_FMa	Depression	MR-Presso_outlier-corrected	25	0.004	0.014	7.80e-01	7.80e-01	-0.00137666567878939	0.004	9.95e-01	87.427	27	1.28e-07	5.56e-04
tICVF_FMa	Depression	Weighted median	28	0.009	0.018	6.26e-01	8.60e-01	-0.00137666567878939	0.004	9.95e-01	87.427	27	1.54e-07	6.67e-04
tICVF_IFOF	Depression	IVW	38	-0.019	0.015	1.95e-01	4.30e-01	-0.000293179645454861	0.003	9.95e-01	97.361	37	5.00e-07	6.67e-04
tICVF_IFOF	Depression	MR Egger	38	-0.016	0.039	6.89e-01	9.49e-01	-0.000293179645454861	0.003	9.95e-01	97.361	37	5.00e-07	6.67e-04
tICVF_IFOF	Depression	MR-Presso_outlier-corrected	36	-0.006	0.01	5.96e-01	7.80e-01	-0.000293179645454861	0.003	9.95e-01	97.361	37	4.16e-07	5.56e-04
tICVF_IFOF	Depression	Weighted median	38	0.007	0.015	6.59e-01	8.60e-01	-0.000293179645454861	0.003	9.95e-01	97.361	37	5.00e-07	6.67e-04
tICVF_SLF	Depression	IVW	42	-0.025	0.011	2.98e-02	1.79e-01	-0.00261144647542052	0.002	9.95e-01	63.113	41	2.22e-02	2.10e-02
tICVF_SLF	Depression	MR Egger	42	0.006	0.03	8.34e-01	9.49e-01	-0.00261144647542052	0.002	9.95e-01	63.113	41	2.22e-02	2.10e-02
tICVF_SLF	Depression	MR-Presso_outlier-corrected	41	-0.027	0.01	1.24e-02	4.95e-02	-0.00261144647542052	0.002	9.95e-01	63.113	41	1.85e-02	1.75e-02
tICVF_SLF	Depression	Weighted median	42	-0.012	0.014	3.66e-01	8.60e-01	-0.00261144647542052	0.002	9.95e-01	63.113	41	2.22e-02	2.10e-02
tICVF_UnF	Depression	IVW	30	-0.002	0.011	8.44e-01	8.44e-01	0.00205627150267201	0.002	9.95e-01	28.914	29	4.70e-01	4.58e-01
tICVF_UnF	Depression	MR Egger	30	-0.023	0.026	3.86e-01	9.49e-01	0.00205627150267201	0.002	9.95e-01	28.914	29	4.70e-01	4.58e-01
tICVF_UnF	Depression	Weighted median	30	0.002	0.017	9.05e-01	9.05e-01	0.00205627150267201	0.002	9.95e-01	28.914	29	4.70e-01	4.58e-01
tMD_ATR	Depression	IVW	23	0.027	0.018	1.21e-01	3.64e-01	-0.00630455402679325	0.003	4.32e-01	28.379	22	1.63e-01	1.71e-01
tMD_ATR	Depression	MR Egger	23	0.107	0.045	2.77e-02	1.66e-01	-0.00630455402679325	0.003	4.32e-01	28.379	22	1.63e-01	1.71e-01
tMD_ATR	Depression	Weighted median	23	0.027	0.025	2.72e-01	5.21e-01	-0.00630455402679325	0.003	4.32e-01	28.379	22	1.63e-01	1.71e-01
tMD_CingulateCingulum	Depression	IVW	24	0.045	0.026	8.06e-02	3.64e-01	0.00230441683660046	0.005	8.14e-01	81.768	23	9.83e-08	2.00e-03
tMD_CingulateCingulum	Depression	MR Egger	24	0.015	0.072	8.36e-01	9.29e-01	0.00230441683660046	0.005	8.14e-01	81.768	23	9.83e-08	2.00e-03
tMD_CingulateCingulum	Depression	MR-Presso_outlier-corrected	22	0.036	0.018	5.70e-02	1.02e-01	0.00230441683660046	0.005	8.14e-01	81.768	23	6.56e-08	1.33e-03
tMD_CingulateCingulum	Depression	Weighted median	24	0.034	0.021	1.09e-01	5.21e-01	0.00230441683660046	0.005	8.14e-01	81.768	23	9.83e-08	2.00e-03
tMD_FMi	Depression	IVW	28	0.003	0.014	8.44e-01	8.44e-01	-0.00078758530734109	0.003	8.14e-01	41.829	27	5.13e-02	5.10e-02
tMD_FMi	Depression	MR Egger	28	0.011	0.038	7.72e-01	9.29e-01	-0.00078758530734109	0.003	8.14e-01	41.829	27	5.13e-02	5.10e-02
tMD_FMi	Depression	Weighted median	28	-0.011	0.018	5.24e-01	5.24e-01	-0.00078758530734109	0.003	8.14e-01	41.829	27	5.13e-02	5.10e-02
tMD_IFOF	Depression	IVW	37	-0.005	0.013	7.19e-01	8.44e-01	-0.000883805579427837	0.003	8.14e-01	51.366	36	5.59e-02	7.08e-02
tMD_IFOF	Depression	MR Egger	37	0.005	0.032	8.67e-01	9.29e-01	-0.000883805579427837	0.003	8.14e-01	51.366	36	5.59e-02	7.08e-02
tMD_IFOF	Depression	Weighted median	37	-0.011	0.017	5.19e-01	5.24e-01	-0.000883805579427837	0.003	8.14e-01	51.366	36	5.59e-02	7.08e-02
tMD_SLF	Depression	IVW	35	-0.004	0.016	8.25e-01	8.44e-01	0.00369575133557204	0.004	8.14e-01	67.729	34	1.53e-03	2.00e-03
tMD_SLF	Depression	MR Egger	35	-0.054	0.058	3.59e-01	9.29e-01	0.00369575133557204	0.004	8.14e-01	67.729	34	1.53e-03	2.00e-03
tMD_SLF	Depression	MR-Presso_outlier-corrected	34	-0.013	0.015	3.87e-01	3.87e-01	0.00369575133557204	0.004	8.14e-01	67.729	34	1.02e-03	1.33e-03
tMD_SLF	Depression	Weighted median	35	-0.016	0.018	3.48e-01	5.21e-01	0.00369575133557204	0.004	8.14e-01	67.729	34	1.53e-03	2.00e-03
tMD_STR	Depression	IVW	14	0.034	0.027	2.11e-01	4.21e-01	0.00280167243512596	0.006	8.14e-01	26.444	13	2.96e-02	3.20e-02
tMD_STR	Depression	MR Egger	14	-0.008	0.087	9.29e-01	9.29e-01	0.00280167243512596	0.006	8.14e-01	26.444	13	2.96e-02	3.20e-02
tMD_STR	Depression	MR-Presso_outlier-corrected	12	0.031	0.015	6.77e-02	1.02e-01	0.00280167243512596	0.006	8.14e-01	26.444	13	1.97e-02	2.13e-02
tMD_STR	Depression	Weighted median	14	0.027	0.027	3.09e-01	5.21e-01	0.00280167243512596	0.006	8.14e-01	26.444	13	2.96e-02	3.20e-02
# AF = association fibres, TR = thalamic radiation
# FMa = forceps major, FMi = forceps minor, ILF = inferior longitudinal fasciculus, PTR = posterior thalamic radiation, SLF = superior longitudinal fasciculus, AR = acoustic radiation
# IFOF = inferior fronto-occipital fasciculus, UnF = uncinate fasciculus, STR = superior thalamic radiation, Cingulate Cingulum = cingulate part of cingulum Cingulum
