# Supplementary material for: A phenome-wide association and Mendelian Randomisation study of polygenic risk for depression in UK Biobank
Source: Nat Commun. 2020 May 8;11:2301. doi: 10.1038/s41467-020-16022-0 (PMC7210889; doi:10.1038/s41467-020-16022-0)
Supplement: Supplementary file 8 — Supplementary Data 7 [file 41467_2020_16022_MOESM8_ESM.xlsx]

## Sheet: Sheet1
SNP	Effect allele for depression GWAS	Other allele for depression GWAS	Frequency of effect allele for depression GWAS	beta.depression	pval.depression	beta.gFA_Total	pval.gFA_Total	beta.gFA_AF	pval.gFA_AF	beta.gFA_TR	pval.gFA_TR	beta.gMD_Total	pval.gMD_Total	beta.gMD_AF	pval.gMD_AF	beta.gMD_TR	pval.gMD_TR	beta.gICVF_AF	pval.gICVF_AF	beta.tFA_ILF	pval.tFA_ILF	beta.tFA_PTR	pval.tFA_PTR	beta.tFA_SLF	pval.tFA_SLF	beta.tFA_FMa	pval.tFA_FMa	beta.tFA_FMi	pval.tFA_FMi	beta.tMD_ATR	pval.tMD_ATR	beta.tMD_CingulateCingulum	pval.tMD_CingulateCingulum	beta.tMD_IFOF	pval.tMD_IFOF	beta.tMD_SLF	pval.tMD_SLF	beta.tMD_STR	pval.tMD_STR	beta.tMD_FMi	pval.tMD_FMi	beta.tICVF_AR	pval.tICVF_AR	beta.tICVF_CingulateCingulum	pval.tICVF_CingulateCingulum	beta.tICVF_IFOF	pval.tICVF_IFOF	beta.tICVF_SLF	pval.tICVF_SLF
rs147872991	A	G	0.98	7.8e-02 (1.3e-02)	7.1e-09	-5.4e-02 (4.2e-02)	0.2	-4.7e-02 (4.2e-02)	0.27	-5.9e-02 (4.2e-02)	0.17	3.1e-02 (4.0e-02)	0.44	3.9e-02 (4.1e-02)	0.35	6.9e-03 (3.9e-02)	0.86	-5.7e-02 (4.2e-02)	0.18	-6.3e-02 (4.2e-02)	0.14	-6.4e-02 (4.2e-02)	0.13	-4.0e-02 (4.3e-02)	0.34	-4.5e-02 (4.4e-02)	0.3	-3.1e-02 (4.2e-02)	0.45	5.2e-03 (3.8e-02)	0.89	1.0e-01 (4.3e-02)	0.017	5.3e-02 (4.1e-02)	0.2	4.2e-02 (4.1e-02)	0.31	6.7e-02 (4.0e-02)	0.094	4.3e-02 (4.2e-02)	0.31	-3.6e-02 (4.3e-02)	0.41	-8.2e-02 (4.2e-02)	0.051	-4.6e-02 (4.2e-02)	0.27	-5.3e-02 (4.2e-02)	0.21
rs138099588	G	C	0.038	5.3e-02 (9.3e-03)	1.1e-08	-6.0e-03 (2.9e-02)	0.83	2.5e-03 (2.9e-02)	0.93	-1.1e-02 (2.9e-02)	0.7	2.5e-02 (2.8e-02)	0.36	2.6e-02 (2.8e-02)	0.35	3.6e-03 (2.6e-02)	0.89	-3.8e-02 (2.9e-02)	0.19	1.8e-02 (2.9e-02)	0.54	3.2e-02 (2.9e-02)	0.27	1.8e-03 (2.9e-02)	0.95	1.8e-03 (3.0e-02)	0.95	-2.5e-02 (2.9e-02)	0.39	8.4e-03 (2.6e-02)	0.75	3.2e-02 (2.9e-02)	0.28	8.3e-03 (2.8e-02)	0.77	1.9e-02 (2.8e-02)	0.49	1.4e-03 (2.7e-02)	0.96	2.1e-02 (2.9e-02)	0.47	-2.4e-02 (3.0e-02)	0.43	-3.7e-02 (2.9e-02)	0.2	-2.3e-02 (2.9e-02)	0.42	-3.7e-02 (2.9e-02)	0.21
rs200949	A	G	0.8749	4.8e-02 (5.4e-03)	7.2e-19	-4.9e-02 (1.6e-02)	0.0023	-5.1e-02 (1.6e-02)	0.0016	-4.2e-02 (1.6e-02)	0.0092	6.3e-02 (1.5e-02)	4e-05	7.3e-02 (1.6e-02)	3.6e-06	4.3e-02 (1.5e-02)	0.0034	-6.3e-02 (1.6e-02)	9.3e-05	-4.9e-02 (1.6e-02)	0.0026	-5.2e-02 (1.6e-02)	0.0013	-4.2e-02 (1.6e-02)	0.011	-8.1e-02 (1.7e-02)	1.1e-06	-5.6e-02 (1.6e-02)	0.00047	3.3e-02 (1.4e-02)	0.022	5.4e-02 (1.6e-02)	0.0011	5.8e-02 (1.6e-02)	0.00023	5.2e-02 (1.6e-02)	0.0011	4.1e-02 (1.5e-02)	0.0084	2.5e-02 (1.6e-02)	0.12	-6.0e-02 (1.7e-02)	0.0003	-5.1e-02 (1.6e-02)	0.0016	-5.8e-02 (1.6e-02)	0.00034	-6.2e-02 (1.6e-02)	0.00015
rs45510091	A	G	0.9473	4.6e-02 (8.0e-03)	9.4e-09	6.6e-02 (2.4e-02)	0.0068	6.8e-02 (2.4e-02)	0.0052	4.8e-02 (2.4e-02)	0.048	1.6e-03 (2.3e-02)	0.95	-4.2e-03 (2.4e-02)	0.86	6.2e-03 (2.2e-02)	0.78	2.9e-03 (2.4e-02)	0.9	4.3e-02 (2.4e-02)	0.079	2.7e-02 (2.4e-02)	0.27	2.4e-02 (2.5e-02)	0.33	6.0e-02 (2.5e-02)	0.018	3.0e-02 (2.4e-02)	0.21	-1.3e-02 (2.2e-02)	0.54	-1.5e-02 (2.5e-02)	0.55	-3.7e-03 (2.4e-02)	0.88	2.9e-02 (2.4e-02)	0.22	1.5e-03 (2.3e-02)	0.95	1.5e-02 (2.4e-02)	0.54	3.3e-02 (2.5e-02)	0.18	1.2e-02 (2.4e-02)	0.63	2.3e-03 (2.4e-02)	0.92	-1.6e-02 (2.5e-02)	0.51
rs77661261	A	T	0.0537	4.5e-02 (8.1e-03)	3.1e-08	1.6e-02 (2.5e-02)	0.52	1.7e-02 (2.4e-02)	0.49	9.3e-03 (2.5e-02)	0.71	-2.6e-03 (2.4e-02)	0.91	-9.5e-03 (2.4e-02)	0.69	4.4e-03 (2.3e-02)	0.84	-5.2e-04 (2.5e-02)	0.98	-7.1e-03 (2.5e-02)	0.77	-1.0e-02 (2.5e-02)	0.67	-3.1e-03 (2.5e-02)	0.9	-1.2e-03 (2.6e-02)	0.96	-1.6e-02 (2.4e-02)	0.5	-4.2e-03 (2.2e-02)	0.85	-1.1e-02 (2.5e-02)	0.65	7.4e-03 (2.4e-02)	0.76	2.0e-02 (2.4e-02)	0.42	1.8e-02 (2.3e-02)	0.45	4.3e-02 (2.5e-02)	0.079	2.1e-02 (2.5e-02)	0.4	2.2e-02 (2.5e-02)	0.36	-7.1e-03 (2.5e-02)	0.77	-1.7e-02 (2.5e-02)	0.5
rs114046333	G	C	0.8861	4.3e-02 (5.9e-03)	4.9e-13	-5.5e-02 (1.8e-02)	0.0022	-5.6e-02 (1.8e-02)	0.0016	-4.9e-02 (1.8e-02)	0.0069	6.6e-02 (1.7e-02)	9.9e-05	7.6e-02 (1.7e-02)	1.2e-05	4.3e-02 (1.6e-02)	0.0082	-7.0e-02 (1.8e-02)	9.5e-05	-5.0e-02 (1.8e-02)	0.0048	-6.2e-02 (1.8e-02)	0.00052	-2.9e-02 (1.8e-02)	0.11	-6.8e-02 (1.9e-02)	0.00027	-6.3e-02 (1.8e-02)	0.00032	4.1e-02 (1.6e-02)	0.0095	6.6e-02 (1.8e-02)	0.00031	6.7e-02 (1.7e-02)	9.9e-05	7.1e-02 (1.7e-02)	5.6e-05	4.7e-02 (1.7e-02)	0.0058	5.6e-02 (1.8e-02)	0.0018	-6.2e-02 (1.8e-02)	0.00078	-5.8e-02 (1.8e-02)	0.0011	-7.0e-02 (1.8e-02)	8.6e-05	-7.0e-02 (1.8e-02)	9.4e-05
rs57344483	G	A	0.0741	3.8e-02 (6.8e-03)	2.4e-08	-2.2e-04 (2.1e-02)	0.99	7.2e-04 (2.1e-02)	0.97	-7.0e-03 (2.2e-02)	0.75	7.9e-03 (2.1e-02)	0.7	-4.7e-03 (2.1e-02)	0.82	2.2e-02 (2.0e-02)	0.27	-1.1e-03 (2.2e-02)	0.96	4.7e-03 (2.1e-02)	0.83	-9.4e-03 (2.2e-02)	0.66	8.3e-03 (2.2e-02)	0.7	-1.8e-02 (2.2e-02)	0.42	-1.0e-02 (2.1e-02)	0.64	2.2e-02 (1.9e-02)	0.26	1.4e-02 (2.2e-02)	0.52	1.8e-03 (2.1e-02)	0.93	6.3e-03 (2.1e-02)	0.77	2.3e-02 (2.0e-02)	0.26	1.1e-02 (2.2e-02)	0.61	1.1e-02 (2.2e-02)	0.61	-1.0e-02 (2.1e-02)	0.64	-4.8e-03 (2.1e-02)	0.82	-4.0e-03 (2.2e-02)	0.85
rs11579246	A	G	0.9065	3.7e-02 (6.2e-03)	1.8e-09	8.6e-03 (2.0e-02)	0.67	3.1e-03 (2.0e-02)	0.88	2.2e-02 (2.0e-02)	0.26	-6.1e-03 (1.9e-02)	0.75	-1.4e-02 (1.9e-02)	0.47	-5.2e-03 (1.8e-02)	0.78	-5.1e-03 (2.0e-02)	0.8	3.1e-02 (2.0e-02)	0.12	2.1e-02 (2.0e-02)	0.29	8.4e-04 (2.0e-02)	0.97	3.0e-02 (2.1e-02)	0.15	2.4e-02 (2.0e-02)	0.23	2.3e-03 (1.8e-02)	0.9	-6.2e-03 (2.0e-02)	0.76	-4.9e-03 (1.9e-02)	0.8	8.5e-03 (1.9e-02)	0.66	-5.1e-03 (1.9e-02)	0.79	-9.1e-03 (2.0e-02)	0.65	-5.3e-03 (2.0e-02)	0.79	-1.2e-02 (2.0e-02)	0.55	8.3e-04 (2.0e-02)	0.97	-1.9e-02 (2.0e-02)	0.35
rs1432639	A	C	0.6158	3.7e-02 (3.7e-03)	9.7e-24	-4.2e-03 (1.1e-02)	0.71	-4.3e-03 (1.1e-02)	0.71	-7.6e-03 (1.1e-02)	0.5	8.3e-03 (1.1e-02)	0.44	9.4e-03 (1.1e-02)	0.4	1.1e-02 (1.0e-02)	0.29	6.0e-03 (1.1e-02)	0.6	-7.8e-04 (1.1e-02)	0.95	-6.4e-04 (1.1e-02)	0.96	-3.6e-03 (1.1e-02)	0.76	-5.0e-03 (1.2e-02)	0.67	1.7e-03 (1.1e-02)	0.88	-4.3e-03 (1.0e-02)	0.67	-7.8e-03 (1.2e-02)	0.5	4.9e-03 (1.1e-02)	0.66	1.2e-03 (1.1e-02)	0.92	4.1e-03 (1.1e-02)	0.71	-3.1e-03 (1.1e-02)	0.78	5.5e-03 (1.2e-02)	0.64	4.6e-03 (1.1e-02)	0.68	5.9e-03 (1.1e-02)	0.61	2.0e-05 (1.1e-02)	1
rs59283172	G	A	0.8931	3.3e-02 (5.8e-03)	1.3e-08	-1.7e-02 (1.8e-02)	0.36	-1.4e-02 (1.8e-02)	0.44	-2.4e-02 (1.8e-02)	0.19	2.5e-02 (1.7e-02)	0.15	1.1e-02 (1.8e-02)	0.55	3.9e-02 (1.7e-02)	0.02	-3.2e-02 (1.8e-02)	0.078	-2.1e-02 (1.8e-02)	0.26	-2.1e-02 (1.8e-02)	0.26	-1.9e-02 (1.8e-02)	0.31	-1.1e-02 (1.9e-02)	0.55	-4.0e-03 (1.8e-02)	0.82	3.8e-02 (1.6e-02)	0.019	1.8e-02 (1.9e-02)	0.32	3.0e-02 (1.8e-02)	0.088	3.9e-02 (1.8e-02)	0.031	4.5e-02 (1.7e-02)	0.0089	2.4e-02 (1.8e-02)	0.19	-2.9e-02 (1.9e-02)	0.12	-3.8e-02 (1.8e-02)	0.034	-2.6e-02 (1.8e-02)	0.15	-3.7e-02 (1.8e-02)	0.042
rs4526442	C	T	0.1648	3.3e-02 (4.8e-03)	3.2e-12	3.3e-02 (1.6e-02)	0.034	2.3e-02 (1.5e-02)	0.14	4.1e-02 (1.6e-02)	0.0088	-1.9e-02 (1.5e-02)	0.2	-1.9e-02 (1.5e-02)	0.2	-1.7e-02 (1.4e-02)	0.22	8.2e-03 (1.6e-02)	0.6	1.9e-02 (1.6e-02)	0.23	2.4e-02 (1.6e-02)	0.12	2.1e-02 (1.6e-02)	0.18	2.0e-02 (1.6e-02)	0.21	3.1e-02 (1.5e-02)	0.044	-1.5e-02 (1.4e-02)	0.29	-2.4e-02 (1.6e-02)	0.13	-1.1e-02 (1.5e-02)	0.45	-2.1e-02 (1.5e-02)	0.17	-1.8e-02 (1.5e-02)	0.23	-2.4e-02 (1.6e-02)	0.13	1.2e-02 (1.6e-02)	0.47	7.0e-03 (1.6e-02)	0.65	3.9e-03 (1.6e-02)	0.8	1.1e-02 (1.6e-02)	0.48
rs1150697	G	C	0.1073	3.2e-02 (5.8e-03)	2.8e-08	2.1e-02 (1.8e-02)	0.26	2.0e-02 (1.8e-02)	0.26	1.1e-02 (1.8e-02)	0.54	1.3e-02 (1.7e-02)	0.47	2.1e-02 (1.8e-02)	0.24	6.9e-03 (1.7e-02)	0.68	-1.0e-05 (1.8e-02)	1	3.1e-02 (1.8e-02)	0.085	1.5e-02 (1.8e-02)	0.41	-3.4e-04 (1.8e-02)	0.99	1.3e-02 (1.9e-02)	0.48	2.4e-04 (1.8e-02)	0.99	1.3e-03 (1.6e-02)	0.94	-4.4e-03 (1.9e-02)	0.81	-7.6e-03 (1.8e-02)	0.67	7.4e-03 (1.8e-02)	0.68	-6.6e-03 (1.7e-02)	0.7	4.3e-03 (1.8e-02)	0.81	1.3e-02 (1.9e-02)	0.49	6.8e-03 (1.8e-02)	0.71	1.5e-03 (1.8e-02)	0.93	-4.1e-03 (1.8e-02)	0.82
rs7837935	G	T	0.848	3.1e-02 (5.0e-03)	8.1e-10	2.0e-02 (1.5e-02)	0.19	2.0e-02 (1.5e-02)	0.18	8.3e-03 (1.5e-02)	0.59	6.5e-03 (1.5e-02)	0.66	2.0e-03 (1.5e-02)	0.9	6.9e-03 (1.4e-02)	0.62	1.4e-02 (1.5e-02)	0.36	5.6e-03 (1.5e-02)	0.71	-5.2e-04 (1.5e-02)	0.97	1.0e-02 (1.5e-02)	0.52	-1.4e-02 (1.6e-02)	0.38	6.8e-03 (1.5e-02)	0.65	5.1e-03 (1.4e-02)	0.71	-1.2e-02 (1.6e-02)	0.45	7.6e-03 (1.5e-02)	0.61	1.2e-03 (1.5e-02)	0.93	-5.4e-03 (1.5e-02)	0.71	-7.9e-03 (1.5e-02)	0.61	6.2e-03 (1.6e-02)	0.69	2.0e-02 (1.5e-02)	0.18	1.6e-02 (1.5e-02)	0.29	2.0e-03 (1.5e-02)	0.89
rs17641524	C	T	0.7909	3.1e-02 (4.4e-03)	1.2e-12	3.4e-02 (1.4e-02)	0.015	4.4e-02 (1.4e-02)	0.0014	2.0e-02 (1.4e-02)	0.15	-1.5e-02 (1.3e-02)	0.26	-1.2e-02 (1.4e-02)	0.38	-1.8e-02 (1.3e-02)	0.17	2.5e-02 (1.4e-02)	0.073	1.5e-02 (1.4e-02)	0.28	7.5e-03 (1.4e-02)	0.59	5.0e-02 (1.4e-02)	0.0004	8.8e-03 (1.4e-02)	0.54	1.1e-02 (1.4e-02)	0.41	-2.9e-02 (1.2e-02)	0.019	-2.4e-02 (1.4e-02)	0.084	-2.8e-02 (1.3e-02)	0.04	-1.3e-02 (1.4e-02)	0.35	-1.4e-02 (1.3e-02)	0.31	-7.7e-03 (1.4e-02)	0.58	6.0e-03 (1.4e-02)	0.67	4.7e-02 (1.4e-02)	0.00072	2.2e-02 (1.4e-02)	0.11	1.7e-02 (1.4e-02)	0.22
rs12967143	G	C	0.3018	3.1e-02 (3.9e-03)	2.2e-15	-1.4e-02 (1.2e-02)	0.25	-1.7e-02 (1.2e-02)	0.17	-1.5e-02 (1.3e-02)	0.22	8.8e-03 (1.2e-02)	0.46	6.7e-03 (1.2e-02)	0.58	6.5e-03 (1.1e-02)	0.57	-1.1e-02 (1.2e-02)	0.4	-2.2e-02 (1.2e-02)	0.08	-3.1e-02 (1.2e-02)	0.014	-1.6e-02 (1.3e-02)	0.19	-3.6e-02 (1.3e-02)	0.0058	-1.1e-04 (1.2e-02)	0.99	-3.0e-04 (1.1e-02)	0.98	8.8e-03 (1.3e-02)	0.49	1.4e-02 (1.2e-02)	0.26	2.7e-02 (1.2e-02)	0.025	2.4e-02 (1.2e-02)	0.047	1.6e-02 (1.2e-02)	0.19	-7.3e-05 (1.3e-02)	1	-5.0e-03 (1.2e-02)	0.68	-1.1e-02 (1.2e-02)	0.38	-1.9e-02 (1.3e-02)	0.13
rs1021363	A	G	0.3545	3.1e-02 (3.7e-03)	4.5e-17	3.9e-03 (1.2e-02)	0.74	8.7e-04 (1.2e-02)	0.94	5.8e-03 (1.2e-02)	0.63	1.8e-03 (1.1e-02)	0.87	6.5e-03 (1.1e-02)	0.57	2.7e-04 (1.1e-02)	0.98	6.7e-03 (1.2e-02)	0.57	-3.2e-03 (1.2e-02)	0.79	2.9e-03 (1.2e-02)	0.81	-1.3e-03 (1.2e-02)	0.92	8.1e-03 (1.2e-02)	0.51	5.4e-03 (1.2e-02)	0.64	-3.0e-03 (1.1e-02)	0.77	7.8e-04 (1.2e-02)	0.95	-1.2e-03 (1.1e-02)	0.92	1.3e-03 (1.2e-02)	0.91	7.7e-04 (1.1e-02)	0.95	-5.0e-03 (1.2e-02)	0.67	8.8e-03 (1.2e-02)	0.47	1.9e-04 (1.2e-02)	0.99	8.9e-03 (1.2e-02)	0.45	3.8e-03 (1.2e-02)	0.75
rs2806933	A	C	0.3939	3.1e-02 (3.7e-03)	9e-17	-1.3e-02 (1.2e-02)	0.25	-1.2e-02 (1.2e-02)	0.3	-6.8e-03 (1.2e-02)	0.56	2.1e-02 (1.1e-02)	0.063	2.3e-02 (1.1e-02)	0.041	1.2e-02 (1.1e-02)	0.24	-2.8e-02 (1.2e-02)	0.015	-1.1e-02 (1.2e-02)	0.36	-1.1e-03 (1.2e-02)	0.93	-1.8e-02 (1.2e-02)	0.13	-2.4e-02 (1.2e-02)	0.042	-1.2e-02 (1.1e-02)	0.31	1.7e-02 (1.0e-02)	0.1	2.4e-02 (1.2e-02)	0.038	2.4e-02 (1.1e-02)	0.031	2.8e-02 (1.1e-02)	0.015	1.7e-02 (1.1e-02)	0.13	2.8e-02 (1.2e-02)	0.015	-2.3e-02 (1.2e-02)	0.055	-2.0e-02 (1.2e-02)	0.085	-2.8e-02 (1.2e-02)	0.014	-2.9e-02 (1.2e-02)	0.013
rs198457	C	T	0.8073	3.0e-02 (4.7e-03)	1.1e-10	1.3e-02 (1.4e-02)	0.35	1.8e-02 (1.4e-02)	0.21	-3.7e-03 (1.4e-02)	0.8	8.9e-03 (1.4e-02)	0.51	3.5e-03 (1.4e-02)	0.8	8.0e-03 (1.3e-02)	0.54	-3.1e-04 (1.4e-02)	0.98	3.3e-03 (1.4e-02)	0.82	-1.5e-02 (1.4e-02)	0.31	7.8e-03 (1.5e-02)	0.59	1.9e-03 (1.5e-02)	0.9	7.2e-03 (1.4e-02)	0.61	-2.9e-03 (1.3e-02)	0.82	-1.1e-03 (1.5e-02)	0.94	8.9e-03 (1.4e-02)	0.52	5.8e-03 (1.4e-02)	0.68	9.9e-03 (1.4e-02)	0.47	3.1e-03 (1.4e-02)	0.83	-2.1e-02 (1.5e-02)	0.15	1.5e-02 (1.4e-02)	0.31	-4.3e-03 (1.4e-02)	0.77	6.0e-03 (1.4e-02)	0.68
rs30266	A	G	0.3297	3.0e-02 (3.8e-03)	1.1e-15	1.3e-02 (1.2e-02)	0.27	8.5e-03 (1.2e-02)	0.47	2.1e-02 (1.2e-02)	0.086	-4.3e-03 (1.1e-02)	0.7	-5.2e-03 (1.2e-02)	0.66	-3.7e-03 (1.1e-02)	0.73	1.4e-02 (1.2e-02)	0.25	8.1e-03 (1.2e-02)	0.49	1.4e-02 (1.2e-02)	0.23	5.9e-03 (1.2e-02)	0.62	-1.3e-02 (1.2e-02)	0.3	1.2e-02 (1.2e-02)	0.32	-4.0e-03 (1.1e-02)	0.71	-2.7e-02 (1.2e-02)	0.029	-3.7e-03 (1.2e-02)	0.75	-1.6e-02 (1.2e-02)	0.17	-2.3e-02 (1.1e-02)	0.048	-1.7e-02 (1.2e-02)	0.16	1.4e-02 (1.2e-02)	0.26	2.5e-02 (1.2e-02)	0.035	9.6e-03 (1.2e-02)	0.42	1.2e-02 (1.2e-02)	0.3
rs10830201	A	G	0.3958	3.0e-02 (3.7e-03)	1e-15	-2.1e-02 (1.2e-02)	0.069	-2.2e-02 (1.1e-02)	0.06	-9.5e-03 (1.2e-02)	0.41	5.1e-03 (1.1e-02)	0.64	1.7e-03 (1.1e-02)	0.88	9.0e-03 (1.1e-02)	0.4	-1.6e-02 (1.2e-02)	0.16	-1.4e-02 (1.2e-02)	0.21	-1.1e-02 (1.2e-02)	0.32	-2.6e-02 (1.2e-02)	0.023	-1.7e-02 (1.2e-02)	0.15	-2.3e-02 (1.1e-02)	0.044	-5.0e-03 (1.0e-02)	0.63	3.6e-03 (1.2e-02)	0.76	1.8e-03 (1.1e-02)	0.87	1.3e-02 (1.1e-02)	0.25	6.2e-03 (1.1e-02)	0.57	4.9e-03 (1.2e-02)	0.67	-2.6e-02 (1.2e-02)	0.03	-1.6e-02 (1.1e-02)	0.17	-9.9e-03 (1.2e-02)	0.39	-2.1e-02 (1.2e-02)	0.072
rs16854048	A	C	0.8654	2.9e-02 (5.3e-03)	4e-08	-1.3e-02 (1.7e-02)	0.43	-1.3e-02 (1.7e-02)	0.42	-1.4e-02 (1.7e-02)	0.41	2.1e-02 (1.6e-02)	0.19	2.0e-02 (1.6e-02)	0.22	1.9e-02 (1.5e-02)	0.21	-1.7e-02 (1.7e-02)	0.3	-7.8e-03 (1.7e-02)	0.64	-6.3e-03 (1.7e-02)	0.7	-2.5e-02 (1.7e-02)	0.14	-1.9e-02 (1.7e-02)	0.28	-1.1e-02 (1.7e-02)	0.5	2.0e-02 (1.5e-02)	0.19	-5.8e-03 (1.7e-02)	0.73	2.5e-02 (1.6e-02)	0.12	1.3e-02 (1.6e-02)	0.43	6.6e-03 (1.6e-02)	0.68	2.2e-02 (1.7e-02)	0.19	-8.7e-03 (1.7e-02)	0.61	-2.7e-03 (1.7e-02)	0.87	-2.1e-02 (1.7e-02)	0.2	-2.1e-02 (1.7e-02)	0.2
rs143186028	T	G	0.1778	2.9e-02 (4.7e-03)	8.1e-10	1.8e-02 (1.5e-02)	0.21	1.2e-02 (1.5e-02)	0.41	2.6e-02 (1.5e-02)	0.087	-1.3e-02 (1.4e-02)	0.38	-8.2e-03 (1.4e-02)	0.57	-1.7e-02 (1.4e-02)	0.22	1.2e-02 (1.5e-02)	0.42	1.3e-02 (1.5e-02)	0.38	1.3e-02 (1.5e-02)	0.39	1.8e-02 (1.5e-02)	0.22	-1.6e-02 (1.5e-02)	0.3	2.1e-02 (1.5e-02)	0.15	-4.9e-03 (1.3e-02)	0.71	-1.7e-02 (1.5e-02)	0.26	-1.2e-02 (1.4e-02)	0.42	-2.5e-02 (1.5e-02)	0.089	-2.9e-02 (1.4e-02)	0.041	-4.8e-03 (1.5e-02)	0.75	8.3e-03 (1.5e-02)	0.58	1.7e-02 (1.5e-02)	0.25	1.1e-02 (1.5e-02)	0.44	1.1e-02 (1.5e-02)	0.46
rs7200826	T	C	0.255	2.9e-02 (4.1e-03)	3.6e-12	-3.7e-03 (1.3e-02)	0.77	-5.2e-03 (1.3e-02)	0.69	-1.8e-03 (1.3e-02)	0.89	5.0e-03 (1.2e-02)	0.69	5.9e-03 (1.3e-02)	0.64	-5.6e-04 (1.2e-02)	0.96	-1.3e-02 (1.3e-02)	0.32	4.4e-03 (1.3e-02)	0.73	-6.8e-03 (1.3e-02)	0.6	-1.3e-02 (1.3e-02)	0.3	-1.5e-03 (1.3e-02)	0.91	5.8e-03 (1.3e-02)	0.65	6.9e-04 (1.2e-02)	0.95	2.8e-02 (1.3e-02)	0.037	2.8e-03 (1.3e-02)	0.82	1.5e-02 (1.3e-02)	0.25	8.7e-03 (1.2e-02)	0.48	-8.5e-03 (1.3e-02)	0.51	-1.4e-03 (1.3e-02)	0.91	-1.8e-02 (1.3e-02)	0.17	-9.5e-03 (1.3e-02)	0.46	-2.0e-02 (1.3e-02)	0.13
rs11135349	C	A	0.5285	2.9e-02 (3.6e-03)	1.9e-16	6.3e-03 (1.1e-02)	0.58	4.4e-03 (1.1e-02)	0.7	1.6e-02 (1.1e-02)	0.15	-1.1e-02 (1.1e-02)	0.31	-8.6e-03 (1.1e-02)	0.44	-1.4e-02 (1.0e-02)	0.18	6.9e-03 (1.1e-02)	0.54	1.2e-02 (1.1e-02)	0.28	3.0e-02 (1.1e-02)	0.0079	1.3e-02 (1.1e-02)	0.26	6.0e-03 (1.2e-02)	0.61	1.5e-02 (1.1e-02)	0.18	-7.4e-03 (1.0e-02)	0.47	9.1e-06 (1.2e-02)	1	-9.2e-03 (1.1e-02)	0.4	-7.7e-03 (1.1e-02)	0.49	-1.0e-02 (1.1e-02)	0.35	-1.2e-02 (1.1e-02)	0.31	1.0e-02 (1.2e-02)	0.37	-5.7e-04 (1.1e-02)	0.96	1.1e-02 (1.1e-02)	0.33	7.0e-03 (1.1e-02)	0.54
rs56211578	C	A	0.1543	2.8e-02 (5.0e-03)	1.4e-08	7.4e-03 (1.6e-02)	0.63	1.5e-02 (1.6e-02)	0.34	-7.4e-03 (1.6e-02)	0.64	-4.9e-03 (1.5e-02)	0.74	-5.8e-03 (1.5e-02)	0.7	3.2e-03 (1.4e-02)	0.82	2.6e-02 (1.6e-02)	0.1	1.2e-02 (1.6e-02)	0.43	8.7e-03 (1.6e-02)	0.58	3.4e-02 (1.6e-02)	0.029	2.2e-02 (1.6e-02)	0.18	2.1e-02 (1.5e-02)	0.18	7.1e-03 (1.4e-02)	0.61	7.8e-03 (1.6e-02)	0.62	-2.1e-02 (1.5e-02)	0.17	-2.6e-02 (1.5e-02)	0.086	7.6e-03 (1.5e-02)	0.61	-7.1e-03 (1.6e-02)	0.65	1.4e-02 (1.6e-02)	0.38	2.3e-02 (1.6e-02)	0.15	2.6e-02 (1.6e-02)	0.099	3.3e-02 (1.6e-02)	0.035
rs4969391	A	G	0.8399	2.8e-02 (4.9e-03)	2.1e-08	-1.3e-02 (1.5e-02)	0.4	-1.5e-02 (1.5e-02)	0.31	-4.6e-03 (1.5e-02)	0.76	1.1e-02 (1.4e-02)	0.44	1.6e-02 (1.5e-02)	0.29	7.7e-03 (1.4e-02)	0.58	-8.7e-03 (1.5e-02)	0.57	-2.0e-02 (1.5e-02)	0.18	-6.6e-03 (1.5e-02)	0.66	-1.5e-02 (1.5e-02)	0.33	7.5e-03 (1.6e-02)	0.63	-1.3e-02 (1.5e-02)	0.38	2.1e-03 (1.4e-02)	0.88	-5.9e-03 (1.5e-02)	0.7	1.2e-02 (1.5e-02)	0.43	-2.5e-03 (1.5e-02)	0.86	3.4e-03 (1.4e-02)	0.81	3.6e-03 (1.5e-02)	0.81	-1.3e-02 (1.6e-02)	0.39	-6.5e-03 (1.5e-02)	0.67	-1.0e-02 (1.5e-02)	0.51	-1.3e-02 (1.5e-02)	0.41
rs7241572	A	G	0.2008	2.8e-02 (4.5e-03)	6.2e-10	2.7e-02 (1.4e-02)	0.058	2.8e-02 (1.4e-02)	0.045	9.7e-03 (1.4e-02)	0.49	-1.1e-02 (1.3e-02)	0.4	-1.6e-02 (1.4e-02)	0.25	3.5e-03 (1.3e-02)	0.78	1.9e-02 (1.4e-02)	0.19	1.6e-02 (1.4e-02)	0.25	-1.8e-04 (1.4e-02)	0.99	2.4e-02 (1.4e-02)	0.096	3.1e-02 (1.5e-02)	0.035	1.4e-02 (1.4e-02)	0.32	-6.3e-03 (1.3e-02)	0.61	-4.1e-03 (1.4e-02)	0.77	-8.7e-03 (1.4e-02)	0.52	-7.6e-03 (1.4e-02)	0.58	2.6e-03 (1.3e-02)	0.85	-5.5e-03 (1.4e-02)	0.7	1.9e-02 (1.4e-02)	0.19	1.3e-02 (1.4e-02)	0.35	1.1e-02 (1.4e-02)	0.43	1.6e-02 (1.4e-02)	0.25
rs958538	T	C	0.7524	2.8e-02 (4.1e-03)	1.9e-11	2.4e-03 (1.3e-02)	0.86	1.9e-03 (1.3e-02)	0.89	6.1e-03 (1.3e-02)	0.64	9.5e-03 (1.2e-02)	0.44	1.1e-02 (1.3e-02)	0.37	5.6e-03 (1.2e-02)	0.64	7.9e-04 (1.3e-02)	0.95	3.4e-03 (1.3e-02)	0.8	1.6e-02 (1.3e-02)	0.23	-5.1e-03 (1.3e-02)	0.7	-2.1e-02 (1.4e-02)	0.12	3.4e-03 (1.3e-02)	0.79	2.0e-02 (1.2e-02)	0.094	-1.2e-03 (1.3e-02)	0.93	9.7e-03 (1.3e-02)	0.44	1.3e-02 (1.3e-02)	0.33	1.3e-03 (1.2e-02)	0.92	-4.9e-03 (1.3e-02)	0.71	-5.1e-03 (1.3e-02)	0.7	8.3e-03 (1.3e-02)	0.52	3.5e-03 (1.3e-02)	0.79	-7.7e-03 (1.3e-02)	0.56
rs12699338	T	C	0.413	2.8e-02 (3.6e-03)	3.9e-14	-2.1e-02 (1.1e-02)	0.066	-1.3e-02 (1.1e-02)	0.25	-3.3e-02 (1.1e-02)	0.0036	1.9e-02 (1.1e-02)	0.08	1.6e-02 (1.1e-02)	0.15	2.2e-02 (1.0e-02)	0.034	-7.1e-03 (1.1e-02)	0.54	-1.6e-02 (1.1e-02)	0.15	-3.2e-02 (1.1e-02)	0.0055	-7.2e-03 (1.2e-02)	0.53	-1.6e-02 (1.2e-02)	0.17	-3.0e-02 (1.1e-02)	0.0078	2.0e-02 (1.0e-02)	0.052	2.0e-02 (1.2e-02)	0.08	1.3e-02 (1.1e-02)	0.24	1.5e-02 (1.1e-02)	0.19	2.1e-02 (1.1e-02)	0.057	4.3e-02 (1.1e-02)	0.0002	-4.2e-03 (1.2e-02)	0.72	-2.2e-03 (1.1e-02)	0.84	-3.3e-03 (1.1e-02)	0.77	-1.2e-02 (1.1e-02)	0.31
rs3099439	C	T	0.4714	2.8e-02 (3.6e-03)	2.7e-15	-6.2e-03 (1.1e-02)	0.58	-1.3e-02 (1.1e-02)	0.25	-1.4e-03 (1.1e-02)	0.9	5.7e-03 (1.1e-02)	0.6	-4.7e-04 (1.1e-02)	0.97	1.7e-02 (1.0e-02)	0.11	-7.2e-03 (1.1e-02)	0.53	-6.5e-03 (1.1e-02)	0.56	-5.9e-03 (1.1e-02)	0.6	-1.5e-02 (1.1e-02)	0.18	-8.1e-03 (1.2e-02)	0.49	-1.1e-02 (1.1e-02)	0.33	1.2e-02 (1.0e-02)	0.26	5.3e-03 (1.2e-02)	0.65	1.7e-03 (1.1e-02)	0.88	2.4e-02 (1.1e-02)	0.035	1.8e-02 (1.1e-02)	0.095	2.3e-02 (1.1e-02)	0.044	6.6e-05 (1.2e-02)	1	-1.4e-02 (1.1e-02)	0.23	-1.3e-03 (1.1e-02)	0.91	-1.9e-02 (1.1e-02)	0.098
rs10774600	C	T	0.8344	2.7e-02 (4.9e-03)	3.5e-08	-1.1e-02 (1.5e-02)	0.47	-1.1e-02 (1.5e-02)	0.47	-9.6e-03 (1.5e-02)	0.53	1.8e-02 (1.5e-02)	0.21	2.1e-02 (1.5e-02)	0.17	9.2e-03 (1.4e-02)	0.51	-2.4e-03 (1.5e-02)	0.88	-1.2e-02 (1.5e-02)	0.45	-9.2e-03 (1.5e-02)	0.55	-4.0e-03 (1.5e-02)	0.8	-2.6e-02 (1.6e-02)	0.1	-3.3e-03 (1.5e-02)	0.83	6.8e-03 (1.4e-02)	0.62	6.6e-03 (1.5e-02)	0.67	2.5e-02 (1.5e-02)	0.086	1.1e-02 (1.5e-02)	0.46	-9.1e-04 (1.4e-02)	0.95	2.0e-02 (1.5e-02)	0.2	-6.9e-03 (1.6e-02)	0.66	1.1e-02 (1.5e-02)	0.48	-1.1e-02 (1.5e-02)	0.47	9.3e-03 (1.5e-02)	0.54
rs10061069	G	C	0.779	2.7e-02 (4.3e-03)	5.7e-10	1.2e-02 (1.3e-02)	0.38	1.2e-02 (1.3e-02)	0.39	1.1e-02 (1.4e-02)	0.4	-1.2e-02 (1.3e-02)	0.35	-1.8e-02 (1.3e-02)	0.16	-5.4e-03 (1.2e-02)	0.66	9.9e-03 (1.3e-02)	0.46	1.3e-02 (1.3e-02)	0.35	8.4e-03 (1.3e-02)	0.53	-5.4e-03 (1.4e-02)	0.69	2.6e-03 (1.4e-02)	0.85	1.4e-02 (1.3e-02)	0.28	-1.0e-02 (1.2e-02)	0.39	-2.7e-02 (1.4e-02)	0.049	-1.1e-02 (1.3e-02)	0.39	-1.4e-02 (1.3e-02)	0.3	-1.9e-02 (1.3e-02)	0.14	-1.7e-03 (1.3e-02)	0.9	4.2e-03 (1.4e-02)	0.76	2.3e-02 (1.3e-02)	0.081	3.7e-03 (1.3e-02)	0.79	5.7e-03 (1.4e-02)	0.67
rs2089358	C	T	0.2995	2.7e-02 (3.9e-03)	7.6e-12	-1.2e-02 (1.2e-02)	0.34	-1.1e-02 (1.2e-02)	0.39	-1.6e-02 (1.2e-02)	0.21	2.3e-02 (1.2e-02)	0.054	2.0e-02 (1.2e-02)	0.1	1.8e-02 (1.1e-02)	0.1	-1.6e-02 (1.2e-02)	0.21	-8.2e-03 (1.2e-02)	0.51	-7.7e-03 (1.2e-02)	0.53	-1.4e-02 (1.2e-02)	0.25	-2.5e-03 (1.3e-02)	0.84	-9.2e-03 (1.2e-02)	0.45	1.9e-02 (1.1e-02)	0.091	1.4e-02 (1.3e-02)	0.25	2.3e-02 (1.2e-02)	0.052	2.9e-02 (1.2e-02)	0.017	2.2e-02 (1.2e-02)	0.064	2.1e-02 (1.2e-02)	0.095	-1.4e-02 (1.3e-02)	0.26	-1.1e-02 (1.2e-02)	0.38	-1.6e-02 (1.2e-02)	0.19	-2.1e-02 (1.2e-02)	0.097
rs5995992	C	T	0.2844	2.7e-02 (3.9e-03)	1.7e-11	1.2e-02 (1.2e-02)	0.32	1.3e-02 (1.2e-02)	0.29	7.3e-03 (1.2e-02)	0.56	-2.1e-02 (1.2e-02)	0.073	-2.5e-02 (1.2e-02)	0.037	-1.6e-02 (1.1e-02)	0.17	2.3e-02 (1.2e-02)	0.067	1.2e-02 (1.2e-02)	0.32	1.7e-02 (1.2e-02)	0.18	-6.9e-03 (1.3e-02)	0.58	8.2e-04 (1.3e-02)	0.95	1.2e-03 (1.2e-02)	0.92	-6.5e-03 (1.1e-02)	0.56	-2.1e-02 (1.3e-02)	0.095	-9.2e-03 (1.2e-02)	0.45	-2.1e-02 (1.2e-02)	0.086	-2.1e-02 (1.2e-02)	0.068	-2.9e-02 (1.2e-02)	0.02	2.6e-02 (1.3e-02)	0.041	2.2e-02 (1.2e-02)	0.068	2.3e-02 (1.2e-02)	0.059	1.6e-02 (1.2e-02)	0.19
rs12030638	T	C	0.6176	2.7e-02 (3.7e-03)	1.8e-13	-7.5e-03 (1.2e-02)	0.51	-3.7e-03 (1.2e-02)	0.75	-1.3e-02 (1.2e-02)	0.26	9.5e-03 (1.1e-02)	0.39	1.6e-03 (1.1e-02)	0.89	1.7e-02 (1.1e-02)	0.12	-4.9e-03 (1.2e-02)	0.68	-1.1e-03 (1.2e-02)	0.92	-1.4e-02 (1.2e-02)	0.23	-1.9e-02 (1.2e-02)	0.1	3.0e-03 (1.2e-02)	0.8	-1.2e-02 (1.1e-02)	0.31	1.6e-02 (1.0e-02)	0.12	3.2e-03 (1.2e-02)	0.79	2.4e-03 (1.1e-02)	0.83	1.1e-02 (1.1e-02)	0.35	1.2e-02 (1.1e-02)	0.27	1.1e-02 (1.2e-02)	0.34	-8.9e-03 (1.2e-02)	0.45	-1.9e-03 (1.2e-02)	0.87	-6.0e-03 (1.2e-02)	0.6	-8.4e-03 (1.2e-02)	0.47
rs10149470	G	A	0.513	2.7e-02 (3.6e-03)	6.8e-14	7.0e-03 (1.1e-02)	0.53	1.4e-02 (1.1e-02)	0.21	-6.9e-03 (1.1e-02)	0.54	-1.3e-03 (1.1e-02)	0.9	-1.8e-04 (1.1e-02)	0.99	-1.2e-03 (1.0e-02)	0.91	7.5e-04 (1.1e-02)	0.95	2.4e-03 (1.1e-02)	0.83	3.7e-03 (1.1e-02)	0.75	-1.6e-03 (1.1e-02)	0.89	6.9e-03 (1.2e-02)	0.56	-3.3e-03 (1.1e-02)	0.77	4.2e-03 (1.0e-02)	0.68	-5.5e-04 (1.2e-02)	0.96	1.5e-03 (1.1e-02)	0.89	5.1e-03 (1.1e-02)	0.65	-1.4e-03 (1.1e-02)	0.9	7.4e-03 (1.1e-02)	0.52	1.4e-02 (1.2e-02)	0.22	1.4e-02 (1.1e-02)	0.21	-4.4e-03 (1.1e-02)	0.7	-2.9e-03 (1.1e-02)	0.8
rs61990288	G	A	0.4919	2.7e-02 (3.6e-03)	4.4e-14	-4.8e-03 (1.1e-02)	0.67	-6.6e-03 (1.1e-02)	0.56	-3.2e-03 (1.1e-02)	0.77	-4.5e-03 (1.1e-02)	0.68	-2.8e-03 (1.1e-02)	0.8	-2.9e-03 (1.0e-02)	0.78	5.9e-03 (1.1e-02)	0.6	2.3e-04 (1.1e-02)	0.98	-4.5e-03 (1.1e-02)	0.69	3.9e-03 (1.1e-02)	0.74	-4.9e-03 (1.2e-02)	0.68	-1.4e-02 (1.1e-02)	0.21	-9.0e-03 (1.0e-02)	0.37	8.2e-03 (1.1e-02)	0.48	-6.2e-03 (1.1e-02)	0.57	-9.1e-03 (1.1e-02)	0.41	4.7e-03 (1.1e-02)	0.66	7.3e-03 (1.1e-02)	0.52	1.1e-02 (1.2e-02)	0.33	2.8e-05 (1.1e-02)	1	5.4e-03 (1.1e-02)	0.63	8.0e-03 (1.1e-02)	0.48
rs7838781	G	A	0.1773	2.6e-02 (4.7e-03)	3.2e-08	7.7e-03 (1.5e-02)	0.6	-9.1e-04 (1.5e-02)	0.95	1.6e-02 (1.5e-02)	0.29	8.4e-03 (1.4e-02)	0.56	1.6e-02 (1.5e-02)	0.28	9.4e-03 (1.4e-02)	0.49	-2.6e-04 (1.5e-02)	0.99	5.4e-03 (1.5e-02)	0.72	-2.0e-03 (1.5e-02)	0.89	5.8e-03 (1.5e-02)	0.7	9.3e-03 (1.6e-02)	0.55	6.5e-03 (1.5e-02)	0.66	7.2e-03 (1.3e-02)	0.59	-2.4e-02 (1.5e-02)	0.12	-3.2e-03 (1.5e-02)	0.83	6.3e-04 (1.5e-02)	0.97	-6.2e-03 (1.4e-02)	0.66	-2.1e-03 (1.5e-02)	0.89	2.0e-02 (1.5e-02)	0.19	-3.3e-03 (1.5e-02)	0.82	-2.1e-03 (1.5e-02)	0.89	-1.2e-03 (1.5e-02)	0.94
rs9545360	C	A	0.8193	2.6e-02 (4.7e-03)	2e-08	-6.1e-03 (1.5e-02)	0.67	-9.2e-03 (1.5e-02)	0.53	-4.6e-03 (1.5e-02)	0.76	1.5e-02 (1.4e-02)	0.3	1.1e-02 (1.4e-02)	0.43	1.2e-02 (1.3e-02)	0.38	-1.5e-02 (1.5e-02)	0.3	-5.9e-03 (1.5e-02)	0.68	-1.7e-02 (1.5e-02)	0.25	2.3e-03 (1.5e-02)	0.88	-1.6e-02 (1.5e-02)	0.28	1.0e-04 (1.4e-02)	0.99	5.1e-03 (1.3e-02)	0.7	2.2e-03 (1.5e-02)	0.88	8.8e-03 (1.4e-02)	0.54	6.1e-03 (1.4e-02)	0.67	4.0e-03 (1.4e-02)	0.77	1.4e-02 (1.5e-02)	0.34	-2.2e-02 (1.5e-02)	0.15	-1.1e-02 (1.5e-02)	0.46	-1.3e-02 (1.5e-02)	0.37	-1.0e-02 (1.5e-02)	0.49
rs12789028	A	G	0.19	2.6e-02 (4.6e-03)	8.3e-09	-7.0e-03 (1.4e-02)	0.62	-7.6e-03 (1.4e-02)	0.59	-4.0e-03 (1.4e-02)	0.78	1.0e-02 (1.4e-02)	0.45	1.1e-02 (1.4e-02)	0.45	6.2e-03 (1.3e-02)	0.64	-1.1e-02 (1.4e-02)	0.45	-2.5e-02 (1.4e-02)	0.083	-6.6e-03 (1.4e-02)	0.64	-1.2e-02 (1.4e-02)	0.39	-2.8e-02 (1.5e-02)	0.056	-1.4e-02 (1.4e-02)	0.31	6.8e-03 (1.3e-02)	0.6	1.1e-02 (1.5e-02)	0.46	2.5e-02 (1.4e-02)	0.075	3.1e-02 (1.4e-02)	0.025	2.0e-03 (1.4e-02)	0.89	2.0e-02 (1.4e-02)	0.17	-6.5e-03 (1.5e-02)	0.66	-4.7e-03 (1.4e-02)	0.74	-8.1e-03 (1.4e-02)	0.57	-1.8e-02 (1.4e-02)	0.22
rs3823624	T	C	0.8064	2.6e-02 (4.6e-03)	6.6e-09	5.0e-03 (1.4e-02)	0.73	2.6e-03 (1.4e-02)	0.86	3.9e-04 (1.5e-02)	0.98	1.0e-02 (1.4e-02)	0.45	1.0e-02 (1.4e-02)	0.46	1.4e-02 (1.3e-02)	0.28	2.7e-03 (1.5e-02)	0.85	6.9e-03 (1.4e-02)	0.63	-6.3e-03 (1.5e-02)	0.67	-6.2e-03 (1.5e-02)	0.67	1.8e-02 (1.5e-02)	0.24	9.0e-03 (1.4e-02)	0.53	1.9e-02 (1.3e-02)	0.14	3.3e-03 (1.5e-02)	0.82	3.3e-03 (1.4e-02)	0.81	1.8e-02 (1.4e-02)	0.21	2.3e-02 (1.4e-02)	0.089	1.3e-02 (1.5e-02)	0.36	7.7e-03 (1.5e-02)	0.61	6.1e-03 (1.4e-02)	0.67	-2.5e-05 (1.4e-02)	1	4.5e-04 (1.5e-02)	0.98
rs1226412	T	C	0.7916	2.6e-02 (4.4e-03)	4.4e-09	-1.6e-02 (1.4e-02)	0.25	-1.6e-02 (1.4e-02)	0.26	-1.1e-02 (1.4e-02)	0.42	1.1e-02 (1.3e-02)	0.41	1.3e-02 (1.4e-02)	0.34	1.7e-03 (1.3e-02)	0.89	-1.4e-02 (1.4e-02)	0.32	9.3e-04 (1.4e-02)	0.95	-3.1e-03 (1.4e-02)	0.83	-1.6e-02 (1.4e-02)	0.25	-2.9e-02 (1.4e-02)	0.048	-1.9e-02 (1.4e-02)	0.17	1.0e-02 (1.2e-02)	0.42	-8.7e-05 (1.4e-02)	1	1.4e-02 (1.4e-02)	0.3	7.5e-03 (1.4e-02)	0.58	-1.3e-02 (1.3e-02)	0.33	-3.4e-03 (1.4e-02)	0.81	3.2e-04 (1.4e-02)	0.98	-6.7e-03 (1.4e-02)	0.63	-1.8e-02 (1.4e-02)	0.19	-1.1e-02 (1.4e-02)	0.44
rs2670139	C	T	0.2393	2.6e-02 (4.2e-03)	4.9e-10	-3.1e-02 (1.3e-02)	0.021	-3.4e-02 (1.3e-02)	0.0097	-2.8e-02 (1.3e-02)	0.037	1.8e-02 (1.3e-02)	0.16	1.7e-02 (1.3e-02)	0.18	2.0e-02 (1.2e-02)	0.11	-2.5e-02 (1.3e-02)	0.058	-2.9e-02 (1.3e-02)	0.03	-2.9e-02 (1.3e-02)	0.028	-2.4e-02 (1.4e-02)	0.076	8.5e-04 (1.4e-02)	0.95	-1.2e-02 (1.3e-02)	0.35	1.6e-02 (1.2e-02)	0.18	2.1e-02 (1.4e-02)	0.12	9.9e-03 (1.3e-02)	0.44	2.3e-02 (1.3e-02)	0.076	2.3e-02 (1.3e-02)	0.066	1.3e-02 (1.3e-02)	0.32	-2.3e-02 (1.4e-02)	0.093	-3.3e-02 (1.3e-02)	0.012	-1.9e-02 (1.3e-02)	0.15	-2.7e-02 (1.3e-02)	0.046
rs2418449	T	C	0.717	2.6e-02 (4.0e-03)	6.7e-11	1.7e-02 (1.2e-02)	0.18	1.8e-02 (1.2e-02)	0.15	1.2e-02 (1.3e-02)	0.35	-5.5e-04 (1.2e-02)	0.96	-4.0e-03 (1.2e-02)	0.74	6.8e-04 (1.1e-02)	0.95	4.8e-03 (1.3e-02)	0.7	1.0e-02 (1.2e-02)	0.41	9.8e-03 (1.3e-02)	0.44	1.4e-02 (1.3e-02)	0.28	-1.1e-02 (1.3e-02)	0.4	3.4e-03 (1.2e-02)	0.78	4.6e-03 (1.1e-02)	0.68	5.6e-03 (1.3e-02)	0.66	-3.0e-03 (1.2e-02)	0.81	-7.0e-03 (1.2e-02)	0.57	-4.9e-04 (1.2e-02)	0.97	5.8e-03 (1.3e-02)	0.64	8.2e-03 (1.3e-02)	0.52	9.6e-03 (1.2e-02)	0.44	4.1e-03 (1.2e-02)	0.74	2.2e-03 (1.3e-02)	0.86
rs56887639	G	A	0.274	2.6e-02 (4.0e-03)	5.5e-11	4.5e-03 (1.3e-02)	0.73	3.1e-03 (1.3e-02)	0.81	5.6e-03 (1.3e-02)	0.66	-1.2e-02 (1.2e-02)	0.31	-1.0e-02 (1.3e-02)	0.42	-1.6e-02 (1.2e-02)	0.16	7.4e-03 (1.3e-02)	0.57	9.3e-03 (1.3e-02)	0.47	1.0e-02 (1.3e-02)	0.42	3.4e-03 (1.3e-02)	0.79	5.4e-03 (1.3e-02)	0.68	5.0e-03 (1.3e-02)	0.7	-1.1e-02 (1.1e-02)	0.33	-3.1e-03 (1.3e-02)	0.82	-8.8e-03 (1.2e-02)	0.48	-1.1e-02 (1.3e-02)	0.4	-1.9e-02 (1.2e-02)	0.11	-1.0e-02 (1.3e-02)	0.43	2.8e-03 (1.3e-02)	0.83	5.1e-03 (1.3e-02)	0.69	6.5e-03 (1.3e-02)	0.61	3.2e-03 (1.3e-02)	0.8
rs12967855	A	G	0.3296	2.6e-02 (3.8e-03)	4.4e-12	-3.8e-03 (1.2e-02)	0.75	-1.5e-03 (1.2e-02)	0.9	-9.3e-03 (1.2e-02)	0.44	-3.7e-03 (1.1e-02)	0.75	-8.4e-03 (1.2e-02)	0.47	-4.0e-03 (1.1e-02)	0.71	-2.9e-03 (1.2e-02)	0.81	5.8e-03 (1.2e-02)	0.63	-1.8e-03 (1.2e-02)	0.88	-6.9e-03 (1.2e-02)	0.57	6.8e-03 (1.2e-02)	0.59	-8.5e-03 (1.2e-02)	0.48	-7.1e-03 (1.1e-02)	0.51	1.6e-02 (1.2e-02)	0.19	-5.1e-03 (1.2e-02)	0.66	7.0e-03 (1.2e-02)	0.55	8.0e-03 (1.1e-02)	0.49	4.2e-03 (1.2e-02)	0.73	-2.3e-03 (1.2e-02)	0.85	-1.9e-02 (1.2e-02)	0.11	5.8e-03 (1.2e-02)	0.63	-6.8e-03 (1.2e-02)	0.57
rs4936275	T	C	0.622	2.6e-02 (3.7e-03)	8.6e-13	6.8e-03 (1.2e-02)	0.56	8.7e-03 (1.2e-02)	0.45	5.9e-04 (1.2e-02)	0.96	-5.2e-03 (1.1e-02)	0.64	-1.0e-02 (1.1e-02)	0.37	-6.7e-04 (1.1e-02)	0.95	-5.6e-03 (1.2e-02)	0.63	1.9e-03 (1.2e-02)	0.87	6.7e-03 (1.2e-02)	0.56	1.3e-03 (1.2e-02)	0.91	1.2e-02 (1.2e-02)	0.33	1.7e-04 (1.1e-02)	0.99	6.5e-03 (1.0e-02)	0.53	-3.2e-03 (1.2e-02)	0.78	-1.5e-03 (1.1e-02)	0.89	-7.7e-03 (1.1e-02)	0.5	-2.8e-03 (1.1e-02)	0.8	-4.8e-03 (1.2e-02)	0.68	-1.5e-02 (1.2e-02)	0.2	-2.8e-03 (1.2e-02)	0.81	-7.5e-03 (1.2e-02)	0.52	-4.2e-03 (1.2e-02)	0.72
rs1045430	G	T	0.521	2.6e-02 (3.6e-03)	3.9e-13	-2.1e-02 (1.1e-02)	0.06	-1.4e-02 (1.1e-02)	0.2	-2.6e-02 (1.1e-02)	0.019	-9.3e-03 (1.1e-02)	0.38	-1.7e-02 (1.1e-02)	0.13	2.9e-03 (1.0e-02)	0.78	-6.5e-04 (1.1e-02)	0.95	-1.7e-02 (1.1e-02)	0.12	-1.8e-02 (1.1e-02)	0.11	-1.4e-02 (1.1e-02)	0.21	-1.3e-02 (1.2e-02)	0.27	-2.5e-02 (1.1e-02)	0.025	-1.7e-05 (1.0e-02)	1	-1.8e-02 (1.1e-02)	0.13	-5.4e-05 (1.1e-02)	1	-1.1e-02 (1.1e-02)	0.33	-1.1e-02 (1.1e-02)	0.32	8.3e-03 (1.1e-02)	0.46	-2.7e-03 (1.1e-02)	0.82	1.1e-02 (1.1e-02)	0.34	-4.9e-03 (1.1e-02)	0.66	-3.8e-05 (1.1e-02)	1
rs159963	C	A	0.4323	2.6e-02 (3.6e-03)	3.4e-13	-1.2e-02 (1.1e-02)	0.3	-1.1e-02 (1.1e-02)	0.35	-1.6e-02 (1.1e-02)	0.17	8.4e-03 (1.1e-02)	0.44	3.8e-03 (1.1e-02)	0.73	1.7e-02 (1.0e-02)	0.098	-1.3e-02 (1.1e-02)	0.27	-2.1e-03 (1.1e-02)	0.85	-1.6e-02 (1.1e-02)	0.17	9.8e-03 (1.2e-02)	0.4	-3.3e-03 (1.2e-02)	0.78	-8.9e-03 (1.1e-02)	0.43	1.4e-02 (1.0e-02)	0.16	1.2e-02 (1.2e-02)	0.28	1.1e-02 (1.1e-02)	0.31	3.6e-03 (1.1e-02)	0.75	1.4e-02 (1.1e-02)	0.21	2.0e-02 (1.1e-02)	0.079	-3.6e-03 (1.2e-02)	0.76	-1.7e-02 (1.1e-02)	0.12	-1.7e-02 (1.1e-02)	0.15	-1.1e-02 (1.2e-02)	0.35
rs28820925	T	C	0.4198	2.6e-02 (3.6e-03)	6.9e-13	1.2e-02 (1.1e-02)	0.28	7.5e-03 (1.1e-02)	0.5	1.7e-02 (1.1e-02)	0.13	-8.9e-03 (1.1e-02)	0.41	-3.8e-03 (1.1e-02)	0.73	-1.6e-02 (1.0e-02)	0.12	8.6e-04 (1.1e-02)	0.94	2.0e-03 (1.1e-02)	0.86	7.8e-03 (1.1e-02)	0.49	9.6e-03 (1.1e-02)	0.4	-1.6e-02 (1.2e-02)	0.18	1.2e-02 (1.1e-02)	0.29	-1.1e-02 (1.0e-02)	0.27	4.0e-03 (1.2e-02)	0.73	-1.2e-02 (1.1e-02)	0.28	-4.8e-03 (1.1e-02)	0.67	-1.7e-02 (1.1e-02)	0.12	-9.9e-03 (1.1e-02)	0.38	-2.8e-03 (1.2e-02)	0.81	-3.8e-03 (1.1e-02)	0.73	7.8e-03 (1.1e-02)	0.49	-5.1e-04 (1.1e-02)	0.96
rs67767662	G	T	0.1975	2.5e-02 (4.5e-03)	4.7e-08	1.5e-02 (1.4e-02)	0.3	2.1e-02 (1.4e-02)	0.12	1.2e-02 (1.4e-02)	0.41	-1.1e-02 (1.3e-02)	0.42	-8.5e-03 (1.4e-02)	0.53	-1.5e-02 (1.3e-02)	0.23	2.5e-02 (1.4e-02)	0.07	2.0e-02 (1.4e-02)	0.15	1.5e-02 (1.4e-02)	0.28	1.2e-02 (1.4e-02)	0.41	9.6e-03 (1.4e-02)	0.51	1.5e-02 (1.4e-02)	0.27	6.6e-04 (1.2e-02)	0.96	-8.6e-03 (1.4e-02)	0.55	-1.3e-02 (1.4e-02)	0.32	-1.9e-02 (1.4e-02)	0.16	-1.6e-02 (1.3e-02)	0.23	-1.8e-02 (1.4e-02)	0.19	2.5e-02 (1.4e-02)	0.076	2.5e-02 (1.4e-02)	0.075	2.3e-02 (1.4e-02)	0.095	2.3e-02 (1.4e-02)	0.095
rs34488670	C	T	0.2113	2.5e-02 (4.4e-03)	1.4e-08	-1.5e-02 (1.4e-02)	0.27	-1.5e-02 (1.4e-02)	0.28	-8.7e-03 (1.4e-02)	0.53	1.2e-02 (1.3e-02)	0.37	1.0e-02 (1.3e-02)	0.45	1.2e-02 (1.3e-02)	0.33	-1.8e-02 (1.4e-02)	0.19	-2.6e-02 (1.4e-02)	0.055	-1.6e-02 (1.4e-02)	0.26	1.5e-04 (1.4e-02)	0.99	-1.4e-02 (1.4e-02)	0.32	-1.5e-02 (1.4e-02)	0.28	1.4e-02 (1.2e-02)	0.25	1.6e-02 (1.4e-02)	0.27	1.7e-02 (1.3e-02)	0.22	5.9e-03 (1.4e-02)	0.66	2.5e-03 (1.3e-02)	0.85	8.1e-03 (1.4e-02)	0.56	-1.3e-02 (1.4e-02)	0.35	-1.9e-02 (1.4e-02)	0.16	-2.0e-02 (1.4e-02)	0.14	-7.7e-03 (1.4e-02)	0.58
rs9831648	G	T	0.2266	2.5e-02 (4.3e-03)	9.3e-09	-2.2e-02 (1.3e-02)	0.1	-1.9e-02 (1.3e-02)	0.16	-3.1e-02 (1.4e-02)	0.022	1.7e-02 (1.3e-02)	0.18	1.5e-02 (1.3e-02)	0.26	1.7e-02 (1.2e-02)	0.16	-1.3e-02 (1.4e-02)	0.34	-1.3e-02 (1.4e-02)	0.34	-2.5e-02 (1.4e-02)	0.069	-2.2e-02 (1.4e-02)	0.1	-6.3e-03 (1.4e-02)	0.66	-2.3e-02 (1.3e-02)	0.082	1.5e-02 (1.2e-02)	0.22	2.8e-02 (1.4e-02)	0.043	1.1e-02 (1.3e-02)	0.39	2.3e-02 (1.3e-02)	0.086	1.6e-02 (1.3e-02)	0.22	2.3e-02 (1.4e-02)	0.088	-1.0e-02 (1.4e-02)	0.46	-1.4e-02 (1.3e-02)	0.3	-1.2e-02 (1.4e-02)	0.37	-1.5e-02 (1.4e-02)	0.28
rs1409379	T	C	0.7643	2.5e-02 (4.2e-03)	2.1e-09	-2.4e-02 (1.3e-02)	0.074	-2.2e-02 (1.3e-02)	0.092	-2.6e-02 (1.3e-02)	0.05	1.6e-03 (1.3e-02)	0.9	2.7e-03 (1.3e-02)	0.83	4.1e-03 (1.2e-02)	0.73	-1.8e-02 (1.3e-02)	0.17	-1.4e-02 (1.3e-02)	0.27	-2.4e-02 (1.3e-02)	0.065	-1.0e-02 (1.3e-02)	0.45	-6.1e-03 (1.4e-02)	0.66	-1.9e-02 (1.3e-02)	0.15	5.5e-03 (1.2e-02)	0.64	1.4e-02 (1.3e-02)	0.31	6.7e-03 (1.3e-02)	0.61	2.5e-03 (1.3e-02)	0.85	-2.1e-03 (1.3e-02)	0.87	-1.1e-02 (1.3e-02)	0.39	-2.3e-02 (1.4e-02)	0.092	-1.6e-02 (1.3e-02)	0.22	-1.9e-02 (1.3e-02)	0.16	-1.6e-02 (1.3e-02)	0.23
rs67436663	G	C	0.7597	2.5e-02 (4.2e-03)	2.7e-09	1.6e-02 (1.3e-02)	0.22	1.9e-02 (1.3e-02)	0.15	8.8e-04 (1.4e-02)	0.95	-6.5e-03 (1.3e-02)	0.61	-1.6e-02 (1.3e-02)	0.22	-1.1e-03 (1.2e-02)	0.93	2.1e-02 (1.3e-02)	0.12	8.2e-03 (1.3e-02)	0.54	-2.9e-03 (1.3e-02)	0.83	2.2e-02 (1.4e-02)	0.1	9.1e-03 (1.4e-02)	0.51	2.5e-02 (1.3e-02)	0.054	-6.7e-04 (1.2e-02)	0.96	-1.1e-02 (1.4e-02)	0.42	-3.9e-03 (1.3e-02)	0.76	-1.1e-03 (1.3e-02)	0.93	6.5e-03 (1.3e-02)	0.61	-8.8e-03 (1.3e-02)	0.52	8.4e-03 (1.4e-02)	0.54	1.0e-02 (1.3e-02)	0.45	1.4e-02 (1.3e-02)	0.3	2.0e-02 (1.4e-02)	0.15
rs12624433	A	G	0.2586	2.5e-02 (4.1e-03)	2e-09	3.6e-02 (1.3e-02)	0.0053	3.9e-02 (1.3e-02)	0.0028	1.9e-02 (1.3e-02)	0.14	-1.3e-02 (1.2e-02)	0.3	-1.5e-02 (1.3e-02)	0.25	-4.2e-03 (1.2e-02)	0.73	2.0e-02 (1.3e-02)	0.12	3.6e-02 (1.3e-02)	0.0064	8.7e-03 (1.3e-02)	0.51	3.5e-02 (1.3e-02)	0.0086	2.3e-02 (1.4e-02)	0.095	3.2e-02 (1.3e-02)	0.013	-8.6e-03 (1.2e-02)	0.46	-8.5e-03 (1.3e-02)	0.52	-7.5e-03 (1.3e-02)	0.56	-1.1e-02 (1.3e-02)	0.39	-5.0e-03 (1.2e-02)	0.69	-9.2e-03 (1.3e-02)	0.48	1.9e-02 (1.3e-02)	0.15	3.0e-02 (1.3e-02)	0.021	1.3e-02 (1.3e-02)	0.32	1.6e-02 (1.3e-02)	0.22
rs35553410	C	T	0.2538	2.5e-02 (4.1e-03)	6.7e-10	-3.0e-03 (1.3e-02)	0.81	-3.8e-03 (1.3e-02)	0.77	-2.7e-03 (1.3e-02)	0.84	-1.4e-02 (1.2e-02)	0.26	-6.9e-03 (1.3e-02)	0.58	-1.9e-02 (1.2e-02)	0.11	5.7e-03 (1.3e-02)	0.66	8.6e-03 (1.3e-02)	0.5	3.2e-03 (1.3e-02)	0.81	8.8e-03 (1.3e-02)	0.5	1.2e-03 (1.3e-02)	0.93	6.8e-04 (1.3e-02)	0.96	-9.6e-03 (1.2e-02)	0.41	-4.1e-03 (1.3e-02)	0.75	-2.3e-02 (1.3e-02)	0.073	-2.2e-02 (1.3e-02)	0.085	-1.4e-02 (1.2e-02)	0.24	-1.2e-02 (1.3e-02)	0.34	-5.6e-03 (1.3e-02)	0.67	-5.6e-03 (1.3e-02)	0.66	9.4e-03 (1.3e-02)	0.47	1.2e-02 (1.3e-02)	0.34
rs7193263	G	A	0.3325	2.5e-02 (3.8e-03)	7.5e-11	5.9e-03 (1.2e-02)	0.62	5.2e-03 (1.2e-02)	0.66	-7.3e-03 (1.2e-02)	0.55	-2.6e-02 (1.1e-02)	0.026	-3.6e-02 (1.2e-02)	0.0022	-1.0e-02 (1.1e-02)	0.34	1.5e-02 (1.2e-02)	0.21	-8.1e-05 (1.2e-02)	0.99	-5.8e-03 (1.2e-02)	0.63	3.9e-03 (1.2e-02)	0.75	1.5e-02 (1.2e-02)	0.22	7.4e-04 (1.2e-02)	0.95	-9.5e-03 (1.1e-02)	0.38	-1.6e-02 (1.2e-02)	0.18	-1.1e-02 (1.2e-02)	0.35	-2.2e-02 (1.2e-02)	0.068	-8.0e-03 (1.1e-02)	0.48	-4.8e-03 (1.2e-02)	0.69	3.2e-02 (1.2e-02)	0.0087	-6.5e-04 (1.2e-02)	0.96	1.1e-02 (1.2e-02)	0.35	1.8e-02 (1.2e-02)	0.13
rs1568452	T	C	0.3852	2.5e-02 (3.7e-03)	2.2e-11	-1.7e-02 (1.2e-02)	0.15	-1.6e-02 (1.1e-02)	0.17	-1.0e-03 (1.2e-02)	0.93	2.1e-02 (1.1e-02)	0.063	2.4e-02 (1.1e-02)	0.031	6.8e-03 (1.1e-02)	0.52	-3.8e-02 (1.2e-02)	0.001	-2.5e-02 (1.2e-02)	0.029	-2.2e-04 (1.2e-02)	0.98	-4.6e-02 (1.2e-02)	9.3e-05	-3.1e-02 (1.2e-02)	0.0092	-1.2e-02 (1.1e-02)	0.31	1.0e-02 (1.0e-02)	0.33	3.0e-02 (1.2e-02)	0.012	2.4e-02 (1.1e-02)	0.033	3.1e-02 (1.1e-02)	0.0061	1.7e-02 (1.1e-02)	0.13	1.5e-02 (1.2e-02)	0.19	-3.3e-02 (1.2e-02)	0.0059	-2.6e-02 (1.2e-02)	0.023	-3.2e-02 (1.2e-02)	0.0061	-4.5e-02 (1.2e-02)	9.5e-05
rs1952043	A	G	0.256	2.4e-02 (4.1e-03)	5.6e-09	5.4e-03 (1.3e-02)	0.67	-1.1e-03 (1.3e-02)	0.93	1.5e-02 (1.3e-02)	0.24	3.3e-03 (1.2e-02)	0.79	6.7e-03 (1.3e-02)	0.6	-3.5e-03 (1.2e-02)	0.77	-1.3e-02 (1.3e-02)	0.31	2.8e-03 (1.3e-02)	0.83	7.5e-03 (1.3e-02)	0.56	-1.3e-02 (1.3e-02)	0.33	3.0e-03 (1.3e-02)	0.83	2.6e-03 (1.3e-02)	0.84	-2.8e-03 (1.2e-02)	0.81	1.8e-02 (1.3e-02)	0.17	-7.5e-03 (1.3e-02)	0.56	5.0e-03 (1.3e-02)	0.7	-3.1e-03 (1.2e-02)	0.8	-3.5e-03 (1.3e-02)	0.79	-2.0e-02 (1.3e-02)	0.14	-1.8e-02 (1.3e-02)	0.16	-1.1e-02 (1.3e-02)	0.4	-2.2e-02 (1.3e-02)	0.087
rs41466449	C	T	0.2525	2.4e-02 (4.1e-03)	4.5e-09	-4.6e-04 (1.3e-02)	0.97	5.4e-03 (1.3e-02)	0.68	-6.2e-03 (1.3e-02)	0.64	-4.4e-03 (1.3e-02)	0.72	-8.0e-03 (1.3e-02)	0.53	-4.5e-04 (1.2e-02)	0.97	2.0e-03 (1.3e-02)	0.88	1.9e-04 (1.3e-02)	0.99	2.3e-03 (1.3e-02)	0.86	-9.5e-04 (1.3e-02)	0.94	-1.4e-02 (1.4e-02)	0.29	7.0e-03 (1.3e-02)	0.59	-1.0e-02 (1.2e-02)	0.38	-1.2e-02 (1.3e-02)	0.37	-2.9e-03 (1.3e-02)	0.82	-1.5e-02 (1.3e-02)	0.24	-8.3e-03 (1.3e-02)	0.51	-6.0e-03 (1.3e-02)	0.65	4.9e-03 (1.4e-02)	0.72	7.7e-03 (1.3e-02)	0.56	-1.1e-03 (1.3e-02)	0.93	1.3e-02 (1.3e-02)	0.34
rs34653192	G	C	0.6804	2.4e-02 (3.9e-03)	1.6e-09	-2.2e-03 (1.2e-02)	0.86	-5.1e-03 (1.2e-02)	0.68	-1.0e-02 (1.2e-02)	0.4	4.9e-04 (1.2e-02)	0.97	7.3e-03 (1.2e-02)	0.54	-1.2e-03 (1.1e-02)	0.92	-1.4e-04 (1.2e-02)	0.99	-7.1e-03 (1.2e-02)	0.56	-8.9e-04 (1.2e-02)	0.94	-5.1e-03 (1.2e-02)	0.68	1.7e-03 (1.3e-02)	0.89	-8.4e-03 (1.2e-02)	0.49	-2.1e-03 (1.1e-02)	0.85	-3.6e-03 (1.2e-02)	0.77	1.6e-03 (1.2e-02)	0.89	7.3e-03 (1.2e-02)	0.54	-3.0e-03 (1.2e-02)	0.79	4.8e-03 (1.2e-02)	0.69	-5.9e-04 (1.3e-02)	0.96	7.0e-03 (1.2e-02)	0.56	1.4e-03 (1.2e-02)	0.91	-2.8e-03 (1.2e-02)	0.82
rs62188629	A	G	0.3138	2.4e-02 (3.9e-03)	3.7e-10	7.2e-03 (1.2e-02)	0.55	1.0e-02 (1.2e-02)	0.39	2.0e-03 (1.2e-02)	0.87	3.7e-03 (1.2e-02)	0.75	-4.0e-04 (1.2e-02)	0.97	1.2e-02 (1.1e-02)	0.29	4.5e-03 (1.2e-02)	0.71	1.2e-02 (1.2e-02)	0.31	-1.5e-03 (1.2e-02)	0.9	9.2e-03 (1.2e-02)	0.45	3.7e-03 (1.3e-02)	0.77	-4.3e-03 (1.2e-02)	0.72	6.7e-03 (1.1e-02)	0.53	1.6e-02 (1.2e-02)	0.21	2.3e-03 (1.2e-02)	0.84	9.5e-03 (1.2e-02)	0.42	2.0e-02 (1.2e-02)	0.076	1.1e-02 (1.2e-02)	0.37	3.7e-03 (1.2e-02)	0.76	6.5e-03 (1.2e-02)	0.59	1.2e-03 (1.2e-02)	0.92	-7.7e-03 (1.2e-02)	0.53
rs2004910	G	A	0.3438	2.4e-02 (3.8e-03)	4.4e-10	8.0e-03 (1.2e-02)	0.5	5.1e-03 (1.2e-02)	0.67	8.5e-03 (1.2e-02)	0.48	1.3e-02 (1.1e-02)	0.23	1.1e-02 (1.2e-02)	0.36	1.8e-02 (1.1e-02)	0.097	1.5e-04 (1.2e-02)	0.99	1.7e-02 (1.2e-02)	0.15	1.0e-02 (1.2e-02)	0.39	1.5e-02 (1.2e-02)	0.21	2.8e-03 (1.2e-02)	0.82	6.9e-03 (1.2e-02)	0.56	1.1e-02 (1.1e-02)	0.3	1.2e-03 (1.2e-02)	0.92	1.0e-02 (1.2e-02)	0.38	-1.1e-03 (1.2e-02)	0.93	1.8e-02 (1.1e-02)	0.11	3.3e-03 (1.2e-02)	0.78	-2.0e-03 (1.2e-02)	0.87	-7.8e-03 (1.2e-02)	0.51	-8.4e-04 (1.2e-02)	0.94	7.5e-03 (1.2e-02)	0.53
rs3785234	T	C	0.6136	2.4e-02 (3.7e-03)	4.1e-11	4.1e-03 (1.2e-02)	0.73	5.8e-03 (1.2e-02)	0.62	1.6e-03 (1.2e-02)	0.89	1.6e-03 (1.1e-02)	0.89	4.7e-03 (1.1e-02)	0.68	-4.9e-04 (1.1e-02)	0.96	1.6e-02 (1.2e-02)	0.18	-5.4e-03 (1.2e-02)	0.64	-5.4e-03 (1.2e-02)	0.64	-3.3e-03 (1.2e-02)	0.78	-8.7e-03 (1.2e-02)	0.47	7.1e-03 (1.2e-02)	0.54	4.2e-03 (1.0e-02)	0.69	-1.5e-02 (1.2e-02)	0.19	5.3e-04 (1.1e-02)	0.96	-2.2e-04 (1.1e-02)	0.98	-1.5e-03 (1.1e-02)	0.89	-2.0e-03 (1.2e-02)	0.87	1.0e-02 (1.2e-02)	0.4	1.8e-02 (1.2e-02)	0.12	1.8e-02 (1.2e-02)	0.12	8.3e-03 (1.2e-02)	0.48
rs4772087	T	C	0.3732	2.4e-02 (3.7e-03)	6.4e-11	-6.0e-03 (1.2e-02)	0.6	-4.5e-03 (1.2e-02)	0.7	-8.1e-03 (1.2e-02)	0.49	8.1e-03 (1.1e-02)	0.46	8.1e-03 (1.1e-02)	0.47	2.9e-03 (1.1e-02)	0.79	3.8e-03 (1.2e-02)	0.75	-3.3e-03 (1.2e-02)	0.78	-6.5e-03 (1.2e-02)	0.57	8.3e-03 (1.2e-02)	0.48	5.6e-03 (1.2e-02)	0.64	1.1e-02 (1.1e-02)	0.33	-1.7e-03 (1.0e-02)	0.87	1.1e-02 (1.2e-02)	0.37	4.5e-04 (1.1e-02)	0.97	8.2e-04 (1.1e-02)	0.94	9.8e-03 (1.1e-02)	0.38	-5.8e-03 (1.2e-02)	0.62	-9.1e-03 (1.2e-02)	0.44	3.7e-03 (1.2e-02)	0.75	4.7e-03 (1.2e-02)	0.69	7.1e-03 (1.2e-02)	0.54
rs56327309	G	C	0.3826	2.4e-02 (3.7e-03)	1.2e-10	1.6e-02 (1.2e-02)	0.17	2.2e-02 (1.2e-02)	0.06	-1.9e-03 (1.2e-02)	0.87	-8.1e-03 (1.1e-02)	0.47	-1.2e-02 (1.1e-02)	0.29	-2.3e-04 (1.1e-02)	0.98	7.8e-03 (1.2e-02)	0.5	9.1e-03 (1.2e-02)	0.43	-1.5e-03 (1.2e-02)	0.9	2.0e-03 (1.2e-02)	0.87	2.9e-03 (1.2e-02)	0.81	1.0e-02 (1.1e-02)	0.38	-4.4e-03 (1.0e-02)	0.67	-1.9e-02 (1.2e-02)	0.12	-2.2e-03 (1.1e-02)	0.85	-1.4e-03 (1.1e-02)	0.9	-3.4e-03 (1.1e-02)	0.76	4.1e-03 (1.2e-02)	0.73	1.9e-03 (1.2e-02)	0.88	1.1e-02 (1.2e-02)	0.34	4.8e-03 (1.2e-02)	0.68	3.7e-03 (1.2e-02)	0.75
rs9363467	T	C	0.604	2.4e-02 (3.7e-03)	1.7e-10	1.0e-02 (1.2e-02)	0.38	6.7e-03 (1.2e-02)	0.56	9.0e-03 (1.2e-02)	0.44	-1.9e-03 (1.1e-02)	0.87	-4.4e-03 (1.1e-02)	0.7	4.4e-03 (1.1e-02)	0.68	2.9e-03 (1.2e-02)	0.8	6.6e-03 (1.2e-02)	0.57	1.0e-02 (1.2e-02)	0.37	6.2e-03 (1.2e-02)	0.6	2.4e-02 (1.2e-02)	0.045	2.0e-02 (1.1e-02)	0.083	7.5e-03 (1.0e-02)	0.47	-2.2e-02 (1.2e-02)	0.069	5.7e-03 (1.1e-02)	0.62	-4.2e-03 (1.1e-02)	0.71	-2.0e-03 (1.1e-02)	0.86	-9.0e-03 (1.2e-02)	0.44	1.6e-03 (1.2e-02)	0.89	-2.0e-03 (1.2e-02)	0.86	6.2e-04 (1.2e-02)	0.96	7.6e-04 (1.2e-02)	0.95
rs1890946	C	T	0.533	2.4e-02 (3.6e-03)	2.9e-11	2.3e-02 (1.1e-02)	0.037	2.7e-02 (1.1e-02)	0.016	2.0e-02 (1.1e-02)	0.079	-1.5e-02 (1.1e-02)	0.15	-2.3e-02 (1.1e-02)	0.033	-4.5e-03 (1.0e-02)	0.66	2.1e-02 (1.1e-02)	0.069	2.2e-02 (1.1e-02)	0.045	1.6e-02 (1.1e-02)	0.16	2.1e-02 (1.1e-02)	0.059	1.6e-02 (1.2e-02)	0.16	9.1e-03 (1.1e-02)	0.41	-1.4e-02 (1.0e-02)	0.18	-1.6e-02 (1.1e-02)	0.17	-1.1e-02 (1.1e-02)	0.32	-1.3e-02 (1.1e-02)	0.22	-6.5e-03 (1.1e-02)	0.54	-5.8e-03 (1.1e-02)	0.61	2.2e-02 (1.2e-02)	0.061	2.9e-02 (1.1e-02)	0.0093	1.4e-02 (1.1e-02)	0.23	1.8e-02 (1.1e-02)	0.1
rs4730387	A	T	0.4684	2.4e-02 (3.6e-03)	2.3e-11	-5.4e-04 (1.1e-02)	0.96	2.9e-03 (1.1e-02)	0.8	8.8e-05 (1.2e-02)	0.99	3.2e-03 (1.1e-02)	0.77	3.1e-03 (1.1e-02)	0.78	-1.3e-03 (1.0e-02)	0.9	5.0e-03 (1.2e-02)	0.66	5.1e-03 (1.1e-02)	0.65	9.9e-03 (1.1e-02)	0.39	3.5e-03 (1.2e-02)	0.76	-8.0e-03 (1.2e-02)	0.5	5.8e-03 (1.1e-02)	0.61	7.1e-04 (1.0e-02)	0.95	-7.0e-03 (1.2e-02)	0.55	6.2e-03 (1.1e-02)	0.58	1.3e-03 (1.1e-02)	0.9	-3.2e-03 (1.1e-02)	0.77	1.2e-02 (1.2e-02)	0.3	5.2e-03 (1.2e-02)	0.66	1.7e-02 (1.1e-02)	0.14	1.7e-03 (1.1e-02)	0.89	2.6e-03 (1.2e-02)	0.82
rs7807677	T	C	0.5507	2.4e-02 (3.6e-03)	3e-11	-5.0e-03 (1.1e-02)	0.66	-6.3e-04 (1.1e-02)	0.96	-1.1e-02 (1.1e-02)	0.35	7.4e-04 (1.1e-02)	0.95	7.6e-04 (1.1e-02)	0.94	3.1e-03 (1.0e-02)	0.77	6.2e-04 (1.1e-02)	0.96	-9.4e-03 (1.1e-02)	0.41	-4.3e-03 (1.1e-02)	0.71	9.5e-04 (1.1e-02)	0.93	-1.2e-02 (1.2e-02)	0.29	-1.1e-02 (1.1e-02)	0.32	-6.9e-03 (1.0e-02)	0.49	-2.8e-02 (1.2e-02)	0.017	2.9e-03 (1.1e-02)	0.79	-3.0e-03 (1.1e-02)	0.79	2.6e-03 (1.1e-02)	0.81	-9.4e-03 (1.1e-02)	0.41	9.3e-04 (1.2e-02)	0.94	9.9e-03 (1.1e-02)	0.38	-3.4e-03 (1.1e-02)	0.76	2.9e-03 (1.1e-02)	0.8
rs12571175	G	T	0.2385	2.3e-02 (4.2e-03)	3.5e-08	-2.3e-02 (1.3e-02)	0.078	-2.3e-02 (1.3e-02)	0.076	-2.0e-02 (1.3e-02)	0.13	9.5e-03 (1.2e-02)	0.44	8.5e-03 (1.3e-02)	0.5	1.3e-02 (1.2e-02)	0.28	-1.6e-02 (1.3e-02)	0.22	-2.0e-02 (1.3e-02)	0.13	-1.5e-02 (1.3e-02)	0.26	-1.9e-02 (1.3e-02)	0.15	-2.1e-02 (1.4e-02)	0.12	-2.1e-02 (1.3e-02)	0.096	5.4e-03 (1.2e-02)	0.65	-3.7e-03 (1.3e-02)	0.78	5.7e-03 (1.3e-02)	0.65	1.8e-03 (1.3e-02)	0.89	9.3e-04 (1.2e-02)	0.94	7.9e-03 (1.3e-02)	0.55	-1.5e-02 (1.3e-02)	0.27	-1.0e-02 (1.3e-02)	0.44	-1.4e-02 (1.3e-02)	0.3	-2.5e-02 (1.3e-02)	0.057
rs72831806	G	A	0.7596	2.3e-02 (4.2e-03)	2.8e-08	-1.8e-02 (1.3e-02)	0.17	-2.0e-02 (1.3e-02)	0.14	-5.2e-03 (1.3e-02)	0.7	1.7e-02 (1.3e-02)	0.19	2.2e-02 (1.3e-02)	0.094	9.4e-03 (1.2e-02)	0.44	-2.3e-02 (1.3e-02)	0.084	-8.1e-03 (1.3e-02)	0.54	2.3e-04 (1.3e-02)	0.99	-4.6e-03 (1.3e-02)	0.73	2.7e-04 (1.4e-02)	0.98	-3.0e-02 (1.3e-02)	0.02	9.2e-03 (1.2e-02)	0.44	2.0e-02 (1.4e-02)	0.14	1.7e-02 (1.3e-02)	0.19	1.3e-02 (1.3e-02)	0.33	2.3e-03 (1.3e-02)	0.86	2.5e-02 (1.3e-02)	0.06	-2.0e-02 (1.4e-02)	0.14	-2.2e-02 (1.3e-02)	0.1	-2.2e-02 (1.3e-02)	0.11	-1.5e-02 (1.3e-02)	0.26
rs169235	G	A	0.247	2.3e-02 (4.1e-03)	2.7e-08	1.5e-02 (1.3e-02)	0.25	1.6e-02 (1.3e-02)	0.21	1.3e-02 (1.3e-02)	0.33	-2.5e-02 (1.2e-02)	0.047	-2.0e-02 (1.3e-02)	0.11	-2.5e-02 (1.2e-02)	0.034	2.2e-02 (1.3e-02)	0.094	1.7e-02 (1.3e-02)	0.2	2.1e-02 (1.3e-02)	0.11	1.7e-02 (1.3e-02)	0.2	1.9e-02 (1.4e-02)	0.15	1.7e-02 (1.3e-02)	0.19	-1.5e-02 (1.2e-02)	0.2	-1.6e-02 (1.3e-02)	0.22	-2.0e-02 (1.3e-02)	0.12	-2.2e-02 (1.3e-02)	0.08	-3.1e-02 (1.2e-02)	0.012	-1.7e-02 (1.3e-02)	0.2	1.5e-02 (1.3e-02)	0.26	2.1e-02 (1.3e-02)	0.1	2.1e-02 (1.3e-02)	0.11	1.7e-02 (1.3e-02)	0.2
rs4346585	C	T	0.3038	2.3e-02 (3.9e-03)	3.7e-09	-1.5e-03 (1.2e-02)	0.9	-4.3e-03 (1.2e-02)	0.72	5.1e-03 (1.2e-02)	0.68	1.0e-02 (1.2e-02)	0.38	9.6e-03 (1.2e-02)	0.42	8.9e-03 (1.1e-02)	0.43	-5.2e-03 (1.2e-02)	0.67	-7.2e-03 (1.2e-02)	0.55	-7.3e-03 (1.2e-02)	0.55	-2.3e-04 (1.2e-02)	0.98	4.9e-03 (1.3e-02)	0.7	5.0e-03 (1.2e-02)	0.68	3.1e-04 (1.1e-02)	0.98	-2.2e-04 (1.2e-02)	0.99	5.7e-03 (1.2e-02)	0.63	3.0e-03 (1.2e-02)	0.8	-9.1e-04 (1.2e-02)	0.94	-2.9e-03 (1.2e-02)	0.81	-2.1e-03 (1.2e-02)	0.87	-8.7e-03 (1.2e-02)	0.47	-5.1e-03 (1.2e-02)	0.67	-1.1e-02 (1.2e-02)	0.38
rs1933802	G	C	0.5464	2.3e-02 (3.6e-03)	1.1e-10	8.9e-03 (1.1e-02)	0.43	1.0e-02 (1.1e-02)	0.35	7.5e-03 (1.1e-02)	0.51	-9.7e-03 (1.1e-02)	0.37	-1.1e-02 (1.1e-02)	0.3	-8.3e-03 (1.0e-02)	0.42	2.0e-02 (1.1e-02)	0.076	6.6e-03 (1.1e-02)	0.55	1.3e-02 (1.1e-02)	0.24	1.0e-02 (1.1e-02)	0.37	1.3e-02 (1.2e-02)	0.26	-1.0e-02 (1.1e-02)	0.36	-4.5e-03 (1.0e-02)	0.66	-4.6e-03 (1.1e-02)	0.69	-8.6e-04 (1.1e-02)	0.94	-1.0e-03 (1.1e-02)	0.93	-8.2e-03 (1.1e-02)	0.44	-4.7e-03 (1.1e-02)	0.68	2.2e-02 (1.2e-02)	0.059	1.9e-02 (1.1e-02)	0.083	1.7e-02 (1.1e-02)	0.12	1.4e-02 (1.1e-02)	0.2
rs2876520	G	C	0.4731	2.3e-02 (3.6e-03)	1.6e-10	-2.9e-03 (1.1e-02)	0.79	2.8e-03 (1.1e-02)	0.81	-8.4e-03 (1.1e-02)	0.46	7.4e-03 (1.1e-02)	0.5	8.1e-03 (1.1e-02)	0.46	5.9e-03 (1.0e-02)	0.57	-9.2e-03 (1.1e-02)	0.42	3.6e-03 (1.1e-02)	0.75	-1.1e-02 (1.1e-02)	0.33	2.7e-03 (1.1e-02)	0.81	1.1e-02 (1.2e-02)	0.36	-1.5e-03 (1.1e-02)	0.89	-7.9e-03 (1.0e-02)	0.44	2.0e-02 (1.2e-02)	0.076	-8.4e-04 (1.1e-02)	0.94	8.1e-03 (1.1e-02)	0.47	1.5e-02 (1.1e-02)	0.16	2.7e-03 (1.1e-02)	0.81	-4.9e-03 (1.2e-02)	0.67	-1.4e-02 (1.1e-02)	0.22	-3.4e-03 (1.1e-02)	0.77	-1.1e-02 (1.1e-02)	0.35
rs8037355	C	T	0.4441	2.3e-02 (3.6e-03)	1.7e-10	-1.1e-02 (1.1e-02)	0.33	-1.3e-02 (1.1e-02)	0.26	-1.3e-02 (1.1e-02)	0.25	9.8e-03 (1.1e-02)	0.36	6.3e-03 (1.1e-02)	0.57	1.2e-02 (1.0e-02)	0.23	-1.3e-02 (1.1e-02)	0.24	-8.6e-03 (1.1e-02)	0.45	-1.9e-02 (1.1e-02)	0.094	-1.5e-02 (1.1e-02)	0.2	-2.3e-02 (1.2e-02)	0.052	-4.4e-03 (1.1e-02)	0.7	2.4e-03 (1.0e-02)	0.81	6.9e-03 (1.2e-02)	0.55	1.2e-02 (1.1e-02)	0.27	-1.9e-03 (1.1e-02)	0.87	5.0e-03 (1.1e-02)	0.64	4.6e-03 (1.1e-02)	0.68	-1.0e-02 (1.2e-02)	0.37	-7.8e-03 (1.1e-02)	0.49	-1.5e-02 (1.1e-02)	0.17	5.1e-05 (1.1e-02)	1
rs843812	A	G	0.4097	2.3e-02 (3.6e-03)	1.7e-10	4.8e-03 (1.1e-02)	0.68	6.0e-03 (1.1e-02)	0.6	9.8e-03 (1.1e-02)	0.4	1.2e-03 (1.1e-02)	0.92	1.3e-03 (1.1e-02)	0.91	2.6e-03 (1.0e-02)	0.8	-1.1e-03 (1.1e-02)	0.92	4.2e-03 (1.1e-02)	0.71	1.5e-02 (1.1e-02)	0.18	9.8e-03 (1.2e-02)	0.4	-3.9e-03 (1.2e-02)	0.75	-6.5e-03 (1.1e-02)	0.57	2.9e-03 (1.0e-02)	0.78	1.4e-02 (1.2e-02)	0.22	-3.7e-04 (1.1e-02)	0.97	4.0e-03 (1.1e-02)	0.72	3.4e-03 (1.1e-02)	0.75	3.6e-03 (1.1e-02)	0.75	-3.1e-04 (1.2e-02)	0.98	2.1e-03 (1.1e-02)	0.86	-2.5e-04 (1.1e-02)	0.98	1.8e-03 (1.2e-02)	0.87
rs113188507	A	G	0.2837	2.2e-02 (3.9e-03)	1.4e-08	-2.2e-02 (1.2e-02)	0.07	-2.5e-02 (1.2e-02)	0.044	-1.3e-02 (1.2e-02)	0.3	1.2e-02 (1.2e-02)	0.31	1.8e-02 (1.2e-02)	0.12	3.9e-03 (1.1e-02)	0.73	-1.2e-02 (1.2e-02)	0.31	-1.9e-02 (1.2e-02)	0.12	-1.4e-02 (1.2e-02)	0.26	-1.8e-02 (1.2e-02)	0.14	-2.4e-02 (1.3e-02)	0.061	-1.4e-02 (1.2e-02)	0.26	1.2e-02 (1.1e-02)	0.28	4.4e-04 (1.2e-02)	0.97	1.1e-02 (1.2e-02)	0.34	1.5e-02 (1.2e-02)	0.21	5.5e-03 (1.2e-02)	0.64	7.5e-03 (1.2e-02)	0.54	-1.1e-02 (1.3e-02)	0.39	-9.2e-03 (1.2e-02)	0.45	-7.8e-03 (1.2e-02)	0.52	-9.8e-03 (1.2e-02)	0.43
rs2509805	T	C	0.3212	2.2e-02 (3.8e-03)	1e-08	1.0e-03 (1.2e-02)	0.93	2.5e-03 (1.2e-02)	0.83	-6.8e-03 (1.2e-02)	0.58	-2.0e-02 (1.2e-02)	0.081	-2.2e-02 (1.2e-02)	0.062	-1.2e-02 (1.1e-02)	0.29	1.0e-02 (1.2e-02)	0.39	1.7e-02 (1.2e-02)	0.17	2.1e-03 (1.2e-02)	0.86	6.7e-03 (1.2e-02)	0.58	3.1e-03 (1.3e-02)	0.81	3.5e-03 (1.2e-02)	0.77	-8.2e-03 (1.1e-02)	0.45	-9.2e-03 (1.2e-02)	0.46	-1.9e-02 (1.2e-02)	0.1	-1.2e-02 (1.2e-02)	0.32	4.4e-03 (1.2e-02)	0.7	-8.5e-03 (1.2e-02)	0.49	8.5e-03 (1.2e-02)	0.5	-1.7e-03 (1.2e-02)	0.89	1.3e-02 (1.2e-02)	0.29	9.6e-03 (1.2e-02)	0.43
rs12886138	C	T	0.6003	2.2e-02 (3.7e-03)	1.1e-09	1.5e-02 (1.1e-02)	0.19	1.7e-02 (1.1e-02)	0.14	4.8e-03 (1.2e-02)	0.68	-8.5e-03 (1.1e-02)	0.44	-9.4e-03 (1.1e-02)	0.4	-1.5e-03 (1.1e-02)	0.88	1.5e-02 (1.2e-02)	0.2	1.9e-02 (1.1e-02)	0.1	6.6e-03 (1.2e-02)	0.57	1.4e-02 (1.2e-02)	0.25	1.4e-03 (1.2e-02)	0.91	2.4e-02 (1.1e-02)	0.036	-3.6e-03 (1.0e-02)	0.73	-5.3e-03 (1.2e-02)	0.65	-1.2e-02 (1.1e-02)	0.3	-5.0e-03 (1.1e-02)	0.66	-4.2e-04 (1.1e-02)	0.97	-7.7e-03 (1.2e-02)	0.51	1.4e-02 (1.2e-02)	0.24	1.0e-02 (1.1e-02)	0.38	1.8e-02 (1.2e-02)	0.12	8.1e-03 (1.2e-02)	0.49
rs7758630	T	A	0.5951	2.2e-02 (3.7e-03)	9.3e-10	-4.3e-03 (1.1e-02)	0.71	-3.6e-03 (1.1e-02)	0.75	-8.4e-03 (1.2e-02)	0.47	-8.6e-03 (1.1e-02)	0.43	-8.8e-03 (1.1e-02)	0.43	-3.3e-03 (1.0e-02)	0.75	4.6e-03 (1.2e-02)	0.69	8.6e-03 (1.1e-02)	0.45	-5.3e-03 (1.1e-02)	0.65	2.5e-03 (1.2e-02)	0.83	7.7e-04 (1.2e-02)	0.95	-1.2e-02 (1.1e-02)	0.3	-1.4e-02 (1.0e-02)	0.16	-4.4e-03 (1.2e-02)	0.7	-7.1e-03 (1.1e-02)	0.52	-1.9e-03 (1.1e-02)	0.86	9.9e-04 (1.1e-02)	0.93	9.0e-03 (1.2e-02)	0.44	1.9e-02 (1.2e-02)	0.1	3.5e-03 (1.1e-02)	0.76	3.9e-03 (1.1e-02)	0.73	2.0e-03 (1.2e-02)	0.87
rs10190565	G	A	0.5015	2.2e-02 (3.6e-03)	3.4e-10	7.9e-03 (1.1e-02)	0.49	1.2e-02 (1.1e-02)	0.31	-3.3e-03 (1.1e-02)	0.77	-1.9e-02 (1.1e-02)	0.078	-1.9e-02 (1.1e-02)	0.086	-1.6e-02 (1.0e-02)	0.12	1.2e-02 (1.1e-02)	0.28	7.4e-03 (1.1e-02)	0.51	5.9e-04 (1.1e-02)	0.96	2.4e-03 (1.1e-02)	0.83	2.9e-03 (1.2e-02)	0.8	1.9e-02 (1.1e-02)	0.093	-1.1e-02 (1.0e-02)	0.26	-1.9e-02 (1.2e-02)	0.11	-2.2e-02 (1.1e-02)	0.042	-1.5e-02 (1.1e-02)	0.18	-1.4e-02 (1.1e-02)	0.19	-1.7e-02 (1.1e-02)	0.14	9.5e-03 (1.2e-02)	0.42	9.8e-03 (1.1e-02)	0.38	1.6e-02 (1.1e-02)	0.16	8.3e-03 (1.1e-02)	0.47
rs263645	A	T	0.5438	2.2e-02 (3.6e-03)	4.5e-10	9.5e-04 (1.1e-02)	0.93	1.2e-04 (1.1e-02)	0.99	3.1e-03 (1.1e-02)	0.79	-5.4e-03 (1.1e-02)	0.61	-5.8e-03 (1.1e-02)	0.6	-6.0e-03 (1.0e-02)	0.56	-1.9e-03 (1.1e-02)	0.86	1.2e-02 (1.1e-02)	0.28	1.1e-02 (1.1e-02)	0.31	1.6e-02 (1.1e-02)	0.17	5.2e-03 (1.2e-02)	0.66	2.9e-03 (1.1e-02)	0.79	-3.5e-03 (1.0e-02)	0.73	-1.5e-02 (1.1e-02)	0.19	-8.9e-03 (1.1e-02)	0.42	-1.0e-02 (1.1e-02)	0.35	-1.4e-02 (1.1e-02)	0.19	-7.7e-03 (1.1e-02)	0.5	5.3e-03 (1.2e-02)	0.65	-8.6e-03 (1.1e-02)	0.45	2.5e-03 (1.1e-02)	0.83	3.9e-03 (1.1e-02)	0.73
rs290106	G	T	0.4323	2.2e-02 (3.6e-03)	5.4e-10	1.7e-02 (1.1e-02)	0.12	8.2e-03 (1.1e-02)	0.47	1.9e-02 (1.1e-02)	0.1	-1.0e-02 (1.1e-02)	0.34	-8.2e-03 (1.1e-02)	0.46	-4.5e-03 (1.0e-02)	0.66	1.4e-02 (1.1e-02)	0.22	7.8e-03 (1.1e-02)	0.49	-4.4e-03 (1.1e-02)	0.7	2.3e-02 (1.1e-02)	0.049	-4.0e-04 (1.2e-02)	0.97	1.8e-03 (1.1e-02)	0.87	-1.3e-02 (1.0e-02)	0.22	-1.2e-02 (1.1e-02)	0.3	-1.3e-02 (1.1e-02)	0.24	-1.1e-02 (1.1e-02)	0.32	1.5e-03 (1.1e-02)	0.89	-7.4e-03 (1.1e-02)	0.51	2.5e-02 (1.2e-02)	0.031	8.6e-03 (1.1e-02)	0.45	1.4e-02 (1.1e-02)	0.2	9.4e-03 (1.1e-02)	0.41
rs3793577	G	A	0.5334	2.2e-02 (3.6e-03)	7.7e-10	-1.6e-03 (1.1e-02)	0.89	-5.6e-03 (1.1e-02)	0.62	1.8e-03 (1.1e-02)	0.87	1.5e-02 (1.1e-02)	0.17	1.7e-02 (1.1e-02)	0.13	6.4e-03 (1.0e-02)	0.54	-1.6e-02 (1.1e-02)	0.17	5.1e-03 (1.1e-02)	0.65	1.5e-02 (1.1e-02)	0.19	4.4e-03 (1.2e-02)	0.7	-6.0e-04 (1.2e-02)	0.96	-1.8e-02 (1.1e-02)	0.11	1.4e-02 (1.0e-02)	0.17	1.3e-02 (1.2e-02)	0.27	1.8e-02 (1.1e-02)	0.11	-1.1e-03 (1.1e-02)	0.92	2.1e-04 (1.1e-02)	0.98	1.7e-02 (1.1e-02)	0.14	-1.7e-02 (1.2e-02)	0.14	-1.5e-02 (1.1e-02)	0.19	-1.8e-02 (1.1e-02)	0.11	-6.1e-03 (1.1e-02)	0.6
rs7515828	T	C	0.394	2.2e-02 (3.6e-03)	9.3e-10	-2.7e-02 (1.2e-02)	0.017	-3.0e-02 (1.1e-02)	0.0095	-2.8e-02 (1.2e-02)	0.014	1.5e-02 (1.1e-02)	0.19	1.3e-02 (1.1e-02)	0.25	1.6e-02 (1.1e-02)	0.13	-1.2e-02 (1.2e-02)	0.29	-2.5e-02 (1.2e-02)	0.027	-2.6e-02 (1.2e-02)	0.022	-2.2e-02 (1.2e-02)	0.061	-1.1e-02 (1.2e-02)	0.37	-1.6e-02 (1.1e-02)	0.16	1.1e-02 (1.0e-02)	0.28	1.9e-02 (1.2e-02)	0.098	2.0e-02 (1.1e-02)	0.081	1.2e-02 (1.1e-02)	0.29	1.3e-02 (1.1e-02)	0.22	2.4e-02 (1.2e-02)	0.042	-8.5e-03 (1.2e-02)	0.47	-1.7e-02 (1.1e-02)	0.15	-1.4e-02 (1.2e-02)	0.23	-8.5e-03 (1.2e-02)	0.47
rs9592461	A	G	0.4877	2.2e-02 (3.6e-03)	3.7e-10	1.2e-02 (1.1e-02)	0.28	1.6e-02 (1.1e-02)	0.14	1.3e-02 (1.1e-02)	0.24	-1.9e-02 (1.1e-02)	0.071	-1.8e-02 (1.1e-02)	0.092	-2.0e-02 (1.0e-02)	0.047	4.1e-03 (1.1e-02)	0.72	1.9e-02 (1.1e-02)	0.092	1.3e-02 (1.1e-02)	0.25	1.9e-02 (1.1e-02)	0.094	1.3e-02 (1.2e-02)	0.27	8.8e-03 (1.1e-02)	0.43	-1.5e-02 (1.0e-02)	0.14	-5.2e-03 (1.1e-02)	0.65	-1.0e-02 (1.1e-02)	0.35	-1.6e-02 (1.1e-02)	0.16	-1.1e-02 (1.1e-02)	0.29	-1.8e-03 (1.1e-02)	0.87	-7.9e-03 (1.2e-02)	0.49	7.5e-03 (1.1e-02)	0.5	2.5e-03 (1.1e-02)	0.82	6.4e-03 (1.1e-02)	0.57
rs6848973	T	C	0.3351	2.1e-02 (3.8e-03)	2.2e-08	-1.3e-02 (1.2e-02)	0.26	-1.1e-02 (1.2e-02)	0.36	-1.5e-02 (1.2e-02)	0.21	8.5e-03 (1.1e-02)	0.46	1.5e-02 (1.2e-02)	0.21	3.0e-03 (1.1e-02)	0.79	-3.6e-03 (1.2e-02)	0.76	-1.2e-02 (1.2e-02)	0.29	-7.5e-03 (1.2e-02)	0.53	1.5e-03 (1.2e-02)	0.9	-6.5e-03 (1.2e-02)	0.6	1.2e-03 (1.2e-02)	0.92	6.6e-03 (1.1e-02)	0.53	-9.3e-03 (1.2e-02)	0.44	4.0e-03 (1.2e-02)	0.73	-7.9e-04 (1.2e-02)	0.95	-8.6e-03 (1.1e-02)	0.45	-8.0e-03 (1.2e-02)	0.5	-5.3e-03 (1.2e-02)	0.67	1.1e-02 (1.2e-02)	0.37	-8.1e-03 (1.2e-02)	0.5	-3.1e-03 (1.2e-02)	0.79
rs1354115	A	C	0.6242	2.1e-02 (3.7e-03)	9.2e-09	-2.2e-02 (1.2e-02)	0.055	-2.0e-02 (1.2e-02)	0.081	-2.3e-02 (1.2e-02)	0.045	8.1e-03 (1.1e-02)	0.46	6.9e-03 (1.1e-02)	0.55	8.9e-03 (1.1e-02)	0.4	-8.1e-03 (1.2e-02)	0.49	-1.7e-02 (1.2e-02)	0.15	-2.6e-02 (1.2e-02)	0.023	-2.6e-03 (1.2e-02)	0.83	-9.1e-03 (1.2e-02)	0.45	-7.7e-03 (1.1e-02)	0.5	6.3e-03 (1.0e-02)	0.55	8.6e-03 (1.2e-02)	0.47	-2.7e-04 (1.1e-02)	0.98	1.3e-02 (1.1e-02)	0.25	1.3e-02 (1.1e-02)	0.24	4.1e-03 (1.2e-02)	0.73	-7.8e-03 (1.2e-02)	0.52	-6.2e-03 (1.2e-02)	0.59	-7.8e-03 (1.2e-02)	0.5	-8.8e-03 (1.2e-02)	0.45
rs1589738	A	G	0.3696	2.1e-02 (3.7e-03)	2.2e-08	-8.1e-03 (1.2e-02)	0.48	-1.1e-02 (1.2e-02)	0.35	-4.1e-03 (1.2e-02)	0.72	7.9e-03 (1.1e-02)	0.48	1.8e-03 (1.1e-02)	0.87	8.4e-03 (1.1e-02)	0.43	-2.2e-02 (1.2e-02)	0.062	-6.2e-03 (1.2e-02)	0.59	-1.0e-02 (1.2e-02)	0.39	-1.4e-02 (1.2e-02)	0.25	-4.7e-03 (1.2e-02)	0.69	-1.2e-02 (1.1e-02)	0.31	6.5e-03 (1.0e-02)	0.53	1.4e-02 (1.2e-02)	0.22	1.1e-02 (1.1e-02)	0.31	1.5e-02 (1.1e-02)	0.17	6.5e-03 (1.1e-02)	0.55	2.3e-02 (1.2e-02)	0.044	-1.3e-02 (1.2e-02)	0.28	-2.0e-02 (1.2e-02)	0.088	-1.8e-02 (1.2e-02)	0.12	-1.9e-02 (1.2e-02)	0.11
rs2709906	A	C	0.3987	2.1e-02 (3.7e-03)	1.6e-08	-2.0e-03 (1.1e-02)	0.86	-5.0e-03 (1.1e-02)	0.67	-1.0e-03 (1.2e-02)	0.93	-4.0e-03 (1.1e-02)	0.72	4.4e-04 (1.1e-02)	0.97	-6.7e-03 (1.1e-02)	0.52	1.6e-02 (1.2e-02)	0.16	1.6e-04 (1.2e-02)	0.99	-4.1e-03 (1.2e-02)	0.72	1.1e-02 (1.2e-02)	0.36	-1.0e-02 (1.2e-02)	0.38	7.0e-03 (1.1e-02)	0.54	4.7e-04 (1.0e-02)	0.96	-1.3e-02 (1.2e-02)	0.28	-9.2e-03 (1.1e-02)	0.41	-6.0e-03 (1.1e-02)	0.6	-1.1e-02 (1.1e-02)	0.3	-1.9e-02 (1.2e-02)	0.098	1.4e-02 (1.2e-02)	0.24	1.3e-02 (1.1e-02)	0.26	1.8e-02 (1.2e-02)	0.11	1.6e-02 (1.2e-02)	0.17
rs7685686	A	G	0.5753	2.1e-02 (3.7e-03)	1.1e-08	-2.2e-02 (1.1e-02)	0.055	-1.9e-02 (1.1e-02)	0.1	-1.6e-02 (1.2e-02)	0.17	1.4e-02 (1.1e-02)	0.19	1.8e-02 (1.1e-02)	0.11	6.9e-03 (1.0e-02)	0.51	-2.0e-02 (1.2e-02)	0.084	-2.2e-02 (1.1e-02)	0.06	-5.9e-03 (1.1e-02)	0.61	-1.2e-02 (1.2e-02)	0.29	-7.0e-03 (1.2e-02)	0.56	-1.8e-02 (1.1e-02)	0.11	1.3e-02 (1.0e-02)	0.21	1.4e-02 (1.2e-02)	0.22	1.6e-02 (1.1e-02)	0.14	9.8e-03 (1.1e-02)	0.38	4.4e-03 (1.1e-02)	0.69	5.1e-03 (1.2e-02)	0.66	-1.6e-02 (1.2e-02)	0.19	-1.7e-02 (1.1e-02)	0.13	-2.0e-02 (1.1e-02)	0.084	-2.1e-02 (1.2e-02)	0.068
rs11643192	A	C	0.3988	2.1e-02 (3.6e-03)	1.6e-08	-9.9e-03 (1.1e-02)	0.39	-7.1e-03 (1.1e-02)	0.53	-1.4e-02 (1.2e-02)	0.24	1.2e-02 (1.1e-02)	0.29	1.3e-02 (1.1e-02)	0.23	1.0e-02 (1.0e-02)	0.33	-9.9e-03 (1.2e-02)	0.39	8.9e-04 (1.1e-02)	0.94	2.8e-04 (1.1e-02)	0.98	-1.1e-02 (1.2e-02)	0.34	-4.2e-03 (1.2e-02)	0.72	-1.5e-02 (1.1e-02)	0.18	6.9e-03 (1.0e-02)	0.5	3.4e-03 (1.2e-02)	0.77	1.1e-02 (1.1e-02)	0.31	6.2e-03 (1.1e-02)	0.58	8.7e-03 (1.1e-02)	0.43	1.2e-02 (1.2e-02)	0.3	-1.3e-02 (1.2e-02)	0.29	-1.7e-03 (1.1e-02)	0.88	-1.2e-02 (1.1e-02)	0.29	-1.0e-02 (1.2e-02)	0.38
rs2247523	G	C	0.4679	2.1e-02 (3.6e-03)	3.5e-09	-1.2e-02 (1.1e-02)	0.3	-1.0e-02 (1.1e-02)	0.37	-1.6e-02 (1.1e-02)	0.17	2.3e-03 (1.1e-02)	0.83	4.1e-03 (1.1e-02)	0.71	-5.6e-03 (1.0e-02)	0.58	-1.2e-03 (1.1e-02)	0.92	-1.6e-02 (1.1e-02)	0.16	-2.0e-02 (1.1e-02)	0.081	-4.1e-03 (1.1e-02)	0.72	-8.9e-03 (1.2e-02)	0.45	-2.1e-03 (1.1e-02)	0.85	-9.5e-03 (1.0e-02)	0.34	-3.7e-04 (1.1e-02)	0.97	6.1e-03 (1.1e-02)	0.58	-4.4e-04 (1.1e-02)	0.97	-2.5e-03 (1.1e-02)	0.82	-4.4e-03 (1.1e-02)	0.7	-7.6e-03 (1.2e-02)	0.51	5.7e-03 (1.1e-02)	0.61	-3.4e-03 (1.1e-02)	0.76	2.0e-03 (1.1e-02)	0.86
rs2369818	T	C	0.4374	2.1e-02 (3.6e-03)	8.7e-09	5.3e-03 (1.1e-02)	0.64	8.0e-03 (1.1e-02)	0.48	-2.8e-03 (1.1e-02)	0.8	9.1e-03 (1.1e-02)	0.4	1.6e-02 (1.1e-02)	0.15	4.5e-03 (1.0e-02)	0.66	-5.7e-03 (1.1e-02)	0.62	5.5e-03 (1.1e-02)	0.63	-1.6e-04 (1.1e-02)	0.99	5.4e-03 (1.1e-02)	0.64	1.3e-02 (1.2e-02)	0.26	1.7e-03 (1.1e-02)	0.88	5.4e-03 (1.0e-02)	0.59	1.4e-02 (1.1e-02)	0.22	9.7e-04 (1.1e-02)	0.93	1.1e-03 (1.1e-02)	0.92	5.7e-03 (1.1e-02)	0.59	1.9e-02 (1.1e-02)	0.094	-1.4e-02 (1.2e-02)	0.23	6.7e-03 (1.1e-02)	0.55	-6.9e-03 (1.1e-02)	0.54	-2.0e-03 (1.1e-02)	0.86
rs7117514	G	A	0.4582	2.1e-02 (3.6e-03)	5.1e-09	3.3e-03 (1.1e-02)	0.77	3.5e-03 (1.1e-02)	0.75	-3.5e-04 (1.1e-02)	0.98	-4.2e-04 (1.1e-02)	0.97	-4.4e-03 (1.1e-02)	0.69	5.1e-03 (1.0e-02)	0.62	5.9e-03 (1.1e-02)	0.6	5.9e-03 (1.1e-02)	0.6	5.2e-04 (1.1e-02)	0.96	3.1e-03 (1.1e-02)	0.79	1.4e-02 (1.2e-02)	0.23	4.1e-03 (1.1e-02)	0.71	-3.0e-03 (1.0e-02)	0.76	2.0e-03 (1.1e-02)	0.86	-2.7e-03 (1.1e-02)	0.8	-3.5e-03 (1.1e-02)	0.75	3.2e-03 (1.1e-02)	0.77	-1.2e-02 (1.1e-02)	0.31	1.8e-02 (1.2e-02)	0.13	-9.4e-03 (1.1e-02)	0.4	7.5e-03 (1.1e-02)	0.5	3.4e-03 (1.1e-02)	0.77
rs33431	T	C	0.6144	2.0e-02 (3.7e-03)	3e-08	-5.2e-03 (1.2e-02)	0.66	-2.3e-03 (1.2e-02)	0.84	-6.1e-03 (1.2e-02)	0.6	1.9e-02 (1.1e-02)	0.081	1.9e-02 (1.1e-02)	0.1	1.6e-02 (1.1e-02)	0.14	-1.1e-02 (1.2e-02)	0.34	-1.8e-02 (1.2e-02)	0.12	-1.1e-02 (1.2e-02)	0.35	-1.1e-02 (1.2e-02)	0.35	-8.6e-03 (1.2e-02)	0.48	-1.6e-03 (1.2e-02)	0.89	3.0e-03 (1.0e-02)	0.77	-9.7e-03 (1.2e-02)	0.41	1.5e-02 (1.1e-02)	0.18	1.8e-02 (1.1e-02)	0.11	1.3e-02 (1.1e-02)	0.26	-2.1e-04 (1.2e-02)	0.99	-9.6e-03 (1.2e-02)	0.42	3.3e-03 (1.2e-02)	0.78	-1.2e-02 (1.2e-02)	0.31	-1.7e-02 (1.2e-02)	0.15
rs9479138	T	G	0.3499	2.0e-02 (3.7e-03)	4.7e-08	-1.5e-02 (1.2e-02)	0.19	-1.5e-02 (1.2e-02)	0.21	-8.7e-03 (1.2e-02)	0.46	5.3e-03 (1.1e-02)	0.63	4.1e-03 (1.1e-02)	0.72	5.6e-03 (1.1e-02)	0.6	-6.2e-03 (1.2e-02)	0.6	-4.8e-03 (1.2e-02)	0.68	-4.9e-03 (1.2e-02)	0.67	-1.2e-02 (1.2e-02)	0.33	4.6e-03 (1.2e-02)	0.71	-1.2e-02 (1.2e-02)	0.31	9.4e-03 (1.0e-02)	0.37	4.1e-03 (1.2e-02)	0.73	5.1e-03 (1.1e-02)	0.65	3.1e-03 (1.1e-02)	0.78	1.0e-02 (1.1e-02)	0.37	1.1e-02 (1.2e-02)	0.37	-7.9e-03 (1.2e-02)	0.51	-4.5e-03 (1.2e-02)	0.7	-5.6e-03 (1.2e-02)	0.63	-3.0e-03 (1.2e-02)	0.8
rs997934	T	C	0.3796	2.0e-02 (3.7e-03)	4.4e-08	4.4e-04 (1.2e-02)	0.97	-4.6e-03 (1.2e-02)	0.69	4.3e-03 (1.2e-02)	0.71	5.7e-03 (1.1e-02)	0.61	6.8e-03 (1.1e-02)	0.55	4.1e-03 (1.1e-02)	0.7	-1.7e-03 (1.2e-02)	0.89	-9.4e-03 (1.2e-02)	0.42	-1.3e-02 (1.2e-02)	0.26	3.0e-03 (1.2e-02)	0.8	7.2e-04 (1.2e-02)	0.95	3.5e-03 (1.1e-02)	0.76	-7.8e-04 (1.0e-02)	0.94	-3.4e-02 (1.2e-02)	0.0042	3.6e-03 (1.1e-02)	0.75	-8.0e-03 (1.1e-02)	0.48	-1.2e-02 (1.1e-02)	0.29	-2.3e-02 (1.2e-02)	0.053	-6.7e-03 (1.2e-02)	0.57	6.6e-03 (1.2e-02)	0.57	-4.6e-03 (1.2e-02)	0.69	-4.3e-04 (1.2e-02)	0.97
rs60157091	T	C	0.5149	2.0e-02 (3.6e-03)	1.3e-08	-2.9e-02 (1.1e-02)	0.01	-2.6e-02 (1.1e-02)	0.02	-2.1e-02 (1.1e-02)	0.057	5.0e-03 (1.1e-02)	0.64	6.5e-03 (1.1e-02)	0.55	2.2e-03 (1.0e-02)	0.83	-2.0e-02 (1.1e-02)	0.073	-2.6e-02 (1.1e-02)	0.019	-3.0e-02 (1.1e-02)	0.0069	-1.2e-02 (1.1e-02)	0.28	-1.3e-02 (1.2e-02)	0.28	-1.4e-02 (1.1e-02)	0.21	-2.4e-03 (1.0e-02)	0.81	8.7e-03 (1.1e-02)	0.45	-8.6e-04 (1.1e-02)	0.94	5.4e-03 (1.1e-02)	0.62	8.7e-03 (1.1e-02)	0.41	9.0e-03 (1.1e-02)	0.42	-1.6e-02 (1.1e-02)	0.17	-2.2e-02 (1.1e-02)	0.047	-1.7e-02 (1.1e-02)	0.14	-1.8e-02 (1.1e-02)	0.1
rs6745249	G	A	0.4822	2.0e-02 (3.6e-03)	4.2e-08	7.5e-04 (1.1e-02)	0.95	8.3e-04 (1.1e-02)	0.94	3.0e-03 (1.1e-02)	0.79	5.3e-03 (1.1e-02)	0.62	3.7e-03 (1.1e-02)	0.74	7.7e-03 (1.0e-02)	0.46	-2.0e-03 (1.1e-02)	0.86	-4.5e-03 (1.1e-02)	0.69	5.3e-03 (1.1e-02)	0.64	-1.2e-02 (1.1e-02)	0.31	3.2e-03 (1.2e-02)	0.79	6.2e-03 (1.1e-02)	0.58	5.0e-03 (1.0e-02)	0.62	2.4e-03 (1.2e-02)	0.84	6.3e-03 (1.1e-02)	0.57	5.3e-03 (1.1e-02)	0.63	-2.1e-03 (1.1e-02)	0.85	-5.5e-04 (1.1e-02)	0.96	-5.9e-03 (1.2e-02)	0.61	2.5e-03 (1.1e-02)	0.82	-3.3e-03 (1.1e-02)	0.77	-5.0e-03 (1.1e-02)	0.66
rs751996	G	C	0.5431	2.0e-02 (3.6e-03)	4.3e-08	2.3e-03 (1.1e-02)	0.84	-1.2e-03 (1.1e-02)	0.91	7.9e-03 (1.1e-02)	0.48	2.9e-03 (1.1e-02)	0.79	3.5e-03 (1.1e-02)	0.75	4.3e-04 (1.0e-02)	0.97	-4.1e-03 (1.1e-02)	0.72	2.6e-04 (1.1e-02)	0.98	7.6e-03 (1.1e-02)	0.5	-3.3e-03 (1.1e-02)	0.77	-1.4e-03 (1.2e-02)	0.91	8.8e-03 (1.1e-02)	0.43	5.6e-03 (1.0e-02)	0.57	-6.7e-04 (1.1e-02)	0.95	4.3e-03 (1.1e-02)	0.69	1.5e-03 (1.1e-02)	0.89	-1.0e-02 (1.1e-02)	0.34	-3.6e-03 (1.1e-02)	0.75	-1.0e-02 (1.2e-02)	0.36	4.5e-03 (1.1e-02)	0.69	-7.0e-03 (1.1e-02)	0.53	-9.3e-03 (1.1e-02)	0.41
rs9347910	G	A	0.5462	2.0e-02 (3.6e-03)	1.1e-08	-5.5e-03 (1.1e-02)	0.63	-1.4e-03 (1.1e-02)	0.9	-7.1e-03 (1.1e-02)	0.53	-3.5e-04 (1.1e-02)	0.97	8.8e-04 (1.1e-02)	0.94	-9.1e-04 (1.0e-02)	0.93	-8.0e-03 (1.1e-02)	0.48	-4.4e-04 (1.1e-02)	0.97	1.4e-03 (1.1e-02)	0.9	-8.9e-04 (1.1e-02)	0.94	-1.2e-02 (1.2e-02)	0.31	-4.0e-03 (1.1e-02)	0.72	-2.4e-04 (1.0e-02)	0.98	1.7e-03 (1.2e-02)	0.88	4.5e-03 (1.1e-02)	0.68	-7.5e-03 (1.1e-02)	0.5	1.7e-03 (1.1e-02)	0.88	4.4e-03 (1.1e-02)	0.7	-6.4e-03 (1.2e-02)	0.58	-9.0e-03 (1.1e-02)	0.42	-7.9e-03 (1.1e-02)	0.49	2.4e-03 (1.1e-02)	0.83
rs9825208	G	T	0.5536	2.0e-02 (3.6e-03)	1.5e-08	-2.2e-03 (1.1e-02)	0.85	-4.8e-03 (1.1e-02)	0.67	4.6e-03 (1.1e-02)	0.69	9.1e-05 (1.1e-02)	0.99	1.1e-02 (1.1e-02)	0.31	-8.0e-03 (1.0e-02)	0.44	-7.6e-04 (1.1e-02)	0.95	9.8e-03 (1.1e-02)	0.38	7.2e-03 (1.1e-02)	0.52	1.4e-02 (1.1e-02)	0.23	-1.7e-03 (1.2e-02)	0.89	9.0e-04 (1.1e-02)	0.94	-4.8e-03 (1.0e-02)	0.64	-6.8e-03 (1.1e-02)	0.55	-4.2e-04 (1.1e-02)	0.97	-1.2e-02 (1.1e-02)	0.3	-5.6e-03 (1.1e-02)	0.6	-5.1e-03 (1.1e-02)	0.65	3.1e-03 (1.2e-02)	0.79	-7.3e-03 (1.1e-02)	0.52	-2.4e-03 (1.1e-02)	0.83	6.9e-03 (1.1e-02)	0.54
# AF = association fibres, TR = thalamic radiation
# FMa = forceps major, FMi = forceps minor, ILF = inferior longitudinal fasciculus, PTR = posterior thalamic radiation, SLF = superior longitudinal fasciculus, AR = acoustic radiation
# IFOF = inferior fronto-occipital fasciculus, UnF = uncinate fasciculus, STR = superior thalamic radiation, Cingulate Cingulum = cingulate part of cingulum Cingulum
[truncated: 8 more columns]
