# Supplementary material for: A phenome-wide association and Mendelian Randomisation study of polygenic risk for depression in UK Biobank
Source: Nat Commun. 2020 May 8;11:2301. doi: 10.1038/s41467-020-16022-0 (PMC7210889; doi:10.1038/s41467-020-16022-0)
Supplement: Supplementary file 9 — Supplementary Data 8 [file 41467_2020_16022_MOESM9_ESM.xlsx]

## Sheet: Sheet1
Predictor	Mediator	Outcome	Beta	SE	z	p	p.corrected	Change of direct effect	CFI	TLI	RMSEA	p.RMSEA
Depression-PRS_pT_0.0005	Severity of depression (CIDI)	gMD-Total	0.00088396	0.000612323	1.444	0.149	0.149	0.028	0.993	0.988	0.007	1
Depression-PRS_pT_0.0005	Severity of depression (CIDI)	gMD-TR	0.000966745	0.000587722	1.645	0.1	0.149	0.033	0.994	0.989	0.008	1
Depression-PRS_pT_0.0005	Severity of depression (CIDI)	ICVF in SLF	-0.000512509	0.000647187	-0.792	0.428	0.428	0.013	0.991	0.984	0.006	1
Depression-PRS_pT_0.0005	Severity of depression (CIDI)	rsfMRI amplitude.N14	0.000350424	0.00064955	0.539	0.59	0.59	-0.01	0.962	0.932	0.013	1
Depression-PRS_pT_0.0005	Current depressive symptoms	gMD-Total	0.00146147	0.000516239	2.831	0.005	0.005	0.044	0.988	0.979	0.009	1
Depression-PRS_pT_0.0005	Current depressive symptoms	gMD-TR	0.00154469	0.000499681	3.091	0.002	0.004	0.05	0.99	0.982	0.01	1
Depression-PRS_pT_0.0005	Current depressive symptoms	ICVF in SLF	-0.000600594	0.000526833	-1.14	0.254	0.254	0.014	0.996	0.993	0.004	1
Depression-PRS_pT_0.0005	Current depressive symptoms	rsfMRI amplitude.N14	-0.000476014	0.000507344	-0.938	0.348	0.348	0.014	0.956	0.921	0.012	1
Depression-PRS_pT_0.0005	CIDI depression	gMD-Total	0.000342814	0.00054372	0.63	0.528	0.528	0.009	0.993	0.988	0.007	1
Depression-PRS_pT_0.0005	CIDI depression	gMD-TR	0.000774622	0.000537577	1.441	0.15	0.299	0.022	0.994	0.99	0.008	1
Depression-PRS_pT_0.0005	CIDI depression	ICVF in SLF	-0.000355326	0.000578663	-0.614	0.539	0.539	0.007	0.995	0.992	0.004	1
Depression-PRS_pT_0.0005	CIDI depression	rsfMRI amplitude.N14	0.000486805	0.000593471	0.82	0.412	0.412	-0.017	0.962	0.932	0.012	1
Depression-PRS_pT_0.0005	PHQ9.Severity	gMD-Total	0.000840933	0.000468947	1.793	0.073	0.073	0.027	0.989	0.981	0.009	1
Depression-PRS_pT_0.0005	PHQ9.Severity	gMD-TR	0.000832471	0.000449253	1.853	0.064	0.073	0.029	0.991	0.985	0.009	1
Depression-PRS_pT_0.0005	PHQ9.Severity	ICVF in SLF	-0.000531139	0.000499196	-1.064	0.287	0.287	0.013	0.997	0.995	0.003	1
Depression-PRS_pT_0.0005	PHQ9.Severity	rsfMRI amplitude.N14	1.92235e-05	0.000484166	0.04	0.968	0.968	-0.001	0.957	0.923	0.012	1
Depression-PRS_pT_0.001	Severity of depression (CIDI)	gMD-Total	0.000996567	0.000708527	1.407	0.16	0.16	0.031	0.993	0.987	0.007	1
Depression-PRS_pT_0.001	Severity of depression (CIDI)	gMD-TR	0.00110342	0.000679082	1.625	0.104	0.16	0.039	0.994	0.989	0.008	1
Depression-PRS_pT_0.001	Severity of depression (CIDI)	ICVF in SLF	-0.000570707	0.000751499	-0.759	0.448	0.448	0.015	0.991	0.983	0.007	1
Depression-PRS_pT_0.001	Severity of depression (CIDI)	rsfMRI amplitude.N14	0.000426945	0.000755293	0.565	0.572	0.572	-0.013	0.962	0.932	0.013	1
Depression-PRS_pT_0.001	Current depressive symptoms	gMD-Total	0.00160764	0.000563768	2.852	0.004	0.004	0.049	0.988	0.979	0.009	1
Depression-PRS_pT_0.001	Current depressive symptoms	gMD-TR	0.00170033	0.000544274	3.124	0.002	0.004	0.056	0.99	0.982	0.01	1
Depression-PRS_pT_0.001	Current depressive symptoms	ICVF in SLF	-0.000649538	0.00058149	-1.117	0.264	0.264	0.016	0.996	0.992	0.004	1
Depression-PRS_pT_0.001	Current depressive symptoms	rsfMRI amplitude.N14	-0.000519114	0.00056213	-0.923	0.356	0.356	0.016	0.956	0.922	0.012	1
Depression-PRS_pT_0.001	CIDI depression	gMD-Total	0.000395942	0.000664247	0.596	0.551	0.551	0.011	0.993	0.988	0.007	1
Depression-PRS_pT_0.001	CIDI depression	gMD-TR	0.000933679	0.000649401	1.438	0.151	0.301	0.029	0.994	0.99	0.008	1
Depression-PRS_pT_0.001	CIDI depression	ICVF in SLF	-0.000415224	0.000704263	-0.59	0.555	0.555	0.01	0.995	0.991	0.005	1
Depression-PRS_pT_0.001	CIDI depression	rsfMRI amplitude.N14	0.00059879	0.000715548	0.837	0.403	0.403	-0.024	0.962	0.932	0.012	1
Depression-PRS_pT_0.001	PHQ9.Severity	gMD-Total	0.00095858	0.000535073	1.791	0.073	0.073	0.03	0.989	0.981	0.009	1
Depression-PRS_pT_0.001	PHQ9.Severity	gMD-TR	0.000954318	0.000512285	1.863	0.062	0.073	0.033	0.991	0.984	0.009	1
Depression-PRS_pT_0.001	PHQ9.Severity	ICVF in SLF	-0.000597518	0.000570769	-1.047	0.295	0.295	0.016	0.997	0.994	0.003	1
Depression-PRS_pT_0.001	PHQ9.Severity	rsfMRI amplitude.N14	3.17279e-05	0.000558466	0.057	0.955	0.955	-0.001	0.957	0.923	0.012	1
Depression-PRS_pT_0.005	Severity of depression (CIDI)	gMD-Total	0.00119304	0.000859744	1.388	0.165	0.165	0.042	0.993	0.987	0.008	1
Depression-PRS_pT_0.005	Severity of depression (CIDI)	gMD-TR	0.00132231	0.000822552	1.608	0.108	0.165	0.051	0.994	0.989	0.008	1
Depression-PRS_pT_0.005	Severity of depression (CIDI)	ICVF in SLF	-0.000706637	0.000925405	-0.764	0.445	0.445	0.023	0.991	0.985	0.006	1
Depression-PRS_pT_0.005	Severity of depression (CIDI)	rsfMRI amplitude.N14	0.000629302	0.000896319	0.702	0.483	0.483	-0.016	0.963	0.933	0.013	1
Depression-PRS_pT_0.005	Current depressive symptoms	gMD-Total	0.00192804	0.000666432	2.893	0.004	0.004	0.067	0.988	0.979	0.009	1
Depression-PRS_pT_0.005	Current depressive symptoms	gMD-TR	0.00203844	0.000640881	3.181	0.001	0.003	0.076	0.99	0.983	0.01	1
Depression-PRS_pT_0.005	Current depressive symptoms	ICVF in SLF	-0.000789573	0.000695758	-1.135	0.256	0.256	0.024	0.997	0.994	0.003	1
Depression-PRS_pT_0.005	Current depressive symptoms	rsfMRI amplitude.N14	-0.000536322	0.000653079	-0.821	0.412	0.412	0.014	0.957	0.923	0.012	1
Depression-PRS_pT_0.005	CIDI depression	gMD-Total	0.000486124	0.000879722	0.553	0.581	0.581	0.015	0.993	0.987	0.007	1
Depression-PRS_pT_0.005	CIDI depression	gMD-TR	0.00120545	0.000851386	1.416	0.157	0.314	0.042	0.994	0.99	0.008	1
Depression-PRS_pT_0.005	CIDI depression	ICVF in SLF	-0.000547235	0.000942051	-0.581	0.561	0.561	0.016	0.996	0.993	0.004	1
Depression-PRS_pT_0.005	CIDI depression	rsfMRI amplitude.N14	0.000909765	0.000928833	0.979	0.327	0.327	-0.026	0.963	0.934	0.012	1
Depression-PRS_pT_0.005	PHQ9.Severity	gMD-Total	0.00117762	0.000654749	1.799	0.072	0.072	0.041	0.989	0.981	0.009	1
Depression-PRS_pT_0.005	PHQ9.Severity	gMD-TR	0.00117191	0.000625952	1.872	0.061	0.072	0.045	0.991	0.985	0.009	1
Depression-PRS_pT_0.005	PHQ9.Severity	ICVF in SLF	-0.000742972	0.000706005	-1.052	0.293	0.293	0.024	0.998	0.996	0.003	1
Depression-PRS_pT_0.005	PHQ9.Severity	rsfMRI amplitude.N14	0.000110241	0.000674607	0.163	0.87	0.87	-0.003	0.958	0.925	0.012	1
Depression-PRS_pT_0.01	Severity of depression (CIDI)	gMD-Total	0.00127595	0.000908466	1.405	0.16	0.16	0.05	0.993	0.988	0.007	1
Depression-PRS_pT_0.01	Severity of depression (CIDI)	gMD-TR	0.00140429	0.000868747	1.616	0.106	0.16	0.059	0.994	0.99	0.008	1
Depression-PRS_pT_0.01	Severity of depression (CIDI)	ICVF in SLF	-0.00070186	0.000974916	-0.72	0.472	0.472	0.021	0.992	0.985	0.006	1
Depression-PRS_pT_0.01	Severity of depression (CIDI)	rsfMRI amplitude.N14	0.00070804	0.000945972	0.748	0.454	0.454	-0.017	0.963	0.934	0.013	1
Depression-PRS_pT_0.01	Current depressive symptoms	gMD-Total	0.00199836	0.000690875	2.892	0.004	0.004	0.07	0.989	0.98	0.009	1
Depression-PRS_pT_0.01	Current depressive symptoms	gMD-TR	0.00210599	0.000663678	3.173	0.002	0.003	0.076	0.99	0.983	0.009	1
Depression-PRS_pT_0.01	Current depressive symptoms	ICVF in SLF	-0.000767015	0.000718909	-1.067	0.286	0.286	0.02	0.997	0.994	0.003	1
Depression-PRS_pT_0.01	Current depressive symptoms	rsfMRI amplitude.N14	-0.000508053	0.000672858	-0.755	0.45	0.45	0.012	0.957	0.924	0.012	1
Depression-PRS_pT_0.01	CIDI depression	gMD-Total	0.000510998	0.000886834	0.576	0.564	0.564	0.017	0.994	0.99	0.007	1
Depression-PRS_pT_0.01	CIDI depression	gMD-TR	0.00122525	0.000857982	1.428	0.153	0.307	0.046	0.995	0.991	0.007	1
Depression-PRS_pT_0.01	CIDI depression	ICVF in SLF	-0.000515657	0.000948484	-0.544	0.587	0.587	0.014	0.996	0.994	0.004	1
Depression-PRS_pT_0.01	CIDI depression	rsfMRI amplitude.N14	0.00095903	0.000942773	1.017	0.309	0.309	-0.025	0.964	0.935	0.012	1
Depression-PRS_pT_0.01	PHQ9.Severity	gMD-Total	0.00134157	0.000743118	1.805	0.071	0.071	0.052	0.99	0.982	0.008	1
Depression-PRS_pT_0.01	PHQ9.Severity	gMD-TR	0.00133088	0.000709896	1.875	0.061	0.071	0.056	0.992	0.986	0.009	1
Depression-PRS_pT_0.01	PHQ9.Severity	ICVF in SLF	-0.000800233	0.000799267	-1.001	0.317	0.317	0.025	0.998	0.996	0.003	1
Depression-PRS_pT_0.01	PHQ9.Severity	rsfMRI amplitude.N14	0.000166039	0.000756091	0.22	0.826	0.826	-0.004	0.959	0.926	0.012	1
Depression-PRS_pT_0.05	Severity of depression (CIDI)	gMD-Total	0.00147037	0.00101278	1.452	0.147	0.147	0.075	0.993	0.988	0.007	1
Depression-PRS_pT_0.05	Severity of depression (CIDI)	gMD-TR	0.0016329	0.000968299	1.686	0.092	0.147	0.098	0.994	0.99	0.008	1
Depression-PRS_pT_0.05	Severity of depression (CIDI)	ICVF in SLF	-0.000843836	0.00109187	-0.773	0.44	0.44	0.034	0.992	0.985	0.006	1
Depression-PRS_pT_0.05	Severity of depression (CIDI)	rsfMRI amplitude.N14	0.0007743	0.00105764	0.732	0.464	0.464	-0.022	0.964	0.936	0.013	1
Depression-PRS_pT_0.05	Current depressive symptoms	gMD-Total	0.00214609	0.000737416	2.91	0.004	0.004	0.081	0.988	0.979	0.009	1
Depression-PRS_pT_0.05	Current depressive symptoms	gMD-TR	0.00228014	0.000708198	3.22	0.001	0.003	0.096	0.99	0.983	0.01	1
Depression-PRS_pT_0.05	Current depressive symptoms	ICVF in SLF	-0.000841856	0.000770867	-1.092	0.275	0.275	0.025	0.997	0.994	0.003	1
Depression-PRS_pT_0.05	Current depressive symptoms	rsfMRI amplitude.N14	-0.000565871	0.000724351	-0.781	0.435	0.435	0.015	0.958	0.926	0.012	1
Depression-PRS_pT_0.05	CIDI depression	gMD-Total	0.000631012	0.00101943	0.619	0.536	0.536	0.029	0.994	0.989	0.007	1
Depression-PRS_pT_0.05	CIDI depression	gMD-TR	0.00145565	0.000983775	1.48	0.139	0.278	0.076	0.995	0.991	0.007	1
Depression-PRS_pT_0.05	CIDI depression	ICVF in SLF	-0.00064079	0.00109374	-0.586	0.558	0.558	0.023	0.996	0.993	0.004	1
Depression-PRS_pT_0.05	CIDI depression	rsfMRI amplitude.N14	0.00111323	0.00108055	1.03	0.303	0.303	-0.032	0.964	0.936	0.012	1
Depression-PRS_pT_0.05	PHQ9.Severity	gMD-Total	0.00151745	0.000820569	1.849	0.064	0.064	0.077	0.99	0.983	0.008	1
Depression-PRS_pT_0.05	PHQ9.Severity	gMD-TR	0.00151775	0.000783957	1.936	0.053	0.064	0.091	0.992	0.986	0.009	1
Depression-PRS_pT_0.05	PHQ9.Severity	ICVF in SLF	-0.000928213	0.000886535	-1.047	0.295	0.295	0.037	0.999	0.998	0.002	1
Depression-PRS_pT_0.05	PHQ9.Severity	rsfMRI amplitude.N14	0.000165955	0.000831065	0.2	0.842	0.842	-0.005	0.96	0.929	0.012	1
Depression-PRS_pT_0.1	Severity of depression (CIDI)	gMD-Total	0.00158489	0.00108335	1.463	0.143	0.143	0.089	0.993	0.988	0.008	1
Depression-PRS_pT_0.1	Severity of depression (CIDI)	gMD-TR	0.00174625	0.00103529	1.687	0.092	0.143	0.111	0.994	0.99	0.008	1
Depression-PRS_pT_0.1	Severity of depression (CIDI)	ICVF in SLF	-0.000885508	0.00116643	-0.759	0.448	0.448	0.036	0.992	0.986	0.006	1
Depression-PRS_pT_0.1	Severity of depression (CIDI)	rsfMRI amplitude.N14	0.000823941	0.00114754	0.718	0.473	0.473	-0.026	0.965	0.938	0.013	1
Depression-PRS_pT_0.1	Current depressive symptoms	gMD-Total	0.00213359	0.000727707	2.932	0.003	0.003	0.087	0.988	0.98	0.009	1
Depression-PRS_pT_0.1	Current depressive symptoms	gMD-TR	0.00225784	0.000698846	3.231	0.001	0.002	0.1	0.99	0.983	0.009	1
Depression-PRS_pT_0.1	Current depressive symptoms	ICVF in SLF	-0.000860666	0.00075978	-1.133	0.257	0.257	0.028	0.997	0.995	0.003	1
Depression-PRS_pT_0.1	Current depressive symptoms	rsfMRI amplitude.N14	-0.000607396	0.000718033	-0.846	0.398	0.398	0.018	0.959	0.927	0.012	1
Depression-PRS_pT_0.1	CIDI depression	gMD-Total	0.000667035	0.00109851	0.607	0.544	0.544	0.032	0.994	0.99	0.007	1
Depression-PRS_pT_0.1	CIDI depression	gMD-TR	0.00155326	0.00105851	1.467	0.142	0.285	0.081	0.995	0.992	0.007	1
Depression-PRS_pT_0.1	CIDI depression	ICVF in SLF	-0.000656176	0.00117621	-0.558	0.577	0.577	0.023	0.997	0.994	0.004	1
Depression-PRS_pT_0.1	CIDI depression	rsfMRI amplitude.N14	0.00119638	0.00117288	1.02	0.308	0.308	-0.039	0.966	0.939	0.012	1
Depression-PRS_pT_0.1	PHQ9.Severity	gMD-Total	0.00157848	0.000846105	1.866	0.062	0.062	0.089	0.99	0.982	0.008	1
Depression-PRS_pT_0.1	PHQ9.Severity	gMD-TR	0.00157017	0.000808093	1.943	0.052	0.062	0.1	0.992	0.986	0.009	1
Depression-PRS_pT_0.1	PHQ9.Severity	ICVF in SLF	-0.000954434	0.000913076	-1.045	0.296	0.296	0.039	0.999	0.999	0.002	1
Depression-PRS_pT_0.1	PHQ9.Severity	rsfMRI amplitude.N14	0.000148424	0.000860125	0.173	0.863	0.863	-0.005	0.961	0.931	0.012	1
Depression-PRS_pT_0.5	Severity of depression (CIDI)	gMD-Total	0.00164972	0.00110388	1.494	0.135	0.135	0.107	0.992	0.986	0.008	1
Depression-PRS_pT_0.5	Severity of depression (CIDI)	gMD-TR	0.00172446	0.0010539	1.636	0.102	0.135	0.091	0.993	0.988	0.009	1
Depression-PRS_pT_0.5	Severity of depression (CIDI)	ICVF in SLF	-0.000951419	0.00118343	-0.804	0.421	0.421	0.045	0.992	0.985	0.006	1
Depression-PRS_pT_0.5	Severity of depression (CIDI)	rsfMRI amplitude.N14	0.000859583	0.00115658	0.743	0.457	0.457	-0.026	0.965	0.938	0.013	1
Depression-PRS_pT_0.5	Current depressive symptoms	gMD-Total	0.00227224	0.000768999	2.955	0.003	0.003	0.102	0.987	0.978	0.009	1
Depression-PRS_pT_0.5	Current depressive symptoms	gMD-TR	0.00235491	0.000736663	3.197	0.001	0.003	0.092	0.99	0.982	0.01	1
Depression-PRS_pT_0.5	Current depressive symptoms	ICVF in SLF	-0.000922111	0.000805474	-1.145	0.252	0.252	0.033	0.997	0.994	0.003	1
Depression-PRS_pT_0.5	Current depressive symptoms	rsfMRI amplitude.N14	-0.000600074	0.000765205	-0.784	0.433	0.433	0.017	0.96	0.929	0.012	1
Depression-PRS_pT_0.5	CIDI depression	gMD-Total	0.000737423	0.00111091	0.664	0.507	0.507	0.046	0.993	0.988	0.007	1
Depression-PRS_pT_0.5	CIDI depression	gMD-TR	0.00154814	0.00106953	1.448	0.148	0.296	0.075	0.994	0.99	0.008	1
Depression-PRS_pT_0.5	CIDI depression	ICVF in SLF	-0.000745792	0.00118503	-0.629	0.529	0.529	0.034	0.996	0.992	0.004	1
Depression-PRS_pT_0.5	CIDI depression	rsfMRI amplitude.N14	0.0012412	0.00118135	1.051	0.293	0.293	-0.037	0.965	0.938	0.012	1
Depression-PRS_pT_0.5	PHQ9.Severity	gMD-Total	0.00171563	0.000910154	1.885	0.059	0.059	0.111	0.989	0.981	0.009	1
Depression-PRS_pT_0.5	PHQ9.Severity	gMD-TR	0.00164807	0.000868025	1.899	0.058	0.059	0.087	0.991	0.985	0.009	1
Depression-PRS_pT_0.5	PHQ9.Severity	ICVF in SLF	-0.00105091	0.00098464	-1.067	0.286	0.286	0.05	0.998	0.997	0.002	1
Depression-PRS_pT_0.5	PHQ9.Severity	rsfMRI amplitude.N14	0.000205093	0.000937112	0.219	0.827	0.827	-0.006	0.962	0.932	0.012	1
Depression-PRS_pT_1	Severity of depression (CIDI)	gMD-Total	0.00163136	0.00111257	1.466	0.143	0.143	0.094	0.992	0.986	0.008	1
Depression-PRS_pT_1	Severity of depression (CIDI)	gMD-TR	0.00172439	0.00106232	1.623	0.105	0.143	0.087	0.993	0.988	0.009	1
Depression-PRS_pT_1	Severity of depression (CIDI)	ICVF in SLF	-0.000955567	0.00119393	-0.8	0.424	0.424	0.045	0.992	0.985	0.006	1
Depression-PRS_pT_1	Severity of depression (CIDI)	rsfMRI amplitude.N14	0.000891181	0.00116881	0.762	0.446	0.446	-0.026	0.965	0.939	0.013	1
Depression-PRS_pT_1	Current depressive symptoms	gMD-Total	0.00222425	0.000757321	2.937	0.003	0.003	0.093	0.987	0.978	0.009	1
Depression-PRS_pT_1	Current depressive symptoms	gMD-TR	0.00231406	0.000725784	3.188	0.001	0.003	0.088	0.99	0.982	0.01	1
Depression-PRS_pT_1	Current depressive symptoms	ICVF in SLF	-0.000913997	0.000792493	-1.153	0.249	0.249	0.033	0.997	0.994	0.003	1
Depression-PRS_pT_1	Current depressive symptoms	rsfMRI amplitude.N14	-0.00059545	0.000755273	-0.788	0.43	0.43	0.016	0.96	0.929	0.012	1
Depression-PRS_pT_1	CIDI depression	gMD-Total	0.000714909	0.00111932	0.639	0.523	0.523	0.039	0.993	0.988	0.007	1
Depression-PRS_pT_1	CIDI depression	gMD-TR	0.00155094	0.00107758	1.439	0.15	0.3	0.073	0.994	0.99	0.008	1
Depression-PRS_pT_1	CIDI depression	ICVF in SLF	-0.000756627	0.0011946	-0.633	0.526	0.526	0.035	0.996	0.993	0.004	1
Depression-PRS_pT_1	CIDI depression	rsfMRI amplitude.N14	0.00127718	0.00119464	1.069	0.285	0.285	-0.036	0.966	0.939	0.012	1
Depression-PRS_pT_1	PHQ9.Severity	gMD-Total	0.00170894	0.000917374	1.863	0.062	0.062	0.099	0.989	0.981	0.009	1
Depression-PRS_pT_1	PHQ9.Severity	gMD-TR	0.00165254	0.000875093	1.888	0.059	0.062	0.084	0.991	0.985	0.009	1
Depression-PRS_pT_1	PHQ9.Severity	ICVF in SLF	-0.00105695	0.000992906	-1.065	0.287	0.287	0.05	0.998	0.997	0.002	1
Depression-PRS_pT_1	PHQ9.Severity	rsfMRI amplitude.N14	0.000222323	0.000947462	0.235	0.814	0.814	-0.006	0.962	0.933	0.012	1
Depression-PRS_pT_0.0005	gICVF-AF	Severity of depression (CIDI)	0.000358993	0.000380898	0.942	0.346	0.957	0.005	0.993	0.987	0.006	1
Depression-PRS_pT_0.0005	ICVF in SLF	Severity of depression (CIDI)	0.00030753	0.000392667	0.783	0.434	0.957	0.005	0.991	0.984	0.006	1
Depression-PRS_pT_0.0005	MD in ATR	Severity of depression (CIDI)	0.000676561	0.000354361	1.909	0.056	0.957	0.01	0.994	0.99	0.008	1
Depression-PRS_pT_0.0005	gICVF-AF	Current depressive symptoms	1.79985e-05	0.000332646	0.054	0.957	0.957	abs < 0.001	0.997	0.994	0.003	1
Depression-PRS_pT_0.0005	ICVF in SLF	Current depressive symptoms	0.000412324	0.000366385	1.125	0.26	0.54	0.006	0.996	0.993	0.004	1
Depression-PRS_pT_0.0005	MD in ATR	Current depressive symptoms	0.00115759	0.000405819	2.852	0.004	0.54	0.019	0.993	0.988	0.008	1
Depression-PRS_pT_0.0005	gICVF-AF	CIDI depression	0.000115062	0.000484662	0.237	0.812	0.54	0.002	0.997	0.994	0.004	1
Depression-PRS_pT_0.0005	ICVF in SLF	CIDI depression	0.000321365	0.000524311	0.613	0.54	0.54	0.006	0.995	0.992	0.004	1
Depression-PRS_pT_0.0005	MD in ATR	CIDI depression	0.000781922	0.000450719	1.735	0.083	0.075	0.014	0.996	0.993	0.006	1
Depression-PRS_pT_0.0005	gICVF-AF	PHQ9.Severity	0.000166947	0.000377347	0.442	0.658	0.017	0.003	0.999	0.998	0.002	1
Depression-PRS_pT_0.0005	ICVF in SLF	PHQ9.Severity	0.000423938	0.000403214	1.051	0.293	0.083	0.008	0.997	0.995	0.003	1
Depression-PRS_pT_0.0005	MD in ATR	PHQ9.Severity	0.000838842	0.000393407	2.132	0.033	0.066	0.017	0.992	0.986	0.009	1
Depression-PRS_pT_0.001	gICVF-AF	Severity of depression (CIDI)	0.000345999	0.000386299	0.896	0.37	0.985	0.004	0.992	0.987	0.006	1
Depression-PRS_pT_0.001	ICVF in SLF	Severity of depression (CIDI)	0.000282545	0.000376894	0.75	0.453	0.985	0.004	0.991	0.983	0.007	1
Depression-PRS_pT_0.001	MD in ATR	Severity of depression (CIDI)	0.000667314	0.000352058	1.895	0.058	0.985	0.009	0.994	0.99	0.008	1
Depression-PRS_pT_0.001	gICVF-AF	Current depressive symptoms	6.37594e-06	0.00033545	0.019	0.985	0.985	abs < 0.001	0.997	0.994	0.003	1
Depression-PRS_pT_0.001	ICVF in SLF	Current depressive symptoms	0.000394042	0.000358208	1.1	0.271	0.558	0.006	0.996	0.992	0.004	1
Depression-PRS_pT_0.001	MD in ATR	Current depressive symptoms	0.0011643	0.000406357	2.865	0.004	0.558	0.017	0.993	0.987	0.008	1
Depression-PRS_pT_0.001	gICVF-AF	CIDI depression	9.25662e-05	0.000453726	0.204	0.838	0.558	0.001	0.997	0.994	0.004	1
Depression-PRS_pT_0.001	ICVF in SLF	CIDI depression	0.000278571	0.000475177	0.586	0.558	0.558	0.004	0.995	0.991	0.005	1
Depression-PRS_pT_0.001	MD in ATR	CIDI depression	0.000721916	0.000427746	1.688	0.091	0.077	0.011	0.996	0.993	0.006	1
Depression-PRS_pT_0.001	gICVF-AF	PHQ9.Severity	0.000155995	0.000383839	0.406	0.684	0.017	0.003	0.999	0.997	0.002	1
Depression-PRS_pT_0.001	ICVF in SLF	PHQ9.Severity	0.00039843	0.000387654	1.028	0.304	0.091	0.007	0.997	0.994	0.003	1
Depression-PRS_pT_0.001	MD in ATR	PHQ9.Severity	0.000832198	0.000391489	2.126	0.034	0.067	0.014	0.992	0.985	0.009	1
Depression-PRS_pT_0.005	gICVF-AF	Severity of depression (CIDI)	0.000277424	0.000312975	0.886	0.375	0.973	0.003	0.993	0.987	0.006	1
Depression-PRS_pT_0.005	ICVF in SLF	Severity of depression (CIDI)	0.000226037	0.000303152	0.746	0.456	0.973	0.002	0.991	0.985	0.006	1
Depression-PRS_pT_0.005	MD in ATR	Severity of depression (CIDI)	0.00063676	0.000342368	1.86	0.063	0.973	0.007	0.994	0.99	0.008	1
Depression-PRS_pT_0.005	gICVF-AF	Current depressive symptoms	9.11147e-06	0.000267701	0.034	0.973	0.973	abs < 0.001	0.997	0.995	0.003	1
Depression-PRS_pT_0.005	ICVF in SLF	Current depressive symptoms	0.000319939	0.000290971	1.1	0.272	0.567	0.004	0.997	0.994	0.003	1
Depression-PRS_pT_0.005	MD in ATR	Current depressive symptoms	0.0011239	0.000399921	2.81	0.005	0.567	0.014	0.993	0.988	0.008	1
Depression-PRS_pT_0.005	gICVF-AF	CIDI depression	6.62429e-05	0.000366247	0.181	0.856	0.567	0.001	0.997	0.995	0.004	1
Depression-PRS_pT_0.005	ICVF in SLF	CIDI depression	0.000211102	0.000368503	0.573	0.567	0.567	0.002	0.996	0.993	0.004	1
Depression-PRS_pT_0.005	MD in ATR	CIDI depression	0.000683538	0.000415976	1.643	0.1	0.084	0.008	0.996	0.993	0.006	1
Depression-PRS_pT_0.005	gICVF-AF	PHQ9.Severity	0.000124461	0.000308102	0.404	0.686	0.02	0.002	1	0.999	0.001	1
Depression-PRS_pT_0.005	ICVF in SLF	PHQ9.Severity	0.000317717	0.000314461	1.01	0.312	0.1	0.004	0.998	0.996	0.003	1
Depression-PRS_pT_0.005	MD in ATR	PHQ9.Severity	0.000798983	0.000382209	2.09	0.037	0.073	0.011	0.992	0.986	0.009	1
Depression-PRS_pT_0.01	gICVF-AF	Severity of depression (CIDI)	0.000276277	0.000320942	0.861	0.389	0.976	0.003	0.993	0.988	0.006	1
Depression-PRS_pT_0.01	ICVF in SLF	Severity of depression (CIDI)	0.000228244	0.000322903	0.707	0.48	0.976	0.002	0.992	0.985	0.006	1
Depression-PRS_pT_0.01	MD in ATR	Severity of depression (CIDI)	0.000564709	0.00031907	1.77	0.077	0.976	0.006	0.995	0.991	0.008	1
Depression-PRS_pT_0.01	gICVF-AF	Current depressive symptoms	-9.2526e-06	0.00030768	-0.03	0.976	0.976	abs < 0.001	0.997	0.995	0.003	1
Depression-PRS_pT_0.01	ICVF in SLF	Current depressive symptoms	0.000347785	0.000332554	1.046	0.296	0.59	0.004	0.997	0.994	0.003	1
Depression-PRS_pT_0.01	MD in ATR	Current depressive symptoms	0.00116036	0.000403932	2.873	0.004	0.59	0.013	0.993	0.989	0.008	1
Depression-PRS_pT_0.01	gICVF-AF	CIDI depression	6.27258e-05	0.000376884	0.166	0.868	0.59	0.001	0.998	0.996	0.003	1
Depression-PRS_pT_0.01	ICVF in SLF	CIDI depression	0.000218929	0.00040653	0.539	0.59	0.59	0.002	0.996	0.994	0.004	1
Depression-PRS_pT_0.01	MD in ATR	CIDI depression	0.000609659	0.000381506	1.598	0.11	0.102	0.007	0.997	0.995	0.006	1
Depression-PRS_pT_0.01	gICVF-AF	PHQ9.Severity	0.000114197	0.000316671	0.361	0.718	0.016	0.001	1	0.999	0.001	1
Depression-PRS_pT_0.01	ICVF in SLF	PHQ9.Severity	0.000322934	0.000333317	0.969	0.333	0.11	0.004	0.998	0.996	0.003	1
Depression-PRS_pT_0.01	MD in ATR	PHQ9.Severity	0.000702756	0.000359504	1.955	0.051	0.101	0.009	0.992	0.987	0.009	1
Depression-PRS_pT_0.05	gICVF-AF	Severity of depression (CIDI)	0.000212376	0.00023665	0.897	0.369	0.986	0.002	0.993	0.988	0.006	1
Depression-PRS_pT_0.05	ICVF in SLF	Severity of depression (CIDI)	0.00018732	0.000251619	0.744	0.457	0.986	0.002	0.992	0.985	0.006	1
Depression-PRS_pT_0.05	MD in ATR	Severity of depression (CIDI)	0.000447724	0.000286078	1.565	0.118	0.986	0.004	0.994	0.99	0.008	1
Depression-PRS_pT_0.05	gICVF-AF	Current depressive symptoms	4.45483e-06	0.000252782	0.018	0.986	0.986	abs < 0.001	0.997	0.995	0.003	1
Depression-PRS_pT_0.05	ICVF in SLF	Current depressive symptoms	0.00031297	0.000295023	1.061	0.289	0.566	0.003	0.997	0.994	0.003	1
Depression-PRS_pT_0.05	MD in ATR	Current depressive symptoms	0.00110065	0.000395999	2.779	0.005	0.566	0.012	0.993	0.988	0.008	1
Depression-PRS_pT_0.05	gICVF-AF	CIDI depression	5.88401e-05	0.00027076	0.217	0.828	0.566	0.001	0.997	0.995	0.004	1
Depression-PRS_pT_0.05	ICVF in SLF	CIDI depression	0.000177246	0.000309094	0.573	0.566	0.566	0.002	0.996	0.993	0.004	1
Depression-PRS_pT_0.05	MD in ATR	CIDI depression	0.000484159	0.000330448	1.465	0.143	0.143	0.005	0.997	0.994	0.006	1
Depression-PRS_pT_0.05	gICVF-AF	PHQ9.Severity	9.49771e-05	0.000226701	0.419	0.675	0.022	0.001	1	1.001	abs < 0.001	1
Depression-PRS_pT_0.05	ICVF in SLF	PHQ9.Severity	0.000258176	0.000263127	0.981	0.327	0.143	0.003	0.999	0.998	0.002	1
Depression-PRS_pT_0.05	MD in ATR	PHQ9.Severity	0.000554716	0.000329838	1.682	0.093	0.143	0.006	0.992	0.987	0.009	1
Depression-PRS_pT_0.1	gICVF-AF	Severity of depression (CIDI)	0.000198043	0.000222622	0.89	0.374	0.953	0.002	0.994	0.989	0.006	1
Depression-PRS_pT_0.1	ICVF in SLF	Severity of depression (CIDI)	0.000179223	0.000245241	0.731	0.465	0.953	0.001	0.992	0.986	0.006	1
Depression-PRS_pT_0.1	MD in ATR	Severity of depression (CIDI)	0.000421572	0.000278599	1.513	0.13	0.953	0.004	0.994	0.99	0.008	1
Depression-PRS_pT_0.1	gICVF-AF	Current depressive symptoms	1.32706e-05	0.000225009	0.059	0.953	0.953	abs < 0.001	0.998	0.996	0.003	1
Depression-PRS_pT_0.1	ICVF in SLF	Current depressive symptoms	0.00029324	0.000269081	1.09	0.276	0.584	0.003	0.997	0.995	0.003	1
Depression-PRS_pT_0.1	MD in ATR	Current depressive symptoms	0.00106404	0.000390823	2.723	0.006	0.584	0.012	0.993	0.988	0.008	1
Depression-PRS_pT_0.1	gICVF-AF	CIDI depression	5.37343e-05	0.000268751	0.2	0.842	0.584	abs < 0.001	0.998	0.996	0.003	1
Depression-PRS_pT_0.1	ICVF in SLF	CIDI depression	0.000172454	0.00031498	0.548	0.584	0.584	0.002	0.997	0.994	0.004	1
Depression-PRS_pT_0.1	MD in ATR	CIDI depression	0.000485368	0.000331129	1.466	0.143	0.143	0.004	0.997	0.995	0.005	1
Depression-PRS_pT_0.1	gICVF-AF	PHQ9.Severity	9.02771e-05	0.000211953	0.426	0.67	0.026	0.001	1	1.001	abs < 0.001	1
Depression-PRS_pT_0.1	ICVF in SLF	PHQ9.Severity	0.000251218	0.000257262	0.977	0.329	0.143	0.003	0.999	0.999	0.002	1
Depression-PRS_pT_0.1	MD in ATR	PHQ9.Severity	0.000524314	0.000323618	1.62	0.105	0.143	0.006	0.992	0.986	0.009	1
Depression-PRS_pT_0.5	gICVF-AF	Severity of depression (CIDI)	0.00017939	0.000200547	0.895	0.371	0.945	0.001	0.993	0.988	0.006	1
Depression-PRS_pT_0.5	ICVF in SLF	Severity of depression (CIDI)	0.000163101	0.000214941	0.759	0.448	0.945	0.001	0.992	0.985	0.006	1
Depression-PRS_pT_0.5	MD in ATR	Severity of depression (CIDI)	0.000486632	0.000295839	1.645	0.1	0.945	0.004	0.993	0.989	0.008	1
Depression-PRS_pT_0.5	gICVF-AF	Current depressive symptoms	1.41019e-05	0.000205116	0.069	0.945	0.945	abs < 0.001	0.997	0.995	0.003	1
Depression-PRS_pT_0.5	ICVF in SLF	Current depressive symptoms	0.000270121	0.000247675	1.091	0.275	0.546	0.003	0.997	0.994	0.003	1
Depression-PRS_pT_0.5	MD in ATR	Current depressive symptoms	0.00108363	0.00039262	2.76	0.006	0.546	0.011	0.992	0.987	0.008	1
Depression-PRS_pT_0.5	gICVF-AF	CIDI depression	5.40248e-05	0.000205378	0.263	0.793	0.546	abs < 0.001	0.997	0.995	0.004	1
Depression-PRS_pT_0.5	ICVF in SLF	CIDI depression	0.000149721	0.000247812	0.604	0.546	0.546	0.001	0.996	0.992	0.004	1
Depression-PRS_pT_0.5	MD in ATR	CIDI depression	0.000461361	0.000322204	1.432	0.152	0.133	0.004	0.996	0.993	0.006	1
Depression-PRS_pT_0.5	gICVF-AF	PHQ9.Severity	8.15778e-05	0.000186475	0.437	0.662	0.023	0.001	1	1	abs < 0.001	1
Depression-PRS_pT_0.5	ICVF in SLF	PHQ9.Severity	0.000220153	0.000227168	0.969	0.332	0.152	0.002	0.998	0.997	0.002	1
Depression-PRS_pT_0.5	MD in ATR	PHQ9.Severity	0.000606176	0.000338385	1.791	0.073	0.133	0.006	0.992	0.985	0.009	1
Depression-PRS_pT_1	gICVF-AF	Severity of depression (CIDI)	0.000186302	0.000208906	0.892	0.373	0.946	0.002	0.993	0.988	0.006	1
Depression-PRS_pT_1	ICVF in SLF	Severity of depression (CIDI)	0.000163337	0.000215996	0.756	0.45	0.946	0.001	0.992	0.985	0.006	1
Depression-PRS_pT_1	MD in ATR	Severity of depression (CIDI)	0.000504193	0.000300884	1.676	0.094	0.946	0.004	0.993	0.989	0.008	1
Depression-PRS_pT_1	gICVF-AF	Current depressive symptoms	1.42529e-05	0.000209144	0.068	0.946	0.946	abs < 0.001	0.997	0.995	0.003	1
Depression-PRS_pT_1	ICVF in SLF	Current depressive symptoms	0.000269653	0.000245808	1.097	0.273	0.544	0.003	0.997	0.994	0.003	1
Depression-PRS_pT_1	MD in ATR	Current depressive symptoms	0.0011107	0.000396261	2.803	0.005	0.544	0.012	0.992	0.987	0.008	1
Depression-PRS_pT_1	gICVF-AF	CIDI depression	5.41729e-05	0.000213527	0.254	0.8	0.544	abs < 0.001	0.997	0.995	0.004	1
Depression-PRS_pT_1	ICVF in SLF	CIDI depression	0.000147294	0.000242852	0.607	0.544	0.544	0.001	0.996	0.993	0.004	1
Depression-PRS_pT_1	MD in ATR	CIDI depression	0.000479625	0.000329213	1.457	0.145	0.125	0.004	0.996	0.993	0.006	1
Depression-PRS_pT_1	gICVF-AF	PHQ9.Severity	8.35662e-05	0.000196077	0.426	0.67	0.02	0.001	1	1	abs < 0.001	1
Depression-PRS_pT_1	ICVF in SLF	PHQ9.Severity	0.000220877	0.000228211	0.968	0.333	0.145	0.002	0.998	0.997	0.002	1
Depression-PRS_pT_1	MD in ATR	PHQ9.Severity	0.000629206	0.000342974	1.835	0.067	0.125	0.006	0.991	0.985	0.009	1
