# Supplementary material for: A phenome-wide association and Mendelian Randomisation study of polygenic risk for depression in UK Biobank
Source: Nat Commun. 2020 May 8;11:2301. doi: 10.1038/s41467-020-16022-0 (PMC7210889; doi:10.1038/s41467-020-16022-0)
Supplement: Supplementary file 10 — Supplementary Data 9 [file 41467_2020_16022_MOESM10_ESM.xlsx]

## Sheet: Sheet1
Category	Phenotype	PRS_pT_1			PRS_pT_0.5			PRS_pT_0.1			PRS_pT_0.05			PRS_pT_0.01			PRS_pT_0.005			#NAME?			PRS_pT_0.0005
		Beta	p.value	p.corrected	Beta	p.value	p.corrected	Beta	p.value	p.corrected	Beta	p.value	p.corrected	Beta	p.value	p.corrected	Beta	p.value	p.corrected	Beta	p.value	p.corrected	Beta	p.value	p.corrected
Mental health	Probable depression	0.081 (5.91e-02)	0.172595	0.95492	0.084 (5.91e-02)	0.153506	0.921211	0.096 (5.85e-02)	0.101959	0.826453	0.098 (5.82e-02)	0.0934001	0.801346	0.109 (5.80e-02)	0.0605731	0.61708	0.09 (5.82e-02)	0.121652	0.859991	0.086 (5.82e-02)	0.141302	0.921211	0.09 (5.81e-02)	0.122767	0.859991
Mental health	Broad depression	0.027 (4.13e-02)	0.508705	0.983577	0.03 (4.12e-02)	0.465935	0.983577	0.022 (4.09e-02)	0.582651	0.983577	0.038 (4.07e-02)	0.346299	0.983577	0.065 (4.08e-02)	0.113624	0.840816	0.054 (4.08e-02)	0.182115	0.983577	0.062 (4.08e-02)	0.131257	0.882999	0.039 (4.06e-02)	0.339502	0.983577
Mental health	CIDI depression	0.052 (4.97e-02)	0.295032	0.983577	0.053 (4.97e-02)	0.289121	0.983577	0.037 (4.95e-02)	0.450542	0.983577	0.044 (4.93e-02)	0.373561	0.983577	0.071 (4.93e-02)	0.151164	0.921211	0.029 (4.95e-02)	0.561105	0.983577	0.077 (4.96e-02)	0.121761	0.859991	0.056 (4.94e-02)	0.254116	0.983577
Mental health	PHQ9 Severity	0.046 (1.80e-02)	0.0108868	0.2578	0.045 (1.80e-02)	0.0129511	0.294887	0.039 (1.80e-02)	0.0289554	0.460288	0.042 (1.80e-02)	0.019895	0.406132	0.048 (1.80e-02)	0.00838531	0.241378	0.041 (1.81e-02)	0.0240447	0.432582	0.04 (1.82e-02)	0.0271325	0.458926	0.02 (1.82e-02)	0.261762	0.983577
Mental health	CIDI MD Severity	0.032 (1.79e-02)	0.0773379	0.738452	0.031 (1.78e-02)	0.0831209	0.764204	0.034 (1.78e-02)	0.0566488	0.591826	0.036 (1.78e-02)	0.0415666	0.546832	0.031 (1.78e-02)	0.0836506	0.764204	0.029 (1.79e-02)	0.10674	0.826453	0.041 (1.80e-02)	0.022955	0.432582	0.034 (1.80e-02)	0.0558917	0.591826
Mental health	Depression affective symptoms	0.061 (1.78e-02)	0.000678639	0.0365231	0.06 (1.78e-02)	0.000751433	0.0370707	0.061 (1.78e-02)	0.000547002	0.0359806	0.065 (1.78e-02)	0.00024499	0.0339402	0.063 (1.78e-02)	0.000369551	0.0359806	0.062 (1.79e-02)	0.000532719	0.0359806	0.066 (1.80e-02)	0.000248483	0.0339402	0.048 (1.80e-02)	0.00802173	0.241378
Mental health	Depression cognitive symptoms	0.03 (1.84e-02)	0.098303	0.810841	0.027 (1.83e-02)	0.140318	0.921211	0.027 (1.83e-02)	0.143356	0.921211	0.023 (1.83e-02)	0.213566	0.983577	0.035 (1.83e-02)	0.054878	0.591826	0.022 (1.84e-02)	0.238538	0.983577	0.024 (1.85e-02)	0.20128	0.983577	1.13e-04 (1.85e-02)	0.995137	0.998079
Mental health	Depression somatic symptoms	0.03 (1.76e-02)	0.0839076	0.764204	0.03 (1.76e-02)	0.0910914	0.793031	0.025 (1.76e-02)	0.157028	0.921211	0.025 (1.76e-02)	0.162165	0.923093	0.022 (1.76e-02)	0.206079	0.983577	0.016 (1.76e-02)	0.365021	0.983577	0.023 (1.78e-02)	0.188509	0.983577	0.016 (1.78e-02)	0.355875	0.983577
Mental health	Depressive symptoms (current, PHQ4)	0.04 (1.81e-02)	0.025879	0.450599	0.038 (1.80e-02)	0.0370675	0.535219	0.038 (1.80e-02)	0.0353265	0.522832	0.035 (1.80e-02)	0.0486739	0.576299	0.034 (1.80e-02)	0.0569833	0.591826	0.029 (1.81e-02)	0.112126	0.840232	0.014 (1.82e-02)	0.433925	0.983577	8.23e-05 (1.82e-02)	0.996393	0.998079
Mental health	Loneliness	0.001 (1.97e-02)	0.949187	0.983577	0.004 (1.97e-02)	0.831863	0.983577	0.01 (1.96e-02)	0.599642	0.983577	0.015 (1.96e-02)	0.429118	0.983577	0.013 (1.95e-02)	0.495338	0.983577	0.006 (1.96e-02)	0.749652	0.983577	0.009 (1.98e-02)	0.634898	0.983577	0.004 (1.98e-02)	0.847086	0.983577
Mental health	Neuroticism	-0.007 (1.12e-01)	0.947501	0.983577	-0.016 (1.12e-01)	0.887969	0.983577	-0.042 (1.12e-01)	0.706771	0.983577	-0.109 (1.11e-01)	0.326152	0.983577	-0.163 (1.12e-01)	0.143184	0.921211	-0.125 (1.12e-01)	0.264541	0.983577	-0.203 (1.12e-01)	0.0695531	0.675007	-0.229 (1.12e-01)	0.0411908	0.546832
Mental health	Total bipolar disorder manifestations	0.059 (1.84e-02)	0.00123591	0.0487774	0.06 (1.84e-02)	0.00106213	0.0471143	0.037 (1.83e-02)	0.0414668	0.546832	0.04 (1.83e-02)	0.0282346	0.460288	0.034 (1.83e-02)	0.0625419	0.61708	0.027 (1.84e-02)	0.149431	0.921211	0.022 (1.85e-02)	0.22926	0.983577	0.027 (1.85e-02)	0.14641	0.921211
Mental health	General anxiety disorder Severity	0.029 (1.82e-02)	0.106158	0.826453	0.028 (1.82e-02)	0.123478	0.859991	0.021 (1.82e-02)	0.256286	0.983577	0.029 (1.82e-02)	0.106829	0.826453	0.026 (1.82e-02)	0.157928	0.921211	0.03 (1.82e-02)	0.0976996	0.810841	0.025 (1.84e-02)	0.1719	0.95492	0.011 (1.83e-02)	0.552542	0.983577
Mental health	General anxiety disorder ever	0.031 (8.15e-02)	0.704331	0.983577	0.025 (8.15e-02)	0.761707	0.983577	-0.039 (8.11e-02)	0.630196	0.983577	-0.008 (8.13e-02)	0.921671	0.983577	0.045 (8.03e-02)	0.579089	0.983577	-0.028 (8.05e-02)	0.724831	0.983577	0.006 (8.06e-02)	0.939664	0.983577	-0.043 (8.02e-02)	0.593459	0.983577
Mental health	Addiction ever (self-reported)	-0.074 (8.69e-02)	0.39472	0.983577	-0.068 (8.67e-02)	0.432936	0.983577	-0.072 (8.65e-02)	0.402723	0.983577	-0.035 (8.61e-02)	0.68529	0.983577	-0.014 (8.58e-02)	0.87193	0.983577	-0.041 (8.63e-02)	0.63099	0.983577	-0.066 (8.70e-02)	0.449312	0.983577	-0.104 (8.72e-02)	0.231722	0.983577
Mental health	PTSD check list score	0.05 (1.80e-02)	0.00585343	0.192513	0.047 (1.80e-02)	0.00856238	0.241378	0.047 (1.79e-02)	0.00901215	0.242509	0.044 (1.79e-02)	0.0134634	0.295197	0.039 (1.80e-02)	0.030323	0.460288	0.027 (1.80e-02)	0.128757	0.876137	0.022 (1.81e-02)	0.216571	0.983577	0.01 (1.81e-02)	0.584481	0.983577
Mental health	Post-traumatic stress disorder (PTSD)	0.032 (9.46e-02)	0.73831	0.983577	0.019 (9.45e-02)	0.83816	0.983577	-0.016 (9.39e-02)	0.865717	0.983577	0.028 (9.33e-02)	0.762704	0.983577	-0.046 (9.32e-02)	0.618406	0.983577	-0.054 (9.35e-02)	0.565529	0.983577	0.011 (9.41e-02)	0.905485	0.983577	0.019 (9.39e-02)	0.837973	0.983577
Mental health	Self harm ever	-0.048 (1.11e-01)	0.666614	0.983577	-0.032 (1.11e-01)	0.771678	0.983577	-0.038 (1.11e-01)	0.729409	0.983577	-0.03 (1.10e-01)	0.783904	0.983577	-0.145 (1.10e-01)	0.184872	0.983577	-0.109 (1.10e-01)	0.323132	0.983577	-0.025 (1.10e-01)	0.82287	0.983577	-0.065 (1.10e-01)	0.557953	0.983577
Mental health	Not worth living	0.047 (4.33e-02)	0.275875	0.983577	0.052 (4.33e-02)	0.228168	0.983577	0.046 (4.31e-02)	0.282596	0.983577	0.054 (4.30e-02)	0.210726	0.983577	0.03 (4.29e-02)	0.485071	0.983577	0.006 (4.28e-02)	0.896443	0.983577	0.057 (4.31e-02)	0.185416	0.983577	0.036 (4.30e-02)	0.398815	0.983577
Mental health	Subjective well-being	-0.015 (1.86e-02)	0.43065	0.983577	-0.013 (1.86e-02)	0.490976	0.983577	-0.017 (1.85e-02)	0.366819	0.983577	-0.013 (1.85e-02)	0.467027	0.983577	-0.009 (1.85e-02)	0.616209	0.983577	-0.012 (1.86e-02)	0.5093	0.983577	-0.008 (1.87e-02)	0.67944	0.983577	-0.005 (1.87e-02)	0.769856	0.983577
Mental health	Health satisfaction	0.01 (1.86e-02)	0.58611	0.983577	0.01 (1.86e-02)	0.577279	0.983577	0.013 (1.86e-02)	0.479903	0.983577	0.01 (1.85e-02)	0.591091	0.983577	0.003 (1.86e-02)	0.864564	0.983577	0.005 (1.86e-02)	0.797501	0.983577	-0.014 (1.87e-02)	0.439648	0.983577	-0.012 (1.87e-02)	0.506393	0.983577
Mental health	Financial situation satisfaction	0.014 (1.84e-02)	0.437677	0.983577	0.016 (1.83e-02)	0.390356	0.983577	0.008 (1.83e-02)	0.661194	0.983577	-0.002 (1.83e-02)	0.922716	0.983577	-0.018 (1.83e-02)	0.327755	0.983577	-0.011 (1.83e-02)	0.556136	0.983577	0.008 (1.85e-02)	0.645791	0.983577	-0.001 (1.84e-02)	0.94668	0.983577
Mental health	Sum of psychiatric conditions	0.064 (1.81e-02)	0.000451093	0.0359806	0.062 (1.81e-02)	0.000629523	0.0365231	0.059 (1.81e-02)	0.00111419	0.0471143	0.068 (1.81e-02)	0.000163943	0.0339402	0.072 (1.81e-02)	6.54772e-05	0.0339402	0.066 (1.82e-02)	0.000286657	0.0339402	0.053 (1.83e-02)	0.0035558	0.123825	0.044 (1.83e-02)	0.0167267	0.353649
Lifestyle measure	Easy to get up in the morning	0.001 (1.81e-02)	0.963226	0.984853	0.005 (1.81e-02)	0.787036	0.983577	-0.017 (1.81e-02)	0.336968	0.983577	-0.013 (1.80e-02)	0.473259	0.983577	0.001 (1.81e-02)	0.94941	0.983577	0.006 (1.81e-02)	0.760647	0.983577	0.001 (1.82e-02)	0.960348	0.984853	0.012 (1.82e-02)	0.500541	0.983577
Lifestyle measure	Sleep too much	-0.1 (7.95e-02)	0.206491	0.983577	-0.086 (7.92e-02)	0.278366	0.983577	-0.148 (7.91e-02)	0.0617275	0.61708	-0.134 (7.86e-02)	0.0881542	0.781386	-0.153 (7.88e-02)	0.0514529	0.587965	-0.202 (7.86e-02)	0.0101604	0.256629	-0.204 (7.95e-02)	0.0104039	0.256629	-0.235 (8.02e-02)	0.00341233	0.123825
Lifestyle measure	Sleep any problem	0.008 (1.85e-02)	0.655106	0.983577	0.008 (1.85e-02)	0.67588	0.983577	0.003 (1.84e-02)	0.86425	0.983577	0.004 (1.84e-02)	0.848234	0.983577	0.012 (1.84e-02)	0.502004	0.983577	0.006 (1.85e-02)	0.748432	0.983577	0.01 (1.86e-02)	0.59763	0.983577	-0.004 (1.86e-02)	0.825077	0.983577
Lifestyle measure	Ever smoked	-0.087 (3.86e-02)	0.0241135	0.432582	-0.088 (3.85e-02)	0.0228242	0.432582	-0.06 (3.84e-02)	0.115776	0.846167	-0.054 (3.84e-02)	0.161267	0.923093	-0.055 (3.84e-02)	0.154034	0.921211	-0.046 (3.85e-02)	0.236836	0.983577	0.017 (3.87e-02)	0.662829	0.983577	0.015 (3.87e-02)	0.707447	0.983577
Lifestyle measure	Smoking status	-0.038 (1.86e-02)	0.0394977	0.546832	-0.036 (1.86e-02)	0.0517488	0.587965	-0.02 (1.86e-02)	0.285208	0.983577	-0.014 (1.85e-02)	0.450997	0.983577	-0.019 (1.86e-02)	0.305647	0.983577	-0.02 (1.86e-02)	0.280269	0.983577	0.01 (1.87e-02)	0.584141	0.983577	0.007 (1.87e-02)	0.718853	0.983577
Lifestyle measure	Past tobacco smoking	0.038 (1.89e-02)	0.0431824	0.555738	0.038 (1.89e-02)	0.0456157	0.564253	0.029 (1.88e-02)	0.128293	0.876137	0.024 (1.88e-02)	0.207686	0.983577	0.024 (1.88e-02)	0.210139	0.983577	0.016 (1.89e-02)	0.401386	0.983577	-0.014 (1.90e-02)	0.457021	0.983577	-0.015 (1.90e-02)	0.419431	0.983577
Physical measure	Overall health rating	0.005 (1.86e-02)	0.803461	0.983577	0.006 (1.86e-02)	0.734705	0.983577	0.007 (1.85e-02)	0.694746	0.983577	0.007 (1.85e-02)	0.713008	0.983577	-0.009 (1.86e-02)	0.644062	0.983577	0.002 (1.86e-02)	0.914886	0.983577	-0.017 (1.87e-02)	0.351412	0.983577	-0.009 (1.87e-02)	0.615645	0.983577
Physical measure	Long standing illness, disability or infirmity	0.01 (4.33e-02)	0.812643	0.983577	0.004 (4.33e-02)	0.92622	0.983577	0.032 (4.31e-02)	0.461002	0.983577	0.046 (4.31e-02)	0.286885	0.983577	0.086 (4.31e-02)	0.0457503	0.564253	0.061 (4.31e-02)	0.155737	0.921211	0.017 (4.34e-02)	0.696679	0.983577	-0.001 (4.33e-02)	0.989054	0.997478
Physical measure	Weight change compared with 1 year ago	-0.005 (1.89e-02)	0.792351	0.983577	-0.003 (1.89e-02)	0.882874	0.983577	0.009 (1.88e-02)	0.643873	0.983577	0.003 (1.88e-02)	0.888225	0.983577	0.01 (1.88e-02)	0.604944	0.983577	0.018 (1.89e-02)	0.337567	0.983577	0.019 (1.90e-02)	0.320698	0.983577	0.031 (1.90e-02)	0.0986157	0.810841
Physical measure	Ever pain last month	-0.005 (3.83e-02)	0.89951	0.983577	-0.012 (3.83e-02)	0.746859	0.983577	-0.026 (3.82e-02)	0.497464	0.983577	-0.004 (3.81e-02)	0.917311	0.983577	0.009 (3.81e-02)	0.809427	0.983577	0.034 (3.82e-02)	0.380343	0.983577	0.025 (3.85e-02)	0.516343	0.983577	0.016 (3.84e-02)	0.678507	0.983577
Physical measure	Ever vascular heart problem diagnosed	0.018 (4.62e-02)	0.693123	0.983577	0.022 (4.62e-02)	0.641223	0.983577	0.024 (4.61e-02)	0.604169	0.983577	0.041 (4.60e-02)	0.372228	0.983577	0.021 (4.61e-02)	0.650114	0.983577	0.016 (4.62e-02)	0.722187	0.983577	-0.022 (4.64e-02)	0.641873	0.983577	-0.034 (4.64e-02)	0.465355	0.983577
Physical measure	Medication for pain relief, constipation or heartburn	0.009 (3.97e-02)	0.823909	0.983577	0.014 (3.96e-02)	0.730064	0.983577	-0.006 (3.95e-02)	0.888693	0.983577	-0.014 (3.94e-02)	0.714444	0.983577	-0.027 (3.95e-02)	0.487568	0.983577	-0.024 (3.96e-02)	0.541129	0.983577	-0.024 (3.98e-02)	0.545809	0.983577	-0.068 (3.97e-02)	0.0884339	0.781386
Physical measure	Body Mass Index	0.005 (1.88e-02)	0.790128	0.983577	0.003 (1.88e-02)	0.871622	0.983577	-0.006 (1.87e-02)	0.730031	0.983577	0.004 (1.87e-02)	0.84664	0.983577	0.003 (1.87e-02)	0.886256	0.983577	0.01 (1.87e-02)	0.600946	0.983577	0.012 (1.89e-02)	0.518582	0.983577	0.011 (1.88e-02)	0.562863	0.983577
Physical measure	Arm fat percentage (left)	-0.005 (1.37e-02)	0.711631	0.983577	-0.006 (1.37e-02)	0.638759	0.983577	-0.012 (1.37e-02)	0.362915	0.983577	-0.007 (1.37e-02)	0.622763	0.983577	-0.003 (1.37e-02)	0.844119	0.983577	0.005 (1.37e-02)	0.742119	0.983577	0.004 (1.38e-02)	0.760118	0.983577	0.008 (1.38e-02)	0.580844	0.983577
Physical measure	Arm fat percentage (right)	-0.002 (1.38e-02)	0.878527	0.983577	-0.003 (1.38e-02)	0.828758	0.983577	-0.008 (1.38e-02)	0.572369	0.983577	-0.002 (1.37e-02)	0.879338	0.983577	-0.001 (1.38e-02)	0.948983	0.983577	0.005 (1.38e-02)	0.743698	0.983577	0.005 (1.39e-02)	0.740731	0.983577	0.009 (1.38e-02)	0.508087	0.983577
Physical measure	Arm fat mass (left)	0.005 (1.86e-02)	0.785405	0.983577	0.003 (1.86e-02)	0.868504	0.983577	-0.006 (1.85e-02)	0.749233	0.983577	0.005 (1.85e-02)	0.788761	0.983577	0.006 (1.85e-02)	0.759558	0.983577	0.01 (1.86e-02)	0.582465	0.983577	0.014 (1.87e-02)	0.462162	0.983577	0.018 (1.87e-02)	0.340497	0.983577
Physical measure	Arm fat mass (right)	0.009 (1.86e-02)	0.611381	0.983577	0.008 (1.86e-02)	0.682169	0.983577	-0.001 (1.86e-02)	0.950348	0.983577	0.01 (1.85e-02)	0.584757	0.983577	0.009 (1.86e-02)	0.636987	0.983577	0.013 (1.86e-02)	0.498317	0.983577	0.015 (1.87e-02)	0.41683	0.983577	0.02 (1.87e-02)	0.278826	0.983577
Physical measure	Trunk fat percentage	-0.008 (1.72e-02)	0.647845	0.983577	-0.01 (1.71e-02)	0.551823	0.983577	-0.013 (1.71e-02)	0.452651	0.983577	-0.011 (1.71e-02)	0.503192	0.983577	-0.009 (1.71e-02)	0.613436	0.983577	-0.002 (1.71e-02)	0.923773	0.983577	-0.007 (1.72e-02)	0.67732	0.983577	-1.45e-04 (1.72e-02)	0.993284	0.998079
Physical measure	Trunk fat mass	0.002 (1.90e-02)	0.903958	0.983577	-3.37e-04 (1.89e-02)	0.985815	0.995908	-0.005 (1.89e-02)	0.78249	0.983577	0.001 (1.89e-02)	0.966758	0.986402	-0.003 (1.89e-02)	0.8797	0.983577	0.003 (1.89e-02)	0.866848	0.983577	-0.003 (1.90e-02)	0.866577	0.983577	0.005 (1.90e-02)	0.779019	0.983577
Physical measure	Body fat percentage	-0.007 (1.39e-02)	0.59698	0.983577	-0.009 (1.39e-02)	0.501635	0.983577	-0.013 (1.39e-02)	0.365801	0.983577	-0.008 (1.38e-02)	0.55879	0.983577	-0.004 (1.39e-02)	0.784296	0.983577	0.002 (1.39e-02)	0.887577	0.983577	-0.001 (1.40e-02)	0.954548	0.984481	0.004 (1.39e-02)	0.801526	0.983577
Physical measure	Whole body fat mass	0.004 (1.84e-02)	0.831314	0.983577	0.001 (1.84e-02)	0.947649	0.983577	-0.005 (1.84e-02)	0.772685	0.983577	0.004 (1.84e-02)	0.839993	0.983577	0.005 (1.84e-02)	0.785648	0.983577	0.01 (1.84e-02)	0.580723	0.983577	0.007 (1.85e-02)	0.68958	0.983577	0.013 (1.85e-02)	0.473775	0.983577
Physical measure	Leg fat percentage (left)	-0.002 (9.01e-03)	0.791945	0.983577	-0.003 (9.00e-03)	0.711713	0.983577	-0.007 (8.98e-03)	0.468286	0.983577	-0.001 (8.97e-03)	0.905033	0.983577	0.002 (8.98e-03)	0.844728	0.983577	0.006 (8.99e-03)	0.513609	0.983577	0.006 (9.04e-03)	0.501391	0.983577	0.006 (9.04e-03)	0.474695	0.983577
Physical measure	Leg fat percentage (right)	-0.002 (9.45e-03)	0.867178	0.983577	-0.003 (9.44e-03)	0.759163	0.983577	-0.007 (9.42e-03)	0.472707	0.983577	-0.001 (9.41e-03)	0.935342	0.983577	0.003 (9.42e-03)	0.767302	0.983577	0.007 (9.43e-03)	0.480445	0.983577	0.005 (9.49e-03)	0.605701	0.983577	0.005 (9.48e-03)	0.59234	0.983577
Physical measure	Leg fat mass (left)	0.007 (1.54e-02)	0.630742	0.983577	0.005 (1.54e-02)	0.724563	0.983577	-0.001 (1.53e-02)	0.960583	0.984853	0.009 (1.53e-02)	0.571337	0.983577	0.012 (1.53e-02)	0.436661	0.983577	0.014 (1.54e-02)	0.351356	0.983577	0.016 (1.55e-02)	0.291028	0.983577	0.018 (1.54e-02)	0.249862	0.983577
Physical measure	Leg fat mass (right)	0.009 (1.56e-02)	0.57911	0.983577	0.006 (1.55e-02)	0.684145	0.983577	-0.001 (1.55e-02)	0.947577	0.983577	0.009 (1.55e-02)	0.548248	0.983577	0.013 (1.55e-02)	0.396234	0.983577	0.015 (1.55e-02)	0.319907	0.983577	0.016 (1.56e-02)	0.292505	0.983577	0.017 (1.56e-02)	0.266379	0.983577
white matter microstructure	g.FA.Total	-0.008 (1.88e-02)	0.674876	0.983577	-0.009 (1.88e-02)	0.626211	0.983577	-0.015 (1.87e-02)	0.433552	0.983577	-0.006 (1.88e-02)	0.764158	0.983577	-0.012 (1.88e-02)	0.524452	0.983577	-0.012 (1.89e-02)	0.516032	0.983577	-0.019 (1.90e-02)	0.314323	0.983577	-0.012 (1.90e-02)	0.514338	0.983577
white matter microstructure	g.FA.Association fibres	-0.001 (1.88e-02)	0.939184	0.983577	-0.003 (1.87e-02)	0.869128	0.983577	-0.01 (1.86e-02)	0.609863	0.983577	-0.002 (1.87e-02)	0.935856	0.983577	-0.012 (1.88e-02)	0.534905	0.983577	-0.012 (1.88e-02)	0.51119	0.983577	-0.018 (1.89e-02)	0.349296	0.983577	-0.012 (1.89e-02)	0.514876	0.983577
white matter microstructure	g.FA.Thalamic radiations	0.001 (1.91e-02)	0.97009	0.986759	0.001 (1.90e-02)	0.971925	0.986906	-0.006 (1.90e-02)	0.735991	0.983577	0.002 (1.90e-02)	0.928596	0.983577	-0.001 (1.91e-02)	0.95015	0.983577	0.001 (1.91e-02)	0.962517	0.984853	-0.009 (1.93e-02)	0.647317	0.983577	-0.004 (1.92e-02)	0.8176	0.983577
white matter microstructure	g.MD.Total	0.003 (1.76e-02)	0.873098	0.983577	0.003 (1.76e-02)	0.881143	0.983577	0.006 (1.75e-02)	0.735561	0.983577	0.004 (1.76e-02)	0.824981	0.983577	-0.002 (1.76e-02)	0.918786	0.983577	-0.005 (1.77e-02)	0.784054	0.983577	-0.002 (1.78e-02)	0.926465	0.983577	0.001 (1.78e-02)	0.953483	0.984481
white matter microstructure	g.MD.Association fibres	0.007 (1.81e-02)	0.690232	0.983577	0.008 (1.81e-02)	0.668805	0.983577	0.012 (1.80e-02)	0.51419	0.983577	0.007 (1.81e-02)	0.689554	0.983577	-4.52e-04 (1.81e-02)	0.980079	0.991806	-0.003 (1.82e-02)	0.884023	0.983577	0.002 (1.83e-02)	0.897361	0.983577	0.005 (1.83e-02)	0.778865	0.983577
white matter microstructure	g.MD.Thalamic radiations	-0.007 (1.67e-02)	0.695084	0.983577	-0.007 (1.67e-02)	0.672308	0.983577	-0.003 (1.66e-02)	0.849155	0.983577	-0.002 (1.67e-02)	0.90064	0.983577	-0.007 (1.67e-02)	0.679653	0.983577	-0.01 (1.68e-02)	0.545549	0.983577	-0.01 (1.69e-02)	0.568626	0.983577	-0.008 (1.69e-02)	0.647301	0.983577
white matter microstructure	g.ICVF.Association fibres	-0.004 (1.89e-02)	0.822576	0.983577	-0.004 (1.88e-02)	0.835603	0.983577	-0.019 (1.88e-02)	0.31219	0.983577	-0.015 (1.88e-02)	0.422127	0.983577	-0.008 (1.89e-02)	0.689433	0.983577	-0.007 (1.89e-02)	0.730879	0.983577	-0.014 (1.90e-02)	0.467135	0.983577	-0.011 (1.90e-02)	0.570356	0.983577
white matter microstructure	FA.Inferior longitudinal fasciculus	-0.001 (1.88e-02)	0.942925	0.983577	-0.002 (1.88e-02)	0.91341	0.983577	-0.009 (1.87e-02)	0.623774	0.983577	-0.005 (1.88e-02)	0.790969	0.983577	-0.006 (1.88e-02)	0.733225	0.983577	-0.004 (1.89e-02)	0.843463	0.983577	-0.007 (1.90e-02)	0.712919	0.983577	-0.006 (1.90e-02)	0.752981	0.983577
white matter microstructure	FA.Posterior thalamic radiation	0.016 (1.87e-02)	0.405923	0.983577	0.014 (1.87e-02)	0.445523	0.983577	0.005 (1.86e-02)	0.77422	0.983577	0.009 (1.87e-02)	0.64436	0.983577	-0.001 (1.87e-02)	0.968074	0.986402	0.001 (1.88e-02)	0.941056	0.983577	-0.001 (1.89e-02)	0.957138	0.984853	0.002 (1.89e-02)	0.935997	0.983577
white matter microstructure	FA.Superior longitudinal fasciculus	-0.003 (1.87e-02)	0.893671	0.983577	-0.004 (1.87e-02)	0.847417	0.983577	-0.013 (1.86e-02)	0.488524	0.983577	-0.001 (1.87e-02)	0.936173	0.983577	-0.004 (1.87e-02)	0.822385	0.983577	-0.001 (1.88e-02)	0.942698	0.983577	-0.007 (1.89e-02)	0.711508	0.983577	-0.005 (1.89e-02)	0.798656	0.983577
white matter microstructure	FA.Forceps major	-0.022 (1.92e-02)	0.250125	0.983577	-0.021 (1.92e-02)	0.264314	0.983577	-0.03 (1.91e-02)	0.112057	0.840232	-0.028 (1.92e-02)	0.149675	0.921211	-0.009 (1.92e-02)	0.638025	0.983577	1.50e-04 (1.93e-02)	0.993821	0.998079	0.003 (1.94e-02)	0.857555	0.983577	0.003 (1.94e-02)	0.86184	0.983577
white matter microstructure	FA.Forceps minor	-0.024 (1.87e-02)	0.191554	0.983577	-0.023 (1.87e-02)	0.214959	0.983577	-0.026 (1.86e-02)	0.158722	0.921211	-0.023 (1.86e-02)	0.227288	0.983577	-0.014 (1.87e-02)	0.455191	0.983577	-0.003 (1.88e-02)	0.856554	0.983577	-0.026 (1.89e-02)	0.167672	0.945351	-0.021 (1.89e-02)	0.257545	0.983577
white matter microstructure	MD.Anterior thalamic radiation	0.002 (1.67e-02)	0.92158	0.983577	-0.001 (1.67e-02)	0.930178	0.983577	0.006 (1.66e-02)	0.734833	0.983577	0.001 (1.66e-02)	0.94341	0.983577	-0.005 (1.67e-02)	0.780295	0.983577	-0.008 (1.67e-02)	0.648395	0.983577	-0.006 (1.68e-02)	0.722724	0.983577	-0.006 (1.68e-02)	0.702731	0.983577
white matter microstructure	MD.Cingulate gyrus part of cingulum	-0.009 (1.74e-02)	0.611255	0.983577	-0.011 (1.74e-02)	0.508161	0.983577	-0.01 (1.73e-02)	0.581632	0.983577	-0.01 (1.73e-02)	0.557657	0.983577	-0.014 (1.74e-02)	0.416246	0.983577	-0.009 (1.74e-02)	0.603047	0.983577	-0.003 (1.75e-02)	0.86457	0.983577	-0.007 (1.75e-02)	0.670849	0.983577
white matter microstructure	MD.Inferior fronto-occipital fasciculus	0.012 (1.77e-02)	0.483922	0.983577	0.011 (1.77e-02)	0.515905	0.983577	0.018 (1.76e-02)	0.305616	0.983577	0.02 (1.76e-02)	0.254411	0.983577	0.013 (1.77e-02)	0.452137	0.983577	0.01 (1.77e-02)	0.567681	0.983577	0.005 (1.79e-02)	0.766264	0.983577	0.008 (1.78e-02)	0.655421	0.983577
white matter microstructure	MD.Superior longitudinal fasciculus	0.005 (1.80e-02)	0.796919	0.983577	0.004 (1.80e-02)	0.811065	0.983577	0.014 (1.79e-02)	0.441107	0.983577	0.011 (1.79e-02)	0.533984	0.983577	0.013 (1.80e-02)	0.483105	0.983577	0.007 (1.80e-02)	0.698773	0.983577	0.013 (1.82e-02)	0.477317	0.983577	0.015 (1.81e-02)	0.422288	0.983577
white matter microstructure	MD.Superior thalamic radiation	-0.012 (1.63e-02)	0.444554	0.983577	-0.014 (1.63e-02)	0.393858	0.983577	-0.01 (1.62e-02)	0.530468	0.983577	-0.009 (1.62e-02)	0.562684	0.983577	-0.009 (1.63e-02)	0.562165	0.983577	-0.012 (1.63e-02)	0.460117	0.983577	-0.01 (1.64e-02)	0.524661	0.983577	-0.006 (1.64e-02)	0.73435	0.983577
white matter microstructure	MD.Forceps minor	0.007 (1.80e-02)	0.678595	0.983577	0.007 (1.80e-02)	0.707186	0.983577	0.002 (1.79e-02)	0.911769	0.983577	0.008 (1.79e-02)	0.662105	0.983577	0.004 (1.80e-02)	0.821357	0.983577	-0.003 (1.81e-02)	0.87749	0.983577	0.008 (1.82e-02)	0.678735	0.983577	0.011 (1.82e-02)	0.534275	0.983577
white matter microstructure	ICVF.Acoustic radiation	-0.001 (1.87e-02)	0.97357	0.986906	4.00e-05 (1.87e-02)	0.998293	0.998293	-0.017 (1.86e-02)	0.369893	0.983577	-0.018 (1.87e-02)	0.336679	0.983577	-0.01 (1.87e-02)	0.610908	0.983577	-0.008 (1.88e-02)	0.667793	0.983577	-0.015 (1.89e-02)	0.432596	0.983577	-0.017 (1.89e-02)	0.374232	0.983577
white matter microstructure	ICVF.Cingulate gyrus part of cingulum	0.009 (1.88e-02)	0.642305	0.983577	0.01 (1.87e-02)	0.604956	0.983577	0.002 (1.87e-02)	0.926031	0.983577	0.006 (1.87e-02)	0.750948	0.983577	-0.004 (1.88e-02)	0.826452	0.983577	-0.008 (1.88e-02)	0.686526	0.983577	-0.011 (1.89e-02)	0.548524	0.983577	-0.002 (1.89e-02)	0.915226	0.983577
white matter microstructure	ICVF.Inferior fronto-occipital fasciculus	-0.004 (1.88e-02)	0.835206	0.983577	-0.003 (1.87e-02)	0.876517	0.983577	-0.02 (1.87e-02)	0.286116	0.983577	-0.017 (1.87e-02)	0.350292	0.983577	-0.009 (1.88e-02)	0.61853	0.983577	-0.008 (1.88e-02)	0.666608	0.983577	-0.016 (1.89e-02)	0.384614	0.983577	-0.016 (1.89e-02)	0.399405	0.983577
white matter microstructure	ICVF.Superior longitudinal fasciculus	-0.005 (1.89e-02)	0.788919	0.983577	-0.003 (1.89e-02)	0.863907	0.983577	-0.023 (1.88e-02)	0.22463	0.983577	-0.018 (1.88e-02)	0.343173	0.983577	-0.008 (1.89e-02)	0.678678	0.983577	-0.004 (1.90e-02)	0.82829	0.983577	-0.011 (1.91e-02)	0.55589	0.983577	-0.009 (1.90e-02)	0.629157	0.983577
white matter microstructure	ICVF.Uncinate fasciculus	0.005 (1.82e-02)	0.796866	0.983577	0.003 (1.82e-02)	0.849336	0.983577	-0.013 (1.81e-02)	0.485161	0.983577	-0.01 (1.82e-02)	0.583228	0.983577	-0.009 (1.82e-02)	0.626102	0.983577	-0.007 (1.83e-02)	0.718386	0.983577	-0.016 (1.84e-02)	0.381303	0.983577	-0.015 (1.84e-02)	0.410366	0.983577
white matter microstructure	ICVF.Forceps major	-0.018 (1.93e-02)	0.361136	0.983577	-0.017 (1.93e-02)	0.374675	0.983577	-0.024 (1.92e-02)	0.219216	0.983577	-0.023 (1.92e-02)	0.222558	0.983577	-0.003 (1.93e-02)	0.895503	0.983577	-0.004 (1.94e-02)	0.843185	0.983577	-0.001 (1.95e-02)	0.941305	0.983577	-0.006 (1.95e-02)	0.770622	0.983577
Resting-state node fluctuation amplitude	rsfMRI node amplitude N10	-0.038 (1.90e-02)	0.0470357	0.568268	-0.037 (1.90e-02)	0.0526388	0.587965	-0.041 (1.89e-02)	0.0299707	0.460288	-0.03 (1.89e-02)	0.107495	0.826453	-0.025 (1.90e-02)	0.184761	0.983577	-0.021 (1.90e-02)	0.280276	0.983577	-0.015 (1.91e-02)	0.432478	0.983577	-0.006 (1.91e-02)	0.741334	0.983577
Resting-state node fluctuation amplitude	rsfMRI node amplitude N14	-0.024 (1.86e-02)	0.200423	0.983577	-0.023 (1.86e-02)	0.213135	0.983577	-0.019 (1.85e-02)	0.301377	0.983577	-0.013 (1.85e-02)	0.482652	0.983577	-0.02 (1.86e-02)	0.272596	0.983577	-0.021 (1.87e-02)	0.257612	0.983577	-0.01 (1.88e-02)	0.60818	0.983577	-0.009 (1.87e-02)	0.626657	0.983577
