# Supplementary material for: A phenome-wide association and Mendelian Randomisation study of polygenic risk for depression in UK Biobank
Source: Nat Commun. 2020 May 8;11:2301. doi: 10.1038/s41467-020-16022-0 (PMC7210889; doi:10.1038/s41467-020-16022-0)
Supplement: Supplementary file 12 — Supplementary Data 11 [file 41467_2020_16022_MOESM12_ESM.xlsx]

## Sheet: Sheet1
Category	Phenotype	PRS_pT_1			PRS_pT_0.5			PRS_pT_0.1			PRS_pT_0.05			PRS_pT_0.01			PRS_pT_0.005			#NAME?			PRS_pT_0.0005
		Beta	p.value	p.corrected	Beta	p.value	p.corrected	Beta	p.value	p.corrected	Beta	p.value	p.corrected	Beta	p.value	p.corrected	Beta	p.value	p.corrected	Beta	p.value	p.corrected	Beta	p.value	p.corrected
Mental health	Probable depression	0.042 (3.20e-02)	0.189589	0.876851	0.033 (3.19e-02)	0.306694	0.920832	0.004 (3.18e-02)	0.892899	0.999263	0.005 (3.15e-02)	0.868476	0.999263	-0.003 (3.15e-02)	0.924399	0.999263	0.007 (3.20e-02)	0.837741	0.999263	0.028 (3.20e-02)	0.379451	0.953211	0.045 (3.16e-02)	0.15955	0.866951
Mental health	Broad depression	0.021 (2.30e-02)	0.355009	0.934738	0.015 (2.30e-02)	0.519186	0.999263	-0.002 (2.27e-02)	0.936258	0.999263	-0.004 (2.26e-02)	0.870304	0.999263	0.005 (2.25e-02)	0.819797	0.999263	0.003 (2.26e-02)	0.884207	0.999263	0.01 (2.25e-02)	0.643055	0.999263	0.014 (2.22e-02)	0.52714	0.999263
Mental health	CIDI depression	-0.036 (2.74e-02)	0.187508	0.876851	-0.04 (2.73e-02)	0.140399	0.866808	-0.049 (2.71e-02)	0.0689206	0.862968	-0.037 (2.69e-02)	0.16519	0.866951	-0.026 (2.67e-02)	0.322998	0.920832	-0.022 (2.69e-02)	0.412948	0.953211	-0.021 (2.68e-02)	0.433474	0.961784	-0.018 (2.65e-02)	0.506367	0.999231
Mental health	PHQ9 Severity	0.001 (1.01e-02)	0.95898	0.999263	-0.002 (1.01e-02)	0.873093	0.999263	0.006 (9.98e-03)	0.576733	0.999263	0.011 (9.94e-03)	0.285705	0.920832	0.001 (9.91e-03)	0.953956	0.999263	0.007 (9.96e-03)	0.502274	0.998608	0.01 (9.96e-03)	0.321339	0.920832	0.01 (9.89e-03)	0.32831	0.920832
Mental health	CIDI MD Severity	-0.003 (9.96e-03)	0.771853	0.999263	-0.005 (9.95e-03)	0.609539	0.999263	-0.014 (9.87e-03)	0.15927	0.866951	-0.01 (9.84e-03)	0.29497	0.920832	-0.011 (9.81e-03)	0.255418	0.920832	-0.012 (9.86e-03)	0.225405	0.920832	-0.004 (9.86e-03)	0.7004	0.999263	-0.003 (9.80e-03)	0.736876	0.999263
Mental health	Depression affective symptoms	-0.001 (9.98e-03)	0.891198	0.999263	-0.004 (9.97e-03)	0.681495	0.999263	-0.006 (9.90e-03)	0.514093	0.999263	-1.27e-04 (9.87e-03)	0.989708	0.999263	-0.006 (9.84e-03)	0.546776	0.999263	-0.003 (9.89e-03)	0.728987	0.999263	0.004 (9.89e-03)	0.678324	0.999263	0.005 (9.83e-03)	0.645848	0.999263
Mental health	Depression cognitive symptoms	-0.007 (1.02e-02)	0.480127	0.985659	-0.009 (1.02e-02)	0.366333	0.942909	-0.008 (1.01e-02)	0.444118	0.975768	-0.009 (1.01e-02)	0.359426	0.938098	-0.009 (1.00e-02)	0.354523	0.934738	-0.005 (1.01e-02)	0.628923	0.999263	-0.001 (1.01e-02)	0.949662	0.999263	0.001 (1.00e-02)	0.924035	0.999263
Mental health	Depression somatic symptoms	-0.004 (9.83e-03)	0.685388	0.999263	-0.006 (9.82e-03)	0.566142	0.999263	-0.004 (9.74e-03)	0.704187	0.999263	6.57e-05 (9.72e-03)	0.994609	0.999263	-0.006 (9.68e-03)	0.540914	0.999263	-0.004 (9.73e-03)	0.688148	0.999263	0.001 (9.73e-03)	0.93156	0.999263	0.001 (9.67e-03)	0.947754	0.999263
Mental health	Depressive symptoms (current, PHQ4)	-0.012 (8.60e-03)	0.164219	0.866951	-0.015 (8.60e-03)	0.0894122	0.862968	-0.011 (8.54e-03)	0.208409	0.912072	-0.011 (8.52e-03)	0.209137	0.912072	-0.009 (8.51e-03)	0.275332	0.920832	-0.012 (8.55e-03)	0.155377	0.866951	-0.01 (8.52e-03)	0.219708	0.920832	-0.007 (8.48e-03)	0.406194	0.953211
Mental health	Loneliness	-0.011 (1.10e-02)	0.297542	0.920832	-0.011 (1.10e-02)	0.334424	0.920832	-0.012 (1.09e-02)	0.263754	0.920832	-0.01 (1.08e-02)	0.345004	0.930486	-0.009 (1.07e-02)	0.417167	0.953211	-0.009 (1.08e-02)	0.39338	0.953211	-0.009 (1.08e-02)	0.40976	0.953211	-0.011 (1.07e-02)	0.322327	0.920832
Mental health	Neuroticism	-0.027 (6.02e-02)	0.653209	0.999263	-0.022 (6.01e-02)	0.715167	0.999263	0.012 (5.90e-02)	0.84396	0.999263	0.026 (5.88e-02)	0.660761	0.999263	-0.004 (5.89e-02)	0.944785	0.999263	-0.019 (5.94e-02)	0.755158	0.999263	-0.014 (5.92e-02)	0.811158	0.999263	-0.03 (5.92e-02)	0.613467	0.999263
Mental health	Total bipolar disorder manifestations	-0.019 (1.04e-02)	0.0718557	0.862968	-0.019 (1.04e-02)	0.0643787	0.862968	-0.014 (1.03e-02)	0.187651	0.876851	-0.012 (1.03e-02)	0.23879	0.920832	-5.96e-05 (1.02e-02)	0.99535	0.999263	-0.003 (1.03e-02)	0.742121	0.999263	0.006 (1.03e-02)	0.535284	0.999263	0.011 (1.02e-02)	0.265914	0.920832
Mental health	General anxiety disorder Severity	0.003 (1.01e-02)	0.733266	0.999263	0.004 (1.01e-02)	0.727512	0.999263	0.008 (1.00e-02)	0.451477	0.979026	0.007 (1.00e-02)	0.467672	0.985659	0.005 (9.98e-03)	0.618203	0.999263	0.001 (1.00e-02)	0.907941	0.999263	0.007 (1.00e-02)	0.49336	0.990066	0.004 (9.96e-03)	0.665438	0.999263
Mental health	General anxiety disorder ever	0.027 (4.31e-02)	0.536476	0.999263	0.022 (4.31e-02)	0.605268	0.999263	-0.007 (4.23e-02)	0.868861	0.999263	-0.002 (4.26e-02)	0.955856	0.999263	-0.009 (4.21e-02)	0.830021	0.999263	0.008 (4.21e-02)	0.854649	0.999263	0.033 (4.20e-02)	0.432648	0.961784	0.032 (4.13e-02)	0.445241	0.975768
Mental health	Addiction ever (self-reported)	0.104 (4.41e-02)	0.018186	0.862968	0.102 (4.42e-02)	0.020903	0.862968	0.11 (4.36e-02)	0.0114345	0.862968	0.099 (4.35e-02)	0.0224779	0.862968	0.071 (4.36e-02)	0.105528	0.862968	0.054 (4.39e-02)	0.22143	0.920832	0.055 (4.40e-02)	0.210972	0.912072	0.064 (4.37e-02)	0.140778	0.866808
Mental health	PTSD check list score	-0.01 (1.02e-02)	0.319159	0.920832	-0.009 (1.02e-02)	0.350002	0.933339	-0.01 (1.01e-02)	0.301513	0.920832	-0.007 (1.00e-02)	0.48606	0.985659	-0.015 (1.00e-02)	0.131714	0.866808	-0.017 (1.00e-02)	0.0982972	0.862968	-0.015 (1.01e-02)	0.132665	0.866808	-0.015 (9.99e-03)	0.12971	0.866808
Mental health	Post-traumatic stress disorder (PTSD)	0.054 (4.55e-02)	0.236752	0.920832	0.056 (4.55e-02)	0.216198	0.920832	0.062 (4.48e-02)	0.168342	0.866951	0.047 (4.45e-02)	0.285876	0.920832	0.036 (4.45e-02)	0.412522	0.953211	0.031 (4.46e-02)	0.481169	0.985659	0.006 (4.47e-02)	0.892779	0.999263	-0.023 (4.43e-02)	0.603744	0.999263
Mental health	Self harm ever	-0.004 (5.15e-02)	0.943462	0.999263	-0.008 (5.14e-02)	0.881827	0.999263	0.008 (5.09e-02)	0.877477	0.999263	0.001 (5.07e-02)	0.976568	0.999263	0.021 (5.05e-02)	0.671022	0.999263	-0.007 (5.08e-02)	0.892575	0.999263	-0.039 (5.09e-02)	0.443485	0.975768	-0.021 (5.08e-02)	0.672992	0.999263
Mental health	Not worth living	-0.039 (2.36e-02)	0.0973348	0.862968	-0.038 (2.35e-02)	0.105124	0.862968	-0.038 (2.34e-02)	0.10454	0.862968	-0.032 (2.33e-02)	0.165733	0.866951	-0.042 (2.31e-02)	0.0722147	0.862968	-0.036 (2.31e-02)	0.117096	0.866808	-0.022 (2.31e-02)	0.346143	0.930486	-0.019 (2.29e-02)	0.41077	0.953211
Mental health	Subjective well-being	-0.004 (1.03e-02)	0.720832	0.999263	-0.002 (1.03e-02)	0.832917	0.999263	-0.004 (1.02e-02)	0.707446	0.999263	-0.004 (1.02e-02)	0.689819	0.999263	0.007 (1.01e-02)	0.482512	0.985659	0.008 (1.02e-02)	0.406627	0.953211	-0.001 (1.02e-02)	0.946677	0.999263	0.006 (1.02e-02)	0.587155	0.999263
Mental health	Health satisfaction	0.009 (8.84e-03)	0.296214	0.920832	0.009 (8.84e-03)	0.325709	0.920832	0.009 (8.79e-03)	0.302607	0.920832	0.012 (8.76e-03)	0.185275	0.876851	0.007 (8.74e-03)	0.399672	0.953211	0.005 (8.78e-03)	0.571097	0.999263	0.004 (8.76e-03)	0.61499	0.999263	0.003 (8.71e-03)	0.688116	0.999263
Mental health	Financial situation satisfaction	-0.011 (8.37e-03)	0.185335	0.876851	-0.012 (8.37e-03)	0.154308	0.866951	-0.008 (8.32e-03)	0.31606	0.920832	-0.001 (8.29e-03)	0.880025	0.999263	-0.009 (8.27e-03)	0.253886	0.920832	-0.008 (8.31e-03)	0.322516	0.920832	-0.005 (8.29e-03)	0.552083	0.999263	-0.006 (8.24e-03)	0.467101	0.985659
Mental health	Sum of psychiatric conditions	-0.012 (1.02e-02)	0.256176	0.920832	-0.015 (1.02e-02)	0.149885	0.866951	-0.019 (1.01e-02)	0.0605663	0.862968	-0.017 (1.01e-02)	0.0896975	0.862968	-0.024 (1.00e-02)	0.0183184	0.862968	-0.022 (1.01e-02)	0.0289742	0.862968	-0.015 (1.01e-02)	0.141942	0.866808	-0.009 (1.00e-02)	0.388608	0.953211
Lifestyle measure	Easy to get up in the morning	0.011 (8.59e-03)	0.184091	0.876851	0.012 (8.59e-03)	0.17408	0.876851	0.006 (8.53e-03)	0.45665	0.984126	0.004 (8.51e-03)	0.655487	0.999263	0.008 (8.49e-03)	0.333348	0.920832	0.003 (8.53e-03)	0.738917	0.999263	0.008 (8.50e-03)	0.361167	0.938098	0.008 (8.45e-03)	0.333577	0.920832
Lifestyle measure	Sleep too much	0.001 (4.15e-02)	0.977869	0.999263	1.07e-04 (4.13e-02)	0.997939	0.999263	-0.001 (4.09e-02)	0.978379	0.999263	0.003 (4.07e-02)	0.940782	0.999263	0.016 (4.05e-02)	0.6919	0.999263	0.033 (4.07e-02)	0.420942	0.953211	0.046 (4.12e-02)	0.263506	0.920832	0.042 (4.10e-02)	0.308457	0.920832
Lifestyle measure	Sleep any problem	0.007 (1.03e-02)	0.485516	0.985659	0.006 (1.03e-02)	0.562027	0.999263	0.007 (1.02e-02)	0.504364	0.998608	0.01 (1.02e-02)	0.304726	0.920832	0.002 (1.01e-02)	0.852782	0.999263	0.005 (1.02e-02)	0.597173	0.999263	0.002 (1.02e-02)	0.845668	0.999263	-1.49e-04 (1.01e-02)	0.988236	0.999263
Lifestyle measure	Ever smoked	0.008 (1.82e-02)	0.676481	0.999263	0.006 (1.82e-02)	0.724526	0.999263	0.013 (1.81e-02)	0.485661	0.985659	0.016 (1.80e-02)	0.387753	0.953211	-0.002 (1.79e-02)	0.926389	0.999263	-0.007 (1.80e-02)	0.714831	0.999263	-0.008 (1.80e-02)	0.669181	0.999263	-0.007 (1.78e-02)	0.707447	0.999263
Lifestyle measure	Smoking status	0.004 (8.84e-03)	0.625166	0.999263	0.003 (8.84e-03)	0.702999	0.999263	0.001 (8.78e-03)	0.935431	0.999263	0.001 (8.75e-03)	0.885289	0.999263	-0.008 (8.73e-03)	0.371395	0.948838	-0.013 (8.77e-03)	0.142028	0.866808	-0.009 (8.75e-03)	0.311505	0.920832	-0.008 (8.69e-03)	0.355264	0.934738
Lifestyle measure	Past tobacco smoking	-0.009 (8.91e-03)	0.3062	0.920832	-0.009 (8.92e-03)	0.332755	0.920832	-0.009 (8.86e-03)	0.323841	0.920832	-0.011 (8.82e-03)	0.211071	0.912072	-0.002 (8.81e-03)	0.785635	0.999263	0.001 (8.86e-03)	0.904569	0.999263	4.55e-04 (8.82e-03)	0.958839	0.999263	0.001 (8.77e-03)	0.886782	0.999263
Physical measure	Overall health rating	0.014 (8.78e-03)	0.107719	0.862968	0.011 (8.78e-03)	0.191117	0.877063	0.008 (8.73e-03)	0.364266	0.941684	0.009 (8.70e-03)	0.27657	0.920832	0.006 (8.67e-03)	0.475232	0.985659	0.002 (8.72e-03)	0.825422	0.999263	0.002 (8.70e-03)	0.819582	0.999263	0.002 (8.65e-03)	0.845903	0.999263
Physical measure	Long standing illness, disability or infirmity	0.001 (2.07e-02)	0.942969	0.999263	-4.15e-04 (2.07e-02)	0.983988	0.999263	-0.002 (2.05e-02)	0.931335	0.999263	-0.005 (2.04e-02)	0.791839	0.999263	-0.004 (2.03e-02)	0.837636	0.999263	0.006 (2.04e-02)	0.769912	0.999263	0.01 (2.03e-02)	0.63444	0.999263	-0.003 (2.02e-02)	0.887106	0.999263
Physical measure	Weight change compared with 1 year ago	0.016 (8.88e-03)	0.0798638	0.862968	0.015 (8.88e-03)	0.0981973	0.862968	0.017 (8.82e-03)	0.04977	0.862968	0.013 (8.79e-03)	0.13686	0.866808	0.01 (8.76e-03)	0.265551	0.920832	0.006 (8.80e-03)	0.487283	0.985659	0.001 (8.78e-03)	0.897461	0.999263	-0.001 (8.73e-03)	0.899537	0.999263
Physical measure	Ever pain last month	0.03 (1.82e-02)	0.0976071	0.862968	0.027 (1.82e-02)	0.135018	0.866808	0.013 (1.81e-02)	0.481527	0.985659	0.008 (1.80e-02)	0.643318	0.999263	0.01 (1.79e-02)	0.587685	0.999263	0.001 (1.80e-02)	0.951279	0.999263	2.24e-04 (1.79e-02)	0.990049	0.999263	0.002 (1.78e-02)	0.896728	0.999263
Physical measure	Ever vascular heart problem diagnosed	0.026 (2.20e-02)	0.23341	0.920832	0.028 (2.21e-02)	0.204479	0.912072	0.034 (2.19e-02)	0.121235	0.866808	0.019 (2.18e-02)	0.393613	0.953211	0.018 (2.17e-02)	0.397452	0.953211	0.019 (2.18e-02)	0.393717	0.953211	0.018 (2.17e-02)	0.419169	0.953211	0.022 (2.16e-02)	0.318953	0.920832
Physical measure	Medication for pain relief, constipation or heartburn	0.032 (1.87e-02)	0.0825619	0.862968	0.032 (1.87e-02)	0.0828386	0.862968	0.026 (1.86e-02)	0.168411	0.866951	0.03 (1.85e-02)	0.109492	0.862968	0.009 (1.84e-02)	0.644636	0.999263	0.006 (1.85e-02)	0.732444	0.999263	0.003 (1.85e-02)	0.85939	0.999263	0.008 (1.83e-02)	0.650602	0.999263
Physical measure	Body Mass Index	0.01 (8.83e-03)	0.259736	0.920832	0.01 (8.83e-03)	0.239747	0.920832	0.016 (8.77e-03)	0.0644595	0.862968	0.016 (8.74e-03)	0.0611398	0.862968	0.017 (8.71e-03)	0.0468672	0.862968	0.017 (8.75e-03)	0.0521616	0.862968	0.012 (8.72e-03)	0.163884	0.866951	0.012 (8.67e-03)	0.156947	0.866951
Physical measure	Arm fat percentage (left)	0.003 (6.42e-03)	0.656772	0.999263	0.004 (6.42e-03)	0.584637	0.999263	0.006 (6.38e-03)	0.332288	0.920832	0.006 (6.36e-03)	0.308692	0.920832	0.006 (6.34e-03)	0.377149	0.953211	0.007 (6.37e-03)	0.305801	0.920832	0.004 (6.35e-03)	0.484165	0.985659	0.004 (6.31e-03)	0.519258	0.999263
Physical measure	Arm fat percentage (right)	0.003 (6.44e-03)	0.612246	0.999263	0.004 (6.44e-03)	0.530044	0.999263	0.007 (6.40e-03)	0.273087	0.920832	0.007 (6.38e-03)	0.287076	0.920832	0.006 (6.36e-03)	0.361294	0.938098	0.007 (6.39e-03)	0.265995	0.920832	0.005 (6.37e-03)	0.421289	0.953211	0.005 (6.33e-03)	0.422518	0.953211
Physical measure	Arm fat mass (left)	0.007 (8.70e-03)	0.433778	0.961784	0.008 (8.70e-03)	0.331515	0.920832	0.013 (8.65e-03)	0.121421	0.866808	0.015 (8.62e-03)	0.0893957	0.862968	0.017 (8.58e-03)	0.0449981	0.862968	0.018 (8.62e-03)	0.0320796	0.862968	0.014 (8.60e-03)	0.108508	0.862968	0.014 (8.55e-03)	0.109603	0.862968
Physical measure	Arm fat mass (right)	0.009 (8.69e-03)	0.30281	0.920832	0.01 (8.69e-03)	0.229565	0.920832	0.016 (8.64e-03)	0.06527	0.862968	0.017 (8.61e-03)	0.0506676	0.862968	0.018 (8.58e-03)	0.0364195	0.862968	0.019 (8.62e-03)	0.0243083	0.862968	0.014 (8.59e-03)	0.0982943	0.862968	0.014 (8.54e-03)	0.101192	0.862968
Physical measure	Trunk fat percentage	0.009 (8.06e-03)	0.26417	0.920832	0.01 (8.05e-03)	0.225816	0.920832	0.014 (8.00e-03)	0.0705498	0.862968	0.012 (7.98e-03)	0.146478	0.866951	0.01 (7.95e-03)	0.198628	0.904523	0.012 (7.98e-03)	0.134118	0.866808	0.007 (7.96e-03)	0.347361	0.930486	0.007 (7.92e-03)	0.401245	0.953211
Physical measure	Trunk fat mass	0.012 (8.95e-03)	0.188797	0.876851	0.013 (8.95e-03)	0.150145	0.866951	0.02 (8.89e-03)	0.0280922	0.862968	0.017 (8.86e-03)	0.0542383	0.862968	0.017 (8.82e-03)	0.0495445	0.862968	0.019 (8.87e-03)	0.0285372	0.862968	0.013 (8.84e-03)	0.139462	0.866808	0.012 (8.79e-03)	0.178128	0.876851
Physical measure	Body fat percentage	0.007 (6.53e-03)	0.310347	0.920832	0.007 (6.53e-03)	0.257723	0.920832	0.011 (6.49e-03)	0.084146	0.862968	0.01 (6.47e-03)	0.114884	0.866808	0.01 (6.44e-03)	0.114183	0.866808	0.011 (6.47e-03)	0.0854692	0.862968	0.007 (6.45e-03)	0.260842	0.920832	0.007 (6.42e-03)	0.260902	0.920832
Physical measure	Whole body fat mass	0.01 (8.67e-03)	0.242531	0.920832	0.012 (8.67e-03)	0.179237	0.876851	0.018 (8.61e-03)	0.0419364	0.862968	0.017 (8.59e-03)	0.0452697	0.862968	0.018 (8.56e-03)	0.031459	0.862968	0.02 (8.60e-03)	0.021937	0.862968	0.014 (8.57e-03)	0.110786	0.862968	0.013 (8.52e-03)	0.130162	0.866808
Physical measure	Leg fat percentage (left)	0.004 (4.23e-03)	0.39093	0.953211	0.004 (4.23e-03)	0.313121	0.920832	0.007 (4.20e-03)	0.102078	0.862968	0.007 (4.19e-03)	0.0953832	0.862968	0.008 (4.17e-03)	0.0582802	0.862968	0.008 (4.19e-03)	0.0662706	0.862968	0.006 (4.18e-03)	0.156372	0.866951	0.006 (4.15e-03)	0.123687	0.866808
Physical measure	Leg fat percentage (right)	0.004 (4.43e-03)	0.340255	0.930486	0.005 (4.43e-03)	0.275592	0.920832	0.007 (4.40e-03)	0.120197	0.866808	0.007 (4.39e-03)	0.0883286	0.862968	0.009 (4.37e-03)	0.0314576	0.862968	0.009 (4.39e-03)	0.0518715	0.862968	0.006 (4.38e-03)	0.203595	0.912072	0.006 (4.35e-03)	0.140946	0.866808
Physical measure	Leg fat mass (left)	0.008 (7.18e-03)	0.252153	0.920832	0.01 (7.18e-03)	0.178986	0.876851	0.014 (7.13e-03)	0.0561521	0.862968	0.015 (7.11e-03)	0.0315476	0.862968	0.017 (7.08e-03)	0.0159713	0.862968	0.017 (7.11e-03)	0.0179051	0.862968	0.013 (7.09e-03)	0.0687662	0.862968	0.012 (7.05e-03)	0.0775135	0.862968
Physical measure	Leg fat mass (right)	0.009 (7.25e-03)	0.235155	0.920832	0.01 (7.25e-03)	0.166181	0.866951	0.013 (7.21e-03)	0.0644708	0.862968	0.016 (7.18e-03)	0.028819	0.862968	0.019 (7.15e-03)	0.00962414	0.862968	0.018 (7.19e-03)	0.0122677	0.862968	0.013 (7.16e-03)	0.0695209	0.862968	0.013 (7.12e-03)	0.070334	0.862968
white matter microstructure	g.FA.Total	0.002 (8.96e-03)	0.845379	0.999263	0.001 (8.95e-03)	0.883068	0.999263	-0.006 (8.89e-03)	0.488114	0.985659	-0.005 (8.89e-03)	0.558686	0.999263	-0.001 (8.86e-03)	0.939264	0.999263	-0.004 (8.91e-03)	0.67158	0.999263	2.94e-04 (8.89e-03)	0.973649	0.999263	-0.002 (8.83e-03)	0.84135	0.999263
white matter microstructure	g.FA.Association fibres	0.004 (8.92e-03)	0.675174	0.999263	0.003 (8.92e-03)	0.714189	0.999263	-0.005 (8.86e-03)	0.59632	0.999263	-0.004 (8.85e-03)	0.663523	0.999263	-2.31e-04 (8.82e-03)	0.979146	0.999263	-0.003 (8.87e-03)	0.711991	0.999263	-0.001 (8.86e-03)	0.932601	0.999263	-0.002 (8.80e-03)	0.81401	0.999263
white matter microstructure	g.FA.Thalamic radiations	-0.002 (9.06e-03)	0.829558	0.999263	-0.002 (9.05e-03)	0.80938	0.999263	-0.007 (8.99e-03)	0.406266	0.953211	-0.004 (8.99e-03)	0.660044	0.999263	-0.001 (8.95e-03)	0.906119	0.999263	-0.004 (9.00e-03)	0.697148	0.999263	-1.53e-04 (8.99e-03)	0.986425	0.999263	-0.001 (8.93e-03)	0.872958	0.999263
white matter microstructure	g.MD.Total	0.003 (8.43e-03)	0.709677	0.999263	0.002 (8.42e-03)	0.806225	0.999263	0.006 (8.37e-03)	0.446677	0.975768	0.007 (8.36e-03)	0.380138	0.953211	0.007 (8.33e-03)	0.373445	0.948838	0.009 (8.37e-03)	0.306951	0.920832	0.007 (8.35e-03)	0.426005	0.955285	0.005 (8.30e-03)	0.518641	0.999263
white matter microstructure	g.MD.Association fibres	0.003 (8.63e-03)	0.70395	0.999263	0.002 (8.63e-03)	0.774985	0.999263	0.008 (8.57e-03)	0.322631	0.920832	0.01 (8.56e-03)	0.247845	0.920832	0.01 (8.53e-03)	0.244197	0.920832	0.012 (8.57e-03)	0.165318	0.866951	0.007 (8.56e-03)	0.384135	0.953211	0.007 (8.51e-03)	0.405728	0.953211
white matter microstructure	g.MD.Thalamic radiations	0.003 (7.97e-03)	0.729274	0.999263	0.002 (7.97e-03)	0.817496	0.999263	0.005 (7.92e-03)	0.551931	0.999263	0.006 (7.91e-03)	0.42347	0.953211	0.008 (7.88e-03)	0.299446	0.920832	0.007 (7.92e-03)	0.347064	0.930486	0.007 (7.91e-03)	0.373126	0.948838	0.005 (7.85e-03)	0.520034	0.999263
white matter microstructure	g.ICVF.Association fibres	0.004 (8.99e-03)	0.645553	0.999263	0.004 (8.98e-03)	0.617304	0.999263	-0.002 (8.92e-03)	0.853968	0.999263	-0.002 (8.91e-03)	0.791164	0.999263	0.004 (8.88e-03)	0.652499	0.999263	2.42e-04 (8.93e-03)	0.978365	0.999263	-4.14e-05 (8.92e-03)	0.996292	0.999263	0.001 (8.86e-03)	0.920288	0.999263
white matter microstructure	FA.Inferior longitudinal fasciculus	0.008 (8.91e-03)	0.392155	0.953211	0.009 (8.91e-03)	0.324564	0.920832	0.004 (8.85e-03)	0.643937	0.999263	0.004 (8.84e-03)	0.690154	0.999263	0.01 (8.81e-03)	0.251528	0.920832	0.006 (8.86e-03)	0.533427	0.999263	0.006 (8.85e-03)	0.478126	0.985659	0.005 (8.79e-03)	0.586761	0.999263
white matter microstructure	FA.Posterior thalamic radiation	-2.40e-04 (8.88e-03)	0.978466	0.999263	2.86e-05 (8.87e-03)	0.997429	0.999263	-0.003 (8.82e-03)	0.719211	0.999263	-0.003 (8.80e-03)	0.711533	0.999263	0.004 (8.77e-03)	0.662501	0.999263	-5.00e-04 (8.82e-03)	0.954844	0.999263	0.001 (8.82e-03)	0.94503	0.999263	0.002 (8.76e-03)	0.832235	0.999263
white matter microstructure	FA.Superior longitudinal fasciculus	0.004 (8.92e-03)	0.686224	0.999263	0.004 (8.91e-03)	0.655293	0.999263	0.001 (8.86e-03)	0.94284	0.999263	0.003 (8.85e-03)	0.771629	0.999263	0.01 (8.82e-03)	0.280527	0.920832	0.004 (8.86e-03)	0.62179	0.999263	0.006 (8.86e-03)	0.5212	0.999263	0.004 (8.80e-03)	0.627673	0.999263
white matter microstructure	FA.Forceps major	0.014 (9.17e-03)	0.140511	0.866808	0.012 (9.16e-03)	0.180666	0.876851	0.009 (9.10e-03)	0.332972	0.920832	0.003 (9.09e-03)	0.746363	0.999263	0.001 (9.06e-03)	0.882233	0.999263	-0.004 (9.11e-03)	0.643981	0.999263	0.003 (9.10e-03)	0.78335	0.999263	0.001 (9.04e-03)	0.917218	0.999263
white matter microstructure	FA.Forceps minor	0.003 (8.90e-03)	0.749542	0.999263	0.003 (8.89e-03)	0.696296	0.999263	-0.001 (8.83e-03)	0.941635	0.999263	0.005 (8.82e-03)	0.555274	0.999263	0.006 (8.79e-03)	0.470914	0.985659	0.002 (8.84e-03)	0.837885	0.999263	0.003 (8.84e-03)	0.710547	0.999263	0.004 (8.78e-03)	0.629304	0.999263
white matter microstructure	MD.Anterior thalamic radiation	0.002 (7.95e-03)	0.845464	0.999263	0.001 (7.95e-03)	0.920217	0.999263	0.004 (7.89e-03)	0.601392	0.999263	0.002 (7.88e-03)	0.817629	0.999263	-2.54e-04 (7.86e-03)	0.974244	0.999263	-0.001 (7.90e-03)	0.938371	0.999263	0.002 (7.90e-03)	0.774173	0.999263	0.002 (7.84e-03)	0.844343	0.999263
white matter microstructure	MD.Cingulate gyrus part of cingulum	-1.08e-04 (8.60e-03)	0.99003	0.999263	-4.67e-04 (8.60e-03)	0.956678	0.999263	0.001 (8.54e-03)	0.936762	0.999263	-0.003 (8.53e-03)	0.738384	0.999263	-0.001 (8.50e-03)	0.893222	0.999263	0.002 (8.54e-03)	0.839788	0.999263	0.002 (8.54e-03)	0.793237	0.999263	0.002 (8.48e-03)	0.810219	0.999263
white matter microstructure	MD.Inferior fronto-occipital fasciculus	-0.002 (8.68e-03)	0.850028	0.999263	-0.002 (8.67e-03)	0.819951	0.999263	-0.001 (8.61e-03)	0.906936	0.999263	-4.02e-04 (8.60e-03)	0.962711	0.999263	-4.06e-04 (8.57e-03)	0.962201	0.999263	0.003 (8.61e-03)	0.724359	0.999263	0.004 (8.61e-03)	0.613853	0.999263	0.004 (8.55e-03)	0.66448	0.999263
white matter microstructure	MD.Superior longitudinal fasciculus	-0.004 (8.63e-03)	0.647671	0.999263	-0.004 (8.62e-03)	0.601736	0.999263	-0.004 (8.56e-03)	0.677464	0.999263	-0.003 (8.55e-03)	0.744548	0.999263	-0.004 (8.52e-03)	0.641949	0.999263	-0.002 (8.57e-03)	0.855868	0.999263	1.00e-05 (8.56e-03)	0.999068	0.999263	-0.001 (8.50e-03)	0.937834	0.999263
white matter microstructure	MD.Superior thalamic radiation	0.002 (7.74e-03)	0.843203	0.999263	0.001 (7.73e-03)	0.896803	0.999263	-2.84e-04 (7.68e-03)	0.970452	0.999263	-0.001 (7.67e-03)	0.884997	0.999263	-0.001 (7.64e-03)	0.853759	0.999263	-0.002 (7.68e-03)	0.750844	0.999263	-0.001 (7.68e-03)	0.885913	0.999263	-0.003 (7.62e-03)	0.65061	0.999263
white matter microstructure	MD.Forceps minor	-0.005 (8.56e-03)	0.568984	0.999263	-0.005 (8.55e-03)	0.584485	0.999263	-2.21e-04 (8.50e-03)	0.979242	0.999263	-0.002 (8.49e-03)	0.808844	0.999263	-0.001 (8.46e-03)	0.930261	0.999263	0.001 (8.50e-03)	0.882297	0.999263	0.006 (8.50e-03)	0.4895	0.985659	0.007 (8.44e-03)	0.414838	0.953211
white matter microstructure	ICVF.Acoustic radiation	0.004 (9.07e-03)	0.663529	0.999263	0.005 (9.07e-03)	0.616683	0.999263	0.001 (9.00e-03)	0.903984	0.999263	-0.001 (8.99e-03)	0.943493	0.999263	0.009 (8.96e-03)	0.292272	0.920832	0.007 (9.02e-03)	0.468575	0.985659	0.004 (9.00e-03)	0.661003	0.999263	0.002 (8.94e-03)	0.808079	0.999263
white matter microstructure	ICVF.Cingulate gyrus part of cingulum	0.001 (8.95e-03)	0.905502	0.999263	0.001 (8.94e-03)	0.879088	0.999263	-0.004 (8.88e-03)	0.617803	0.999263	-0.004 (8.87e-03)	0.622853	0.999263	-0.001 (8.83e-03)	0.892367	0.999263	-0.005 (8.89e-03)	0.553308	0.999263	-0.007 (8.88e-03)	0.461841	0.985659	-0.006 (8.82e-03)	0.503063	0.998608
white matter microstructure	ICVF.Inferior fronto-occipital fasciculus	0.005 (8.93e-03)	0.565859	0.999263	0.005 (8.93e-03)	0.560661	0.999263	-0.001 (8.87e-03)	0.931886	0.999263	-0.002 (8.86e-03)	0.8272	0.999263	0.005 (8.82e-03)	0.585208	0.999263	0.001 (8.88e-03)	0.915734	0.999263	0.001 (8.86e-03)	0.879362	0.999263	0.003 (8.80e-03)	0.743541	0.999263
white matter microstructure	ICVF.Superior longitudinal fasciculus	0.004 (9.02e-03)	0.649948	0.999263	0.004 (9.01e-03)	0.622695	0.999263	2.94e-04 (8.95e-03)	0.973751	0.999263	-0.001 (8.94e-03)	0.913374	0.999263	0.006 (8.90e-03)	0.497507	0.995013	0.001 (8.96e-03)	0.88028	0.999263	1.95e-05 (8.95e-03)	0.998263	0.999263	0.001 (8.88e-03)	0.912472	0.999263
white matter microstructure	ICVF.Uncinate fasciculus	0.006 (8.70e-03)	0.512745	0.999263	0.006 (8.69e-03)	0.522989	0.999263	0.002 (8.63e-03)	0.855888	0.999263	7.97e-06 (8.62e-03)	0.999263	0.999263	0.008 (8.59e-03)	0.33379	0.920832	0.006 (8.64e-03)	0.518224	0.999263	0.007 (8.63e-03)	0.449148	0.977556	0.006 (8.57e-03)	0.457153	0.984126
white matter microstructure	ICVF.Forceps major	0.012 (9.18e-03)	0.18087	0.876851	0.012 (9.18e-03)	0.209673	0.912072	0.007 (9.11e-03)	0.466582	0.985659	0.003 (9.10e-03)	0.726287	0.999263	0.005 (9.07e-03)	0.559576	0.999263	0.001 (9.12e-03)	0.927721	0.999263	0.002 (9.12e-03)	0.816602	0.999263	0.004 (9.06e-03)	0.660063	0.999263
Resting-state node fluctuation amplitude	rsfMRI node amplitude N10	-0.009 (9.06e-03)	0.343885	0.930486	-0.009 (9.05e-03)	0.326063	0.920832	-0.01 (9.01e-03)	0.252477	0.920832	-0.013 (8.98e-03)	0.149929	0.866951	-0.016 (8.95e-03)	0.0825734	0.862968	-0.02 (8.98e-03)	0.0288143	0.862968	-0.024 (8.98e-03)	0.00739333	0.862968	-0.026 (8.93e-03)	0.0039757	0.862968
Resting-state node fluctuation amplitude	rsfMRI node amplitude N14	-0.001 (8.86e-03)	0.872288	0.999263	-0.001 (8.85e-03)	0.938085	0.999263	2.53e-04 (8.81e-03)	0.977113	0.999263	3.85e-04 (8.78e-03)	0.965014	0.999263	-0.007 (8.74e-03)	0.397134	0.953211	-0.009 (8.78e-03)	0.310878	0.920832	0.001 (8.78e-03)	0.908058	0.999263	-0.001 (8.73e-03)	0.925509	0.999263
