# Supplementary material for: A phenome-wide association and Mendelian Randomisation study of polygenic risk for depression in UK Biobank
Source: Nat Commun. 2020 May 8;11:2301. doi: 10.1038/s41467-020-16022-0 (PMC7210889; doi:10.1038/s41467-020-16022-0)
Supplement: Supplementary file 13 — Supplementary Data 12 [file 41467_2020_16022_MOESM13_ESM.xlsx]

## Sheet: Sheet1
Category	Phenotype	PRS_pT_1			PRS_pT_0.5			PRS_pT_0.1			PRS_pT_0.05			PRS_pT_0.01			PRS_pT_0.005			#NAME?			PRS_pT_0.0005
		Beta	p.value	p.corrected	Beta	p.value	p.corrected	Beta	p.value	p.corrected	Beta	p.value	p.corrected	Beta	p.value	p.corrected	Beta	p.value	p.corrected	Beta	p.value	p.corrected	Beta	p.value	p.corrected
Mental health	Probable depression	0.01 (2.90e-02)	0.730364	0.990122	0.013 (2.90e-02)	0.660366	0.990122	-0.004 (2.91e-02)	0.903884	0.995581	0.014 (2.89e-02)	0.632774	0.990122	0.01 (2.84e-02)	0.73611	0.990122	0.025 (2.80e-02)	0.376548	0.990122	0.012 (2.85e-02)	0.678355	0.990122	0.01 (2.85e-02)	0.720042	0.990122
Mental health	Broad depression	0.019 (2.02e-02)	0.353864	0.990122	0.018 (2.02e-02)	0.374403	0.990122	0.008 (2.01e-02)	0.697429	0.990122	0.014 (1.99e-02)	0.487747	0.990122	-0.002 (1.98e-02)	0.917701	0.995581	0.007 (1.97e-02)	0.704492	0.990122	-0.008 (1.98e-02)	0.702321	0.990122	-0.004 (1.98e-02)	0.829954	0.990122
Mental health	CIDI depression	-0.01 (2.39e-02)	0.672381	0.990122	-0.016 (2.39e-02)	0.513963	0.990122	-0.013 (2.38e-02)	0.580165	0.990122	-0.019 (2.36e-02)	0.417974	0.990122	-0.008 (2.34e-02)	0.722352	0.990122	-0.013 (2.33e-02)	0.582639	0.990122	-0.01 (2.33e-02)	0.65807	0.990122	-0.009 (2.33e-02)	0.697298	0.990122
Mental health	PHQ9 Severity	-0.012 (9.12e-03)	0.197708	0.935763	-0.012 (9.14e-03)	0.187041	0.935763	-0.009 (9.10e-03)	0.303429	0.976249	-0.01 (9.09e-03)	0.271727	0.955771	-0.011 (9.04e-03)	0.212553	0.939038	-0.007 (8.99e-03)	0.462262	0.990122	0.005 (9.12e-03)	0.575608	0.990122	0.009 (9.18e-03)	0.340681	0.990122
Mental health	CIDI MD Severity	-0.014 (8.95e-03)	0.114709	0.899596	-0.016 (8.96e-03)	0.0700484	0.890739	-0.014 (8.92e-03)	0.122142	0.899596	-0.012 (8.92e-03)	0.19384	0.935763	-0.01 (8.88e-03)	0.257423	0.948328	-0.015 (8.82e-03)	0.0884411	0.890739	-0.011 (8.96e-03)	0.233621	0.948328	-0.012 (9.02e-03)	0.188744	0.935763
Mental health	Depression affective symptoms	-0.022 (9.02e-03)	0.0133553	0.810941	-0.023 (9.03e-03)	0.00975248	0.810941	-0.019 (8.99e-03)	0.0308785	0.810941	-0.018 (8.99e-03)	0.0493892	0.869041	-0.015 (8.94e-03)	0.0860595	0.890739	-0.015 (8.89e-03)	0.10109	0.890739	-0.006 (9.03e-03)	0.506027	0.990122	-0.005 (9.10e-03)	0.586321	0.990122
Mental health	Depression cognitive symptoms	-0.006 (9.26e-03)	0.540709	0.990122	-0.006 (9.27e-03)	0.489192	0.990122	-0.003 (9.22e-03)	0.777749	0.990122	-0.002 (9.21e-03)	0.80492	0.990122	-0.009 (9.16e-03)	0.330942	0.985484	-0.006 (9.11e-03)	0.530716	0.990122	0.001 (9.23e-03)	0.89211	0.995581	0.008 (9.29e-03)	0.386225	0.990122
Mental health	Depression somatic symptoms	-0.01 (8.88e-03)	0.242273	0.948328	-0.012 (8.90e-03)	0.169866	0.935763	-0.011 (8.86e-03)	0.228843	0.948328	-0.011 (8.86e-03)	0.211412	0.939038	-0.01 (8.81e-03)	0.251742	0.948328	-0.013 (8.76e-03)	0.132805	0.899596	-0.003 (8.89e-03)	0.736461	0.990122	-0.001 (8.96e-03)	0.871572	0.994163
Mental health	Depressive symptoms (current, PHQ4)	0.003 (9.03e-03)	0.711822	0.990122	0.002 (9.04e-03)	0.853262	0.99226	-0.001 (9.00e-03)	0.952485	0.995581	-0.003 (9.00e-03)	0.712094	0.990122	-0.005 (8.94e-03)	0.587487	0.990122	-0.005 (8.89e-03)	0.567327	0.990122	0.002 (9.02e-03)	0.810425	0.990122	0.004 (9.08e-03)	0.642191	0.990122
Mental health	Loneliness	-0.004 (9.98e-03)	0.677199	0.990122	-0.004 (9.99e-03)	0.667016	0.990122	-0.011 (9.95e-03)	0.259701	0.948328	-0.005 (9.90e-03)	0.626012	0.990122	-0.008 (9.79e-03)	0.389342	0.990122	-0.007 (9.74e-03)	0.487156	0.990122	-0.003 (9.90e-03)	0.777306	0.990122	-0.007 (9.99e-03)	0.465988	0.990122
Mental health	Neuroticism	0.046 (4.74e-02)	0.330082	0.985484	0.047 (4.75e-02)	0.327489	0.985484	0.046 (4.73e-02)	0.334541	0.990122	0.079 (4.71e-02)	0.0930337	0.890739	0.06 (4.68e-02)	0.196476	0.935763	0.086 (4.63e-02)	0.0619578	0.890739	0.091 (4.66e-02)	0.0513791	0.869041	0.099 (4.67e-02)	0.0332018	0.810941
Mental health	Total bipolar disorder manifestations	-0.002 (9.24e-03)	0.82052	0.990122	-0.003 (9.25e-03)	0.753932	0.990122	0.001 (9.21e-03)	0.921165	0.995581	-0.002 (9.20e-03)	0.815193	0.990122	-0.003 (9.15e-03)	0.745173	0.990122	-0.005 (9.09e-03)	0.593607	0.990122	0.007 (9.23e-03)	0.458522	0.990122	0.004 (9.28e-03)	0.628057	0.990122
Mental health	General anxiety disorder Severity	-0.017 (9.18e-03)	0.0637941	0.890739	-0.018 (9.20e-03)	0.0492281	0.869041	-0.012 (9.15e-03)	0.192971	0.935763	-0.012 (9.15e-03)	0.186913	0.935763	-0.008 (9.09e-03)	0.370872	0.990122	-0.007 (9.04e-03)	0.429362	0.990122	0.005 (9.17e-03)	0.588023	0.990122	0.007 (9.23e-03)	0.44968	0.990122
Mental health	General anxiety disorder ever	-0.065 (3.76e-02)	0.0834227	0.890739	-0.063 (3.77e-02)	0.0959932	0.890739	-0.042 (3.70e-02)	0.25964	0.948328	-0.044 (3.71e-02)	0.232742	0.948328	-0.048 (3.61e-02)	0.184608	0.935763	-0.025 (3.56e-02)	0.476043	0.990122	0.01 (3.59e-02)	0.779754	0.990122	0.019 (3.59e-02)	0.593093	0.990122
Mental health	Addiction ever (self-reported)	-0.028 (3.72e-02)	0.452799	0.990122	-0.032 (3.73e-02)	0.386891	0.990122	0.034 (3.69e-02)	0.3593	0.990122	0.03 (3.67e-02)	0.407636	0.990122	0.048 (3.65e-02)	0.189003	0.935763	0.064 (3.63e-02)	0.076528	0.890739	0.055 (3.71e-02)	0.135849	0.899596	0.055 (3.72e-02)	0.142211	0.899596
Mental health	PTSD check list score	-0.02 (9.17e-03)	0.0263603	0.810941	-0.021 (9.18e-03)	0.0199013	0.810941	-0.016 (9.14e-03)	0.0851718	0.890739	-0.017 (9.13e-03)	0.0586568	0.890739	-0.016 (9.08e-03)	0.0855677	0.890739	-0.009 (9.03e-03)	0.308382	0.979989	-9.77e-05 (9.17e-03)	0.991498	0.995581	0.002 (9.23e-03)	0.819562	0.990122
Mental health	Post-traumatic stress disorder (PTSD)	-0.011 (3.84e-02)	0.765098	0.990122	-0.009 (3.85e-02)	0.810843	0.990122	0.029 (3.81e-02)	0.447217	0.990122	0.012 (3.78e-02)	0.749921	0.990122	0.023 (3.78e-02)	0.5386	0.990122	0.035 (3.75e-02)	0.350692	0.990122	0.049 (3.80e-02)	0.19395	0.935763	0.025 (3.80e-02)	0.507091	0.990122
Mental health	Self harm ever	-0.03 (4.16e-02)	0.472729	0.990122	-0.031 (4.17e-02)	0.459118	0.990122	-0.045 (4.16e-02)	0.281477	0.956362	-0.025 (4.14e-02)	0.553724	0.990122	-0.001 (4.11e-02)	0.97874	0.995581	0.001 (4.08e-02)	0.985421	0.995581	0.013 (4.14e-02)	0.755943	0.990122	0.018 (4.17e-02)	0.667385	0.990122
Mental health	Not worth living	-0.051 (2.07e-02)	0.0144308	0.810941	-0.047 (2.07e-02)	0.0227718	0.810941	-0.05 (2.07e-02)	0.0157545	0.810941	-0.041 (2.06e-02)	0.046388	0.869041	-0.023 (2.03e-02)	0.246141	0.948328	-0.011 (2.00e-02)	0.572199	0.990122	-0.009 (2.03e-02)	0.67181	0.990122	-0.004 (2.03e-02)	0.829767	0.990122
Mental health	Subjective well-being	0.013 (9.37e-03)	0.153724	0.935763	0.014 (9.38e-03)	0.142841	0.899596	0.009 (9.35e-03)	0.355756	0.990122	0.003 (9.34e-03)	0.716581	0.990122	4.09e-04 (9.27e-03)	0.964835	0.995581	-3.77e-04 (9.23e-03)	0.96741	0.995581	-0.011 (9.39e-03)	0.258268	0.948328	-0.008 (9.43e-03)	0.398025	0.990122
Mental health	Health satisfaction	-0.006 (9.31e-03)	0.523197	0.990122	-0.006 (9.32e-03)	0.549248	0.990122	0.001 (9.28e-03)	0.940801	0.995581	0.005 (9.27e-03)	0.554933	0.990122	0.004 (9.22e-03)	0.627536	0.990122	0.004 (9.16e-03)	0.70166	0.990122	0.013 (9.29e-03)	0.169358	0.935763	0.005 (9.35e-03)	0.561565	0.990122
Mental health	Financial situation satisfaction	-0.011 (9.11e-03)	0.218608	0.948328	-0.012 (9.12e-03)	0.190723	0.935763	-0.003 (9.08e-03)	0.730689	0.990122	-0.002 (9.07e-03)	0.791262	0.990122	-0.01 (9.01e-03)	0.248585	0.948328	-0.004 (8.96e-03)	0.622352	0.990122	0.001 (9.08e-03)	0.918493	0.995581	0.002 (9.14e-03)	0.82645	0.990122
Mental health	Sum of psychiatric conditions	-0.038 (9.15e-03)	3.8473e-05	0.011388	-0.04 (9.16e-03)	1.56886e-05	0.00928765	-0.031 (9.13e-03)	0.000812325	0.0961793	-0.031 (9.12e-03)	0.000557174	0.0824618	-0.035 (9.07e-03)	0.000125769	0.0248185	-0.025 (9.02e-03)	0.00557346	0.549915	-0.02 (9.16e-03)	0.0317887	0.810941	-0.019 (9.23e-03)	0.0354429	0.810941
Lifestyle measure	Easy to get up in the morning	0.019 (9.01e-03)	0.0308194	0.810941	0.019 (9.02e-03)	0.0315775	0.810941	0.019 (8.97e-03)	0.0298181	0.810941	0.015 (8.96e-03)	0.0943934	0.890739	0.011 (8.91e-03)	0.211226	0.939038	0.006 (8.85e-03)	0.503175	0.990122	-0.005 (8.98e-03)	0.561762	0.990122	-0.009 (9.04e-03)	0.341531	0.990122
Lifestyle measure	Sleep too much	0.018 (3.58e-02)	0.624638	0.990122	0.011 (3.59e-02)	0.767037	0.990122	0.009 (3.55e-02)	0.797341	0.990122	0.002 (3.56e-02)	0.953664	0.995581	-0.024 (3.53e-02)	0.488162	0.990122	-0.03 (3.52e-02)	0.394653	0.990122	-0.011 (3.58e-02)	0.75144	0.990122	-0.001 (3.60e-02)	0.985813	0.995581
Lifestyle measure	Sleep any problem	-0.004 (9.23e-03)	0.658932	0.990122	-0.005 (9.25e-03)	0.597209	0.990122	-0.005 (9.21e-03)	0.599436	0.990122	-0.006 (9.20e-03)	0.48649	0.990122	-0.006 (9.14e-03)	0.539491	0.990122	2.69e-04 (9.08e-03)	0.976378	0.995581	0.004 (9.22e-03)	0.703916	0.990122	0.007 (9.27e-03)	0.463497	0.990122
Lifestyle measure	Ever smoked	-0.019 (1.93e-02)	0.321177	0.985484	-0.016 (1.94e-02)	0.398805	0.990122	-0.013 (1.92e-02)	0.505172	0.990122	-0.011 (1.92e-02)	0.56163	0.990122	0.007 (1.91e-02)	0.695446	0.990122	-1.82e-04 (1.89e-02)	0.992327	0.995581	-0.004 (1.92e-02)	0.853998	0.99226	0.002 (1.93e-02)	0.936092	0.995581
Lifestyle measure	Smoking status	-0.012 (9.20e-03)	0.190352	0.935763	-0.012 (9.21e-03)	0.208593	0.939038	-0.01 (9.17e-03)	0.273714	0.955771	-0.006 (9.16e-03)	0.493774	0.990122	-0.009 (9.10e-03)	0.316005	0.985242	-0.009 (9.04e-03)	0.32059	0.985484	-0.01 (9.17e-03)	0.260271	0.948328	-0.005 (9.23e-03)	0.584426	0.990122
Lifestyle measure	Past tobacco smoking	0.011 (9.42e-03)	0.261111	0.948328	0.009 (9.43e-03)	0.328053	0.985484	0.007 (9.39e-03)	0.470338	0.990122	0.002 (9.39e-03)	0.835144	0.990122	-0.005 (9.31e-03)	0.594402	0.990122	-0.001 (9.26e-03)	0.952655	0.995581	-0.003 (9.36e-03)	0.751323	0.990122	-0.004 (9.42e-03)	0.65976	0.990122
Physical measure	Overall health rating	-0.003 (9.27e-03)	0.744715	0.990122	-0.001 (9.29e-03)	0.911496	0.995581	0.001 (9.24e-03)	0.911341	0.995581	0.005 (9.24e-03)	0.581362	0.990122	-0.003 (9.17e-03)	0.761325	0.990122	-0.004 (9.11e-03)	0.697473	0.990122	0.004 (9.25e-03)	0.632368	0.990122	0.001 (9.31e-03)	0.880544	0.995581
Physical measure	Long standing illness, disability or infirmity	0.018 (2.10e-02)	0.401311	0.990122	0.014 (2.10e-02)	0.491525	0.990122	0.022 (2.09e-02)	0.300572	0.976249	0.035 (2.08e-02)	0.0973899	0.890739	0.015 (2.07e-02)	0.466861	0.990122	0.026 (2.05e-02)	0.200749	0.935763	0.049 (2.08e-02)	0.0177519	0.810941	0.048 (2.09e-02)	0.0227449	0.810941
Physical measure	Weight change compared with 1 year ago	0.006 (9.38e-03)	0.532909	0.990122	0.008 (9.39e-03)	0.386159	0.990122	0.01 (9.35e-03)	0.271875	0.955771	0.014 (9.34e-03)	0.130488	0.899596	0.005 (9.28e-03)	0.584605	0.990122	0.006 (9.21e-03)	0.544855	0.990122	0.005 (9.34e-03)	0.607975	0.990122	-4.48e-04 (9.40e-03)	0.961938	0.995581
Physical measure	Ever pain last month	-0.005 (1.90e-02)	0.78988	0.990122	-0.002 (1.90e-02)	0.902598	0.995581	-0.01 (1.90e-02)	0.605499	0.990122	-0.014 (1.89e-02)	0.469316	0.990122	-0.014 (1.88e-02)	0.449127	0.990122	-0.012 (1.86e-02)	0.516812	0.990122	-0.014 (1.89e-02)	0.44997	0.990122	-0.023 (1.90e-02)	0.217403	0.948328
Physical measure	Ever vascular heart problem diagnosed	-0.013 (2.28e-02)	0.571465	0.990122	-0.01 (2.28e-02)	0.662224	0.990122	-0.008 (2.27e-02)	0.74005	0.990122	-0.004 (2.27e-02)	0.85876	0.99226	-0.011 (2.26e-02)	0.630832	0.990122	0.004 (2.25e-02)	0.869805	0.994163	0.016 (2.26e-02)	0.48696	0.990122	0.023 (2.28e-02)	0.316183	0.985242
Physical measure	Medication for pain relief, constipation or heartburn	0.027 (1.95e-02)	0.170011	0.935763	0.031 (1.96e-02)	0.113306	0.899596	0.036 (1.95e-02)	0.0618275	0.890739	0.036 (1.94e-02)	0.0671835	0.890739	0.011 (1.93e-02)	0.584228	0.990122	0.015 (1.92e-02)	0.421439	0.990122	0.025 (1.94e-02)	0.202893	0.935763	0.026 (1.95e-02)	0.178219	0.935763
Physical measure	Body Mass Index	0.004 (9.34e-03)	0.633942	0.990122	0.005 (9.35e-03)	0.560914	0.990122	0.002 (9.30e-03)	0.79051	0.990122	1.34e-04 (9.29e-03)	0.988492	0.995581	-0.011 (9.23e-03)	0.242873	0.948328	-0.014 (9.16e-03)	0.134393	0.899596	-0.002 (9.28e-03)	0.825838	0.990122	0.003 (9.35e-03)	0.73298	0.990122
Physical measure	Arm fat percentage (left)	-0.001 (6.84e-03)	0.910963	0.995581	1.07e-04 (6.84e-03)	0.987517	0.995581	-0.003 (6.81e-03)	0.682067	0.990122	-0.004 (6.80e-03)	0.547337	0.990122	-0.012 (6.76e-03)	0.0681201	0.890739	-0.011 (6.71e-03)	0.0887417	0.890739	-0.002 (6.80e-03)	0.737581	0.990122	-2.40e-04 (6.84e-03)	0.972016	0.995581
Physical measure	Arm fat percentage (right)	0.001 (6.88e-03)	0.909308	0.995581	0.002 (6.88e-03)	0.800513	0.990122	-0.002 (6.85e-03)	0.715926	0.990122	-0.003 (6.84e-03)	0.632933	0.990122	-0.011 (6.80e-03)	0.0983077	0.890739	-0.012 (6.75e-03)	0.0851364	0.890739	-0.002 (6.84e-03)	0.771238	0.990122	0.001 (6.89e-03)	0.929734	0.995581
Physical measure	Arm fat mass (left)	-0.001 (9.26e-03)	0.894133	0.995581	-5.13e-05 (9.27e-03)	0.995581	0.995581	-0.002 (9.22e-03)	0.82041	0.990122	-0.003 (9.21e-03)	0.764089	0.990122	-0.012 (9.15e-03)	0.175728	0.935763	-0.012 (9.08e-03)	0.194041	0.935763	-3.45e-04 (9.20e-03)	0.970139	0.995581	0.004 (9.27e-03)	0.662793	0.990122
Physical measure	Arm fat mass (right)	0.002 (9.26e-03)	0.859847	0.99226	0.003 (9.27e-03)	0.750084	0.990122	0.001 (9.23e-03)	0.946984	0.995581	-3.93e-04 (9.21e-03)	0.96601	0.995581	-0.011 (9.15e-03)	0.230076	0.948328	-0.012 (9.09e-03)	0.199205	0.935763	-0.001 (9.21e-03)	0.919608	0.995581	0.004 (9.27e-03)	0.681133	0.990122
Physical measure	Trunk fat percentage	0.002 (8.53e-03)	0.819934	0.990122	0.003 (8.54e-03)	0.748316	0.990122	-2.96e-04 (8.50e-03)	0.972211	0.995581	-0.001 (8.49e-03)	0.908047	0.995581	-0.011 (8.43e-03)	0.184731	0.935763	-0.012 (8.37e-03)	0.139635	0.899596	-0.004 (8.48e-03)	0.624888	0.990122	-0.003 (8.53e-03)	0.71372	0.990122
Physical measure	Trunk fat mass	0.003 (9.42e-03)	0.750894	0.990122	0.004 (9.43e-03)	0.685066	0.990122	0.003 (9.39e-03)	0.730739	0.990122	0.002 (9.38e-03)	0.848062	0.99226	-0.01 (9.31e-03)	0.290786	0.956362	-0.012 (9.24e-03)	0.203061	0.935763	-0.002 (9.37e-03)	0.823569	0.990122	0.001 (9.43e-03)	0.93726	0.995581
Physical measure	Body fat percentage	0.002 (6.92e-03)	0.776605	0.990122	0.003 (6.92e-03)	0.694584	0.990122	-9.69e-05 (6.89e-03)	0.988787	0.995581	-0.001 (6.88e-03)	0.891197	0.995581	-0.009 (6.84e-03)	0.173649	0.935763	-0.01 (6.80e-03)	0.130971	0.899596	-0.003 (6.88e-03)	0.687191	0.990122	-0.001 (6.92e-03)	0.874975	0.995581
Physical measure	Whole body fat mass	0.003 (9.17e-03)	0.720522	0.990122	0.004 (9.18e-03)	0.651146	0.990122	0.002 (9.14e-03)	0.805769	0.990122	0.001 (9.12e-03)	0.923201	0.995581	-0.01 (9.08e-03)	0.286154	0.956362	-0.011 (9.02e-03)	0.203908	0.935763	-0.001 (9.12e-03)	0.911879	0.995581	0.003 (9.18e-03)	0.769045	0.990122
Physical measure	Leg fat percentage (left)	2.53e-04 (4.48e-03)	0.954964	0.995581	0.001 (4.48e-03)	0.863583	0.993564	-2.80e-05 (4.46e-03)	0.994999	0.995581	-0.001 (4.45e-03)	0.77863	0.990122	-0.008 (4.42e-03)	0.0853172	0.890739	-0.008 (4.39e-03)	0.0541956	0.890739	-0.003 (4.45e-03)	0.525907	0.990122	-4.42e-04 (4.48e-03)	0.921435	0.995581
Physical measure	Leg fat percentage (right)	-3.65e-04 (4.69e-03)	0.938078	0.995581	3.32e-04 (4.70e-03)	0.943648	0.995581	-0.001 (4.68e-03)	0.833917	0.990122	-0.002 (4.67e-03)	0.734409	0.990122	-0.008 (4.64e-03)	0.0959174	0.890739	-0.009 (4.60e-03)	0.0512155	0.869041	-0.003 (4.67e-03)	0.533552	0.990122	-0.001 (4.70e-03)	0.847454	0.99226
Physical measure	Leg fat mass (left)	0.001 (7.65e-03)	0.92815	0.995581	0.001 (7.66e-03)	0.858153	0.99226	-0.001 (7.62e-03)	0.928953	0.995581	-0.002 (7.61e-03)	0.817414	0.990122	-0.011 (7.56e-03)	0.134414	0.899596	-0.013 (7.51e-03)	0.0926241	0.890739	-0.002 (7.61e-03)	0.779996	0.990122	0.002 (7.66e-03)	0.756466	0.990122
Physical measure	Leg fat mass (right)	0.001 (7.73e-03)	0.947375	0.995581	0.001 (7.74e-03)	0.859168	0.99226	-0.001 (7.70e-03)	0.853609	0.99226	-0.002 (7.69e-03)	0.803266	0.990122	-0.011 (7.64e-03)	0.141271	0.899596	-0.012 (7.58e-03)	0.10222	0.890739	-0.002 (7.68e-03)	0.798808	0.990122	0.002 (7.74e-03)	0.788485	0.990122
white matter microstructure	g.FA.Total	0.019 (9.46e-03)	0.0478758	0.869041	0.019 (9.47e-03)	0.0458585	0.869041	0.01 (9.37e-03)	0.308987	0.979989	0.006 (9.34e-03)	0.527365	0.990122	0.001 (9.33e-03)	0.899189	0.995581	0.002 (9.28e-03)	0.830346	0.990122	0.003 (9.41e-03)	0.745313	0.990122	-0.003 (9.48e-03)	0.756533	0.990122
white matter microstructure	g.FA.Association fibres	0.019 (9.42e-03)	0.0412559	0.869041	0.02 (9.43e-03)	0.0377892	0.828564	0.01 (9.33e-03)	0.287009	0.956362	0.006 (9.30e-03)	0.516793	0.990122	0.001 (9.29e-03)	0.915939	0.995581	0.001 (9.24e-03)	0.901828	0.995581	0.002 (9.37e-03)	0.793657	0.990122	-0.006 (9.44e-03)	0.529244	0.990122
white matter microstructure	g.FA.Thalamic radiations	0.016 (9.59e-03)	0.105324	0.890739	0.016 (9.60e-03)	0.104703	0.890739	0.006 (9.50e-03)	0.515299	0.990122	0.004 (9.47e-03)	0.67222	0.990122	-0.002 (9.45e-03)	0.866011	0.993564	-0.002 (9.41e-03)	0.833502	0.990122	1.68e-04 (9.54e-03)	0.98595	0.995581	-0.002 (9.61e-03)	0.795139	0.990122
white matter microstructure	g.MD.Total	-0.008 (8.89e-03)	0.366802	0.990122	-0.008 (8.90e-03)	0.370981	0.990122	-0.002 (8.80e-03)	0.779342	0.990122	0.001 (8.77e-03)	0.865211	0.993564	0.002 (8.74e-03)	0.796726	0.990122	0.002 (8.70e-03)	0.790629	0.990122	0.002 (8.82e-03)	0.78127	0.990122	0.006 (8.90e-03)	0.496831	0.990122
white matter microstructure	g.MD.Association fibres	-0.008 (9.13e-03)	0.355211	0.990122	-0.008 (9.14e-03)	0.376441	0.990122	-0.003 (9.04e-03)	0.711302	0.990122	0.001 (9.02e-03)	0.931335	0.995581	-3.35e-04 (8.99e-03)	0.970272	0.995581	0.001 (8.94e-03)	0.95124	0.995581	-0.001 (9.07e-03)	0.919225	0.995581	0.003 (9.14e-03)	0.760369	0.990122
white matter microstructure	g.MD.Thalamic radiations	1.25e-04 (8.43e-03)	0.988193	0.995581	-4.95e-05 (8.44e-03)	0.995321	0.995581	0.005 (8.35e-03)	0.575826	0.990122	0.008 (8.33e-03)	0.363953	0.990122	0.008 (8.30e-03)	0.316209	0.985242	0.009 (8.25e-03)	0.276446	0.955771	0.01 (8.37e-03)	0.23871	0.948328	0.013 (8.44e-03)	0.134126	0.899596
white matter microstructure	g.ICVF.Association fibres	0.008 (9.50e-03)	0.39192	0.990122	0.009 (9.51e-03)	0.366726	0.990122	0.002 (9.40e-03)	0.856122	0.99226	-0.004 (9.37e-03)	0.684867	0.990122	-0.006 (9.35e-03)	0.55495	0.990122	-0.006 (9.31e-03)	0.499107	0.990122	-0.006 (9.44e-03)	0.541472	0.990122	-0.01 (9.51e-03)	0.27769	0.955771
white matter microstructure	FA.Inferior longitudinal fasciculus	0.012 (9.47e-03)	0.220884	0.948328	0.011 (9.48e-03)	0.239887	0.948328	0.001 (9.38e-03)	0.901531	0.995581	-0.003 (9.35e-03)	0.777514	0.990122	-0.005 (9.34e-03)	0.56063	0.990122	-0.008 (9.30e-03)	0.364643	0.990122	-0.006 (9.42e-03)	0.490492	0.990122	-0.016 (9.49e-03)	0.0914493	0.890739
white matter microstructure	FA.Posterior thalamic radiation	0.01 (9.42e-03)	0.275299	0.955771	0.01 (9.42e-03)	0.302546	0.976249	-0.001 (9.33e-03)	0.885236	0.995581	-0.004 (9.30e-03)	0.666037	0.990122	-0.005 (9.28e-03)	0.564052	0.990122	-0.01 (9.24e-03)	0.289099	0.956362	-0.008 (9.37e-03)	0.420949	0.990122	-0.014 (9.44e-03)	0.139167	0.899596
white matter microstructure	FA.Superior longitudinal fasciculus	0.01 (9.42e-03)	0.309557	0.979989	0.008 (9.43e-03)	0.367716	0.990122	0.002 (9.33e-03)	0.846617	0.99226	-0.003 (9.30e-03)	0.744905	0.990122	-0.007 (9.29e-03)	0.472782	0.990122	-0.004 (9.24e-03)	0.651564	0.990122	-0.007 (9.37e-03)	0.469581	0.990122	-0.011 (9.45e-03)	0.256019	0.948328
white matter microstructure	FA.Forceps major	0.011 (9.67e-03)	0.239499	0.948328	0.011 (9.68e-03)	0.277516	0.955771	0.001 (9.57e-03)	0.89221	0.995581	-0.005 (9.54e-03)	0.62481	0.990122	-0.008 (9.52e-03)	0.418649	0.990122	-0.007 (9.48e-03)	0.42936	0.990122	-0.002 (9.61e-03)	0.827965	0.990122	-0.013 (9.69e-03)	0.164922	0.935763
white matter microstructure	FA.Forceps minor	0.013 (9.39e-03)	0.174137	0.935763	0.013 (9.41e-03)	0.180389	0.935763	0.005 (9.31e-03)	0.576742	0.990122	0.004 (9.28e-03)	0.640419	0.990122	0.001 (9.26e-03)	0.939942	0.995581	0.001 (9.22e-03)	0.943702	0.995581	0.005 (9.35e-03)	0.583864	0.990122	0.002 (9.42e-03)	0.814211	0.990122
white matter microstructure	MD.Anterior thalamic radiation	0.003 (8.40e-03)	0.681856	0.990122	0.004 (8.41e-03)	0.600332	0.990122	0.005 (8.32e-03)	0.567387	0.990122	0.005 (8.30e-03)	0.55345	0.990122	0.008 (8.28e-03)	0.346634	0.990122	0.011 (8.23e-03)	0.19099	0.935763	0.007 (8.36e-03)	0.390246	0.990122	0.008 (8.42e-03)	0.342624	0.990122
white matter microstructure	MD.Cingulate gyrus part of cingulum	-0.007 (8.75e-03)	0.396152	0.990122	-0.007 (8.76e-03)	0.410423	0.990122	-0.005 (8.67e-03)	0.592658	0.990122	-0.002 (8.64e-03)	0.833335	0.990122	-0.001 (8.62e-03)	0.898333	0.995581	-0.002 (8.57e-03)	0.85187	0.99226	-0.003 (8.70e-03)	0.746962	0.990122	-0.004 (8.77e-03)	0.632372	0.990122
white matter microstructure	MD.Inferior fronto-occipital fasciculus	-0.002 (8.91e-03)	0.818781	0.990122	-0.001 (8.92e-03)	0.870679	0.994163	0.004 (8.83e-03)	0.67737	0.990122	0.005 (8.80e-03)	0.585792	0.990122	0.008 (8.77e-03)	0.344715	0.990122	0.007 (8.73e-03)	0.393836	0.990122	0.005 (8.86e-03)	0.610105	0.990122	0.01 (8.93e-03)	0.286081	0.956362
white matter microstructure	MD.Superior longitudinal fasciculus	0.005 (9.08e-03)	0.586006	0.990122	0.006 (9.09e-03)	0.539063	0.990122	0.006 (9.00e-03)	0.527153	0.990122	0.009 (8.97e-03)	0.302924	0.976249	0.014 (8.94e-03)	0.111616	0.899596	0.014 (8.90e-03)	0.110302	0.899596	0.015 (9.03e-03)	0.103971	0.890739	0.019 (9.10e-03)	0.0356156	0.810941
white matter microstructure	MD.Superior thalamic radiation	0.004 (8.20e-03)	0.586237	0.990122	0.005 (8.21e-03)	0.576592	0.990122	0.004 (8.13e-03)	0.620102	0.990122	0.008 (8.10e-03)	0.325063	0.985484	0.01 (8.08e-03)	0.209485	0.939038	0.009 (8.04e-03)	0.253403	0.948328	0.011 (8.16e-03)	0.178144	0.935763	0.013 (8.23e-03)	0.118544	0.899596
white matter microstructure	MD.Forceps minor	0.009 (9.06e-03)	0.331269	0.985484	0.01 (9.07e-03)	0.290116	0.956362	0.014 (8.97e-03)	0.108286	0.899596	0.016 (8.94e-03)	0.0772266	0.890739	0.014 (8.92e-03)	0.126287	0.899596	0.013 (8.88e-03)	0.133674	0.899596	0.01 (9.01e-03)	0.289965	0.956362	0.009 (9.08e-03)	0.321903	0.985484
white matter microstructure	ICVF.Acoustic radiation	0.006 (9.42e-03)	0.51651	0.990122	0.006 (9.43e-03)	0.520517	0.990122	-4.03e-04 (9.33e-03)	0.9656	0.995581	-0.005 (9.30e-03)	0.583242	0.990122	-0.007 (9.28e-03)	0.435457	0.990122	-0.009 (9.23e-03)	0.343849	0.990122	-0.009 (9.36e-03)	0.356102	0.990122	-0.011 (9.44e-03)	0.251155	0.948328
white matter microstructure	ICVF.Cingulate gyrus part of cingulum	0.011 (9.44e-03)	0.23917	0.948328	0.012 (9.45e-03)	0.203317	0.935763	0.002 (9.35e-03)	0.799859	0.990122	-0.006 (9.32e-03)	0.501881	0.990122	-0.006 (9.29e-03)	0.545049	0.990122	-0.007 (9.25e-03)	0.464418	0.990122	-0.007 (9.38e-03)	0.484814	0.990122	-0.011 (9.46e-03)	0.251269	0.948328
white matter microstructure	ICVF.Inferior fronto-occipital fasciculus	0.004 (9.45e-03)	0.70924	0.990122	0.004 (9.46e-03)	0.68529	0.990122	-0.003 (9.36e-03)	0.769292	0.990122	-0.007 (9.33e-03)	0.446093	0.990122	-0.008 (9.30e-03)	0.388609	0.990122	-0.008 (9.26e-03)	0.411862	0.990122	-0.005 (9.39e-03)	0.620743	0.990122	-0.01 (9.46e-03)	0.268359	0.955771
white matter microstructure	ICVF.Superior longitudinal fasciculus	-0.002 (9.51e-03)	0.836251	0.990122	-0.002 (9.52e-03)	0.841228	0.99226	-0.006 (9.42e-03)	0.518167	0.990122	-0.011 (9.39e-03)	0.23972	0.948328	-0.015 (9.36e-03)	0.117598	0.899596	-0.016 (9.32e-03)	0.0896834	0.890739	-0.016 (9.45e-03)	0.0876513	0.890739	-0.02 (9.52e-03)	0.0354979	0.810941
white matter microstructure	ICVF.Uncinate fasciculus	0.014 (9.16e-03)	0.135332	0.899596	0.014 (9.17e-03)	0.129371	0.899596	0.01 (9.07e-03)	0.271648	0.955771	0.007 (9.04e-03)	0.463093	0.990122	0.004 (9.02e-03)	0.691141	0.990122	3.52e-04 (8.98e-03)	0.968756	0.995581	1.68e-04 (9.10e-03)	0.985265	0.995581	-0.004 (9.17e-03)	0.679158	0.990122
white matter microstructure	ICVF.Forceps major	0.007 (9.71e-03)	0.472655	0.990122	0.007 (9.72e-03)	0.452264	0.990122	0.002 (9.61e-03)	0.812236	0.990122	-0.005 (9.58e-03)	0.59016	0.990122	-0.011 (9.56e-03)	0.239655	0.948328	-0.009 (9.52e-03)	0.368034	0.990122	-0.005 (9.65e-03)	0.586265	0.990122	-0.013 (9.73e-03)	0.185525	0.935763
Resting-state node fluctuation amplitude	rsfMRI node amplitude N10	0.012 (9.49e-03)	0.197957	0.935763	0.011 (9.50e-03)	0.24241	0.948328	0.008 (9.42e-03)	0.39799	0.990122	0.013 (9.40e-03)	0.167021	0.935763	0.015 (9.34e-03)	0.104551	0.890739	0.015 (9.29e-03)	0.104826	0.890739	0.022 (9.43e-03)	0.0180539	0.810941	0.023 (9.50e-03)	0.0157848	0.810941
Resting-state node fluctuation amplitude	rsfMRI node amplitude N14	0.004 (9.32e-03)	0.645576	0.990122	0.005 (9.33e-03)	0.590572	0.990122	0.003 (9.24e-03)	0.716897	0.990122	0.001 (9.23e-03)	0.906189	0.995581	0.001 (9.16e-03)	0.886738	0.995581	-0.002 (9.12e-03)	0.821641	0.990122	0.002 (9.25e-03)	0.830695	0.990122	-0.001 (9.32e-03)	0.945345	0.995581
