# Supplementary material for: A phenome-wide association and Mendelian Randomisation study of polygenic risk for depression in UK Biobank
Source: Nat Commun. 2020 May 8;11:2301. doi: 10.1038/s41467-020-16022-0 (PMC7210889; doi:10.1038/s41467-020-16022-0)
Supplement: Supplementary file 14 — Supplementary Data 13 [file 41467_2020_16022_MOESM14_ESM.xlsx]

## Sheet: Sheet1
Category	Phenotype	PRS_pT_1			PRS_pT_0.5			PRS_pT_0.1			PRS_pT_0.05			PRS_pT_0.01			PRS_pT_0.005			#NAME?			PRS_pT_0.0005
		Beta	p.value	p.corrected	Beta	p.value	p.corrected	Beta	p.value	p.corrected	Beta	p.value	p.corrected	Beta	p.value	p.corrected	Beta	p.value	p.corrected	Beta	p.value	p.corrected	Beta	p.value	p.corrected
Mental health	Probable depression	7.34e-05 (4.09e-02)	0.998568	0.998568	-1.80e-04 (4.08e-02)	0.99648	0.998568	0.02 (4.05e-02)	0.621524	0.916535	0.024 (4.03e-02)	0.552864	0.914933	0.044 (4.01e-02)	0.275662	0.840003	0.05 (4.02e-02)	0.214094	0.840003	0.051 (4.04e-02)	0.204175	0.840003	0.031 (4.03e-02)	0.438435	0.901228
Mental health	Broad depression	0.01 (2.89e-02)	0.726614	0.920927	0.007 (2.88e-02)	0.800875	0.948724	0.019 (2.86e-02)	0.515005	0.914933	0.026 (2.85e-02)	0.365089	0.840003	0.045 (2.85e-02)	0.113241	0.840003	0.058 (2.85e-02)	0.0405346	0.840003	0.06 (2.86e-02)	0.0371974	0.840003	0.036 (2.85e-02)	0.210665	0.840003
Mental health	CIDI depression	0.06 (3.53e-02)	0.0871058	0.840003	0.054 (3.53e-02)	0.125303	0.840003	0.049 (3.51e-02)	0.158899	0.840003	0.042 (3.49e-02)	0.233259	0.840003	0.058 (3.49e-02)	0.0964807	0.840003	0.038 (3.50e-02)	0.28165	0.840003	0.05 (3.50e-02)	0.156802	0.840003	0.032 (3.48e-02)	0.357236	0.840003
Mental health	PHQ9 Severity	0.004 (1.30e-02)	0.76956	0.93934	0.004 (1.30e-02)	0.786238	0.948724	2.56e-04 (1.29e-02)	0.98419	0.998568	-0.001 (1.29e-02)	0.942042	0.994584	4.52e-04 (1.29e-02)	0.972125	0.998568	0.007 (1.30e-02)	0.563325	0.914933	0.017 (1.31e-02)	0.195543	0.840003	0.013 (1.31e-02)	0.320527	0.840003
Mental health	CIDI MD Severity	0.001 (1.27e-02)	0.948502	0.994584	-0.002 (1.27e-02)	0.869066	0.974407	4.77e-04 (1.27e-02)	0.969905	0.998568	0.005 (1.27e-02)	0.698985	0.920927	0.008 (1.27e-02)	0.518575	0.914933	0.003 (1.27e-02)	0.802393	0.948724	0.009 (1.28e-02)	0.484322	0.914933	0.003 (1.28e-02)	0.801761	0.948724
Mental health	Depression affective symptoms	0.012 (1.28e-02)	0.337135	0.840003	0.011 (1.28e-02)	0.384989	0.845586	0.011 (1.28e-02)	0.408494	0.870886	0.013 (1.28e-02)	0.31453	0.840003	0.016 (1.28e-02)	0.216789	0.840003	0.015 (1.28e-02)	0.250164	0.840003	0.023 (1.30e-02)	0.0747568	0.840003	0.016 (1.30e-02)	0.227648	0.840003
Mental health	Depression cognitive symptoms	0.01 (1.31e-02)	0.442776	0.903874	0.006 (1.31e-02)	0.641524	0.920927	-0.003 (1.31e-02)	0.833594	0.959911	-0.003 (1.30e-02)	0.798913	0.948724	-0.006 (1.31e-02)	0.657739	0.920927	-0.004 (1.31e-02)	0.755115	0.931309	0.007 (1.32e-02)	0.598266	0.914933	0.005 (1.32e-02)	0.716417	0.920927
Mental health	Depression somatic symptoms	-0.009 (1.26e-02)	0.488138	0.914933	-0.011 (1.26e-02)	0.378315	0.842026	-0.011 (1.26e-02)	0.36394	0.840003	-0.008 (1.26e-02)	0.524065	0.914933	-0.008 (1.26e-02)	0.512382	0.914933	-0.005 (1.26e-02)	0.693764	0.920927	0.004 (1.27e-02)	0.726619	0.920927	0.001 (1.28e-02)	0.924872	0.987727
Mental health	Depressive symptoms (current, PHQ4)	-0.012 (1.11e-02)	0.27638	0.840003	-0.011 (1.11e-02)	0.306161	0.840003	-0.012 (1.11e-02)	0.27913	0.840003	-0.014 (1.11e-02)	0.212109	0.840003	-0.007 (1.11e-02)	0.553211	0.914933	-0.008 (1.11e-02)	0.451817	0.913285	-0.007 (1.12e-02)	0.556281	0.914933	-0.009 (1.11e-02)	0.426918	0.889913
Mental health	Loneliness	0.005 (1.41e-02)	0.729778	0.920927	0.004 (1.40e-02)	0.771812	0.94015	0.012 (1.40e-02)	0.378343	0.842026	0.018 (1.39e-02)	0.203272	0.840003	0.022 (1.39e-02)	0.118989	0.840003	0.02 (1.40e-02)	0.146777	0.840003	0.021 (1.41e-02)	0.128784	0.840003	0.016 (1.41e-02)	0.242872	0.840003
Mental health	Neuroticism	0.092 (7.41e-02)	0.214344	0.840003	0.08 (7.41e-02)	0.280599	0.840003	0.1 (7.38e-02)	0.176343	0.840003	0.12 (7.38e-02)	0.103885	0.840003	0.195 (7.38e-02)	0.00820191	0.840003	0.16 (7.38e-02)	0.0305776	0.840003	0.176 (7.41e-02)	0.0175724	0.840003	0.174 (7.43e-02)	0.0189852	0.840003
Mental health	Total bipolar disorder manifestations	0.023 (1.31e-02)	0.0803419	0.840003	0.019 (1.31e-02)	0.145841	0.840003	0.018 (1.30e-02)	0.163793	0.840003	0.011 (1.30e-02)	0.386772	0.845586	0.02 (1.30e-02)	0.125671	0.840003	0.019 (1.31e-02)	0.140427	0.840003	0.015 (1.32e-02)	0.241974	0.840003	0.014 (1.32e-02)	0.278616	0.840003
Mental health	General anxiety disorder Severity	0.006 (1.30e-02)	0.665483	0.920927	0.003 (1.30e-02)	0.818968	0.953789	0.006 (1.29e-02)	0.661482	0.920927	0.002 (1.29e-02)	0.874622	0.974487	0.007 (1.30e-02)	0.594995	0.914933	-1.25e-04 (1.30e-02)	0.992287	0.998568	0.008 (1.31e-02)	0.538343	0.914933	0.008 (1.31e-02)	0.554194	0.914933
Mental health	General anxiety disorder ever	0.046 (5.63e-02)	0.412444	0.874541	0.034 (5.62e-02)	0.544854	0.914933	0.071 (5.58e-02)	0.2045	0.840003	0.103 (5.61e-02)	0.0648581	0.840003	0.106 (5.58e-02)	0.0573165	0.840003	0.116 (5.59e-02)	0.0373754	0.840003	0.078 (5.63e-02)	0.166526	0.840003	0.019 (5.59e-02)	0.736871	0.920927
Mental health	Addiction ever (self-reported)	0.014 (5.82e-02)	0.804707	0.948724	0.01 (5.82e-02)	0.864434	0.973027	0.022 (5.78e-02)	0.698786	0.920927	0.001 (5.78e-02)	0.990673	0.998568	-0.006 (5.78e-02)	0.917676	0.987727	-0.021 (5.81e-02)	0.724039	0.920927	-0.008 (5.84e-02)	0.886186	0.975134	0.032 (5.85e-02)	0.585884	0.914933
Mental health	PTSD check list score	-0.012 (1.30e-02)	0.363041	0.840003	-0.016 (1.30e-02)	0.229024	0.840003	-0.021 (1.30e-02)	0.107023	0.840003	-0.017 (1.30e-02)	0.190144	0.840003	-0.018 (1.30e-02)	0.165007	0.840003	-0.023 (1.30e-02)	0.07421	0.840003	-0.007 (1.31e-02)	0.617967	0.916535	-0.013 (1.31e-02)	0.339126	0.840003
Mental health	Post-traumatic stress disorder (PTSD)	-0.014 (6.07e-02)	0.822382	0.953789	-0.03 (6.06e-02)	0.622178	0.916535	-0.036 (5.99e-02)	0.548993	0.914933	-0.045 (5.98e-02)	0.448669	0.912755	-0.044 (6.00e-02)	0.463794	0.914933	-0.063 (6.01e-02)	0.294129	0.840003	0.011 (6.06e-02)	0.854154	0.973027	-0.002 (6.06e-02)	0.973086	0.998568
Mental health	Self harm ever	0.208 (7.29e-02)	0.0043033	0.840003	0.192 (7.27e-02)	0.00812242	0.840003	0.165 (7.23e-02)	0.0229271	0.840003	0.105 (7.19e-02)	0.144054	0.840003	0.069 (7.19e-02)	0.337572	0.840003	0.063 (7.23e-02)	0.387084	0.845586	0.045 (7.26e-02)	0.531642	0.914933	0.077 (7.26e-02)	0.289971	0.840003
Mental health	Not worth living	0.02 (3.01e-02)	0.515008	0.914933	0.018 (3.00e-02)	0.559503	0.914933	0.009 (2.99e-02)	0.761699	0.937476	0.005 (2.98e-02)	0.861848	0.973027	0.031 (2.98e-02)	0.303485	0.840003	0.016 (2.97e-02)	0.598373	0.914933	0.031 (3.00e-02)	0.300079	0.840003	0.026 (2.99e-02)	0.390261	0.849392
Mental health	Subjective well-being	-0.009 (1.33e-02)	0.482873	0.914933	-0.009 (1.33e-02)	0.491198	0.914933	-0.007 (1.33e-02)	0.619859	0.916535	-0.014 (1.32e-02)	0.306191	0.840003	-0.002 (1.32e-02)	0.851355	0.972977	-0.007 (1.33e-02)	0.592534	0.914933	-0.016 (1.34e-02)	0.237531	0.840003	-0.014 (1.34e-02)	0.286705	0.840003
Mental health	Health satisfaction	0.007 (1.13e-02)	0.562939	0.914933	0.007 (1.13e-02)	0.54401	0.914933	0.005 (1.13e-02)	0.639683	0.920927	0.01 (1.13e-02)	0.36831	0.840003	0.011 (1.13e-02)	0.351749	0.840003	0.02 (1.13e-02)	0.0735808	0.840003	0.027 (1.13e-02)	0.0187055	0.840003	0.019 (1.13e-02)	0.100005	0.840003
Mental health	Financial situation satisfaction	0.004 (1.12e-02)	0.714492	0.920927	0.004 (1.12e-02)	0.714902	0.920927	-0.006 (1.12e-02)	0.598241	0.914933	0.002 (1.12e-02)	0.873269	0.974487	-2.51e-05 (1.11e-02)	0.9982	0.998568	0.007 (1.12e-02)	0.508776	0.914933	0.002 (1.12e-02)	0.835069	0.959911	-0.002 (1.12e-02)	0.879014	0.974487
Mental health	Sum of psychiatric conditions	-0.002 (1.30e-02)	0.906019	0.987524	-0.002 (1.30e-02)	0.90783	0.987524	0.007 (1.30e-02)	0.605227	0.916535	0.001 (1.30e-02)	0.913983	0.987727	0.009 (1.30e-02)	0.47025	0.914933	0.006 (1.30e-02)	0.63532	0.920927	0.012 (1.32e-02)	0.35156	0.840003	0.008 (1.32e-02)	0.540103	0.914933
Lifestyle measure	Easy to get up in the morning	0.011 (1.10e-02)	0.299567	0.840003	0.011 (1.10e-02)	0.316351	0.840003	0.005 (1.10e-02)	0.676497	0.920927	0.003 (1.09e-02)	0.753681	0.931309	0.004 (1.09e-02)	0.716871	0.920927	-9.66e-05 (1.09e-02)	0.992952	0.998568	-0.002 (1.10e-02)	0.833018	0.959911	-0.001 (1.10e-02)	0.903643	0.987524
Lifestyle measure	Sleep too much	0.048 (5.72e-02)	0.398143	0.853988	0.049 (5.70e-02)	0.386032	0.845586	0.056 (5.62e-02)	0.32246	0.840003	0.04 (5.60e-02)	0.470814	0.914933	0.069 (5.64e-02)	0.221156	0.840003	0.063 (5.58e-02)	0.260912	0.840003	0.067 (5.65e-02)	0.235776	0.840003	0.063 (5.70e-02)	0.266885	0.840003
Lifestyle measure	Sleep any problem	-0.005 (1.31e-02)	0.696249	0.920927	-0.005 (1.31e-02)	0.717397	0.920927	-0.001 (1.30e-02)	0.925942	0.987727	-0.006 (1.30e-02)	0.621079	0.916535	-1.08e-04 (1.30e-02)	0.993367	0.998568	0.007 (1.31e-02)	0.605895	0.916535	0.005 (1.32e-02)	0.702566	0.920927	0.005 (1.32e-02)	0.719983	0.920927
Lifestyle measure	Ever smoked	-0.022 (2.31e-02)	0.33371	0.840003	-0.027 (2.31e-02)	0.250107	0.840003	-0.026 (2.30e-02)	0.255523	0.840003	-0.027 (2.30e-02)	0.235535	0.840003	-0.03 (2.30e-02)	0.194435	0.840003	-0.033 (2.30e-02)	0.154525	0.840003	-0.03 (2.30e-02)	0.191082	0.840003	-0.027 (2.30e-02)	0.232095	0.840003
Lifestyle measure	Smoking status	0.01 (1.13e-02)	0.354758	0.840003	0.008 (1.12e-02)	0.470144	0.914933	0.003 (1.12e-02)	0.815297	0.953789	0.003 (1.12e-02)	0.818334	0.953789	1.49e-04 (1.12e-02)	0.989386	0.998568	-0.004 (1.12e-02)	0.713295	0.920927	-0.012 (1.13e-02)	0.306462	0.840003	-0.011 (1.12e-02)	0.348137	0.840003
Lifestyle measure	Past tobacco smoking	-0.006 (1.13e-02)	0.596515	0.914933	-0.003 (1.13e-02)	0.796784	0.948724	0.001 (1.13e-02)	0.956839	0.994584	0.001 (1.13e-02)	0.948973	0.994584	1.62e-04 (1.13e-02)	0.988562	0.998568	0.004 (1.13e-02)	0.715374	0.920927	0.008 (1.13e-02)	0.470066	0.914933	0.011 (1.13e-02)	0.341684	0.840003
Physical measure	Overall health rating	-0.003 (1.13e-02)	0.790147	0.948724	-0.003 (1.13e-02)	0.819199	0.953789	-0.007 (1.13e-02)	0.530951	0.914933	-0.004 (1.13e-02)	0.736792	0.920927	-0.004 (1.13e-02)	0.718172	0.920927	0.008 (1.13e-02)	0.458185	0.913285	0.017 (1.13e-02)	0.127659	0.840003	0.011 (1.13e-02)	0.337537	0.840003
Physical measure	Long standing illness, disability or infirmity	-0.029 (2.61e-02)	0.270121	0.840003	-0.028 (2.61e-02)	0.285666	0.840003	-0.013 (2.60e-02)	0.614465	0.916535	-0.023 (2.60e-02)	0.37696	0.842026	-0.032 (2.59e-02)	0.216531	0.840003	-0.02 (2.59e-02)	0.430483	0.894196	-0.011 (2.59e-02)	0.679872	0.920927	-0.026 (2.59e-02)	0.319653	0.840003
Physical measure	Weight change compared with 1 year ago	0.004 (1.13e-02)	0.713559	0.920927	0.005 (1.13e-02)	0.670309	0.920927	-0.003 (1.13e-02)	0.807697	0.948724	-3.57e-05 (1.13e-02)	0.997474	0.998568	0.001 (1.13e-02)	0.957624	0.994584	0.01 (1.13e-02)	0.352788	0.840003	0.015 (1.13e-02)	0.18076	0.840003	0.008 (1.13e-02)	0.472924	0.914933
Physical measure	Ever pain last month	0.018 (2.30e-02)	0.423504	0.889059	0.015 (2.29e-02)	0.516993	0.914933	-0.013 (2.30e-02)	0.568776	0.914933	-0.013 (2.29e-02)	0.575905	0.914933	0.006 (2.28e-02)	0.800605	0.948724	0.03 (2.28e-02)	0.182344	0.840003	0.072 (2.29e-02)	0.00179232	0.840003	0.057 (2.29e-02)	0.0125699	0.840003
Physical measure	Ever vascular heart problem diagnosed	0.003 (2.73e-02)	0.904256	0.987524	0.004 (2.73e-02)	0.885553	0.975134	0.002 (2.73e-02)	0.940649	0.994584	0.002 (2.73e-02)	0.954309	0.994584	-0.003 (2.72e-02)	0.925726	0.987727	0.003 (2.73e-02)	0.919607	0.987727	-0.004 (2.74e-02)	0.88286	0.975134	-0.012 (2.73e-02)	0.666932	0.920927
Physical measure	Medication for pain relief, constipation or heartburn	0.003 (2.37e-02)	0.91096	0.987708	-0.002 (2.37e-02)	0.938192	0.994584	0.024 (2.37e-02)	0.304048	0.840003	0.032 (2.37e-02)	0.172064	0.840003	0.009 (2.36e-02)	0.714251	0.920927	0.023 (2.36e-02)	0.336375	0.840003	0.043 (2.37e-02)	0.0699053	0.840003	0.036 (2.36e-02)	0.127589	0.840003
Physical measure	Body Mass Index	0.014 (1.13e-02)	0.201301	0.840003	0.015 (1.13e-02)	0.171888	0.840003	0.015 (1.13e-02)	0.186806	0.840003	0.016 (1.13e-02)	0.155139	0.840003	0.02 (1.13e-02)	0.072729	0.840003	0.021 (1.13e-02)	0.0568081	0.840003	0.028 (1.13e-02)	0.0123522	0.840003	0.018 (1.13e-02)	0.114918	0.840003
Physical measure	Arm fat percentage (left)	-0.004 (8.24e-03)	0.635477	0.920927	-0.003 (8.24e-03)	0.694873	0.920927	-0.004 (8.24e-03)	0.601198	0.914933	-0.001 (8.24e-03)	0.864547	0.973027	0.004 (8.22e-03)	0.594293	0.914933	0.003 (8.22e-03)	0.695529	0.920927	0.009 (8.24e-03)	0.26312	0.840003	0.005 (8.23e-03)	0.552364	0.914933
Physical measure	Arm fat percentage (right)	-0.008 (8.28e-03)	0.355633	0.840003	-0.007 (8.28e-03)	0.413634	0.874541	-0.005 (8.28e-03)	0.519417	0.914933	-0.003 (8.27e-03)	0.693841	0.920927	0.002 (8.26e-03)	0.848543	0.971639	0.001 (8.25e-03)	0.949264	0.994584	0.009 (8.28e-03)	0.28404	0.840003	0.006 (8.27e-03)	0.499906	0.914933
Physical measure	Arm fat mass (left)	0.006 (1.11e-02)	0.597171	0.914933	0.006 (1.11e-02)	0.562026	0.914933	0.004 (1.11e-02)	0.71914	0.920927	0.007 (1.11e-02)	0.520561	0.914933	0.013 (1.11e-02)	0.259474	0.840003	0.011 (1.11e-02)	0.321388	0.840003	0.018 (1.11e-02)	0.112901	0.840003	0.01 (1.11e-02)	0.354114	0.840003
Physical measure	Arm fat mass (right)	0.005 (1.11e-02)	0.669622	0.920927	0.006 (1.11e-02)	0.618818	0.916535	0.004 (1.11e-02)	0.746102	0.924043	0.006 (1.11e-02)	0.573694	0.914933	0.011 (1.11e-02)	0.331923	0.840003	0.01 (1.11e-02)	0.370527	0.840003	0.018 (1.11e-02)	0.104538	0.840003	0.011 (1.11e-02)	0.332739	0.840003
Physical measure	Trunk fat percentage	0.004 (1.03e-02)	0.706196	0.920927	0.005 (1.02e-02)	0.647979	0.920927	0.004 (1.03e-02)	0.663656	0.920927	0.008 (1.02e-02)	0.455975	0.913285	0.015 (1.02e-02)	0.145752	0.840003	0.018 (1.02e-02)	0.0819609	0.840003	0.015 (1.02e-02)	0.150534	0.840003	0.009 (1.02e-02)	0.376787	0.842026
Physical measure	Trunk fat mass	0.014 (1.14e-02)	0.20495	0.840003	0.015 (1.14e-02)	0.190256	0.840003	0.014 (1.14e-02)	0.230308	0.840003	0.016 (1.14e-02)	0.147969	0.840003	0.021 (1.13e-02)	0.0675114	0.840003	0.024 (1.13e-02)	0.0320821	0.840003	0.023 (1.14e-02)	0.0424362	0.840003	0.013 (1.14e-02)	0.24322	0.840003
Physical measure	Body fat percentage	0.002 (8.33e-03)	0.805193	0.948724	0.003 (8.32e-03)	0.725766	0.920927	0.002 (8.33e-03)	0.768416	0.93934	0.005 (8.32e-03)	0.55583	0.914933	0.011 (8.30e-03)	0.204903	0.840003	0.013 (8.30e-03)	0.114435	0.840003	0.013 (8.32e-03)	0.112227	0.840003	0.009 (8.31e-03)	0.300632	0.840003
Physical measure	Whole body fat mass	0.013 (1.11e-02)	0.228974	0.840003	0.014 (1.11e-02)	0.204143	0.840003	0.012 (1.11e-02)	0.272135	0.840003	0.015 (1.10e-02)	0.184846	0.840003	0.018 (1.10e-02)	0.0986526	0.840003	0.02 (1.10e-02)	0.0649639	0.840003	0.022 (1.10e-02)	0.0454937	0.840003	0.013 (1.10e-02)	0.225937	0.840003
Physical measure	Leg fat percentage (left)	0.003 (5.39e-03)	0.534839	0.914933	0.004 (5.39e-03)	0.455525	0.913285	0.004 (5.39e-03)	0.49476	0.914933	0.005 (5.39e-03)	0.369627	0.840003	0.009 (5.38e-03)	0.0786392	0.840003	0.011 (5.37e-03)	0.0386932	0.840003	0.012 (5.39e-03)	0.0251433	0.840003	0.009 (5.38e-03)	0.0913129	0.840003
Physical measure	Leg fat percentage (right)	0.004 (5.65e-03)	0.479127	0.914933	0.004 (5.64e-03)	0.437626	0.901228	0.003 (5.65e-03)	0.566132	0.914933	0.005 (5.64e-03)	0.384994	0.845586	0.009 (5.63e-03)	0.100254	0.840003	0.013 (5.63e-03)	0.0244282	0.840003	0.013 (5.64e-03)	0.0180887	0.840003	0.009 (5.64e-03)	0.105426	0.840003
Physical measure	Leg fat mass (left)	0.01 (9.18e-03)	0.278228	0.840003	0.011 (9.18e-03)	0.232748	0.840003	0.009 (9.18e-03)	0.31674	0.840003	0.011 (9.18e-03)	0.244308	0.840003	0.014 (9.16e-03)	0.114501	0.840003	0.015 (9.15e-03)	0.0971784	0.840003	0.018 (9.18e-03)	0.0506596	0.840003	0.012 (9.17e-03)	0.196547	0.840003
Physical measure	Leg fat mass (right)	0.01 (9.27e-03)	0.27336	0.840003	0.011 (9.27e-03)	0.24057	0.840003	0.009 (9.27e-03)	0.343583	0.840003	0.011 (9.27e-03)	0.246546	0.840003	0.014 (9.25e-03)	0.118116	0.840003	0.016 (9.24e-03)	0.0824694	0.840003	0.018 (9.27e-03)	0.0462034	0.840003	0.012 (9.26e-03)	0.212121	0.840003
white matter microstructure	g.FA.Total	-0.013 (1.15e-02)	0.252597	0.840003	-0.014 (1.15e-02)	0.220249	0.840003	-0.015 (1.15e-02)	0.198862	0.840003	-0.013 (1.15e-02)	0.252403	0.840003	-0.011 (1.15e-02)	0.347576	0.840003	-0.009 (1.15e-02)	0.442009	0.903874	-0.001 (1.16e-02)	0.916073	0.987727	-6.92e-05 (1.15e-02)	0.995215	0.998568
white matter microstructure	g.FA.Association fibres	-0.017 (1.15e-02)	0.148888	0.840003	-0.017 (1.15e-02)	0.128756	0.840003	-0.021 (1.15e-02)	0.0738139	0.840003	-0.018 (1.15e-02)	0.117636	0.840003	-0.012 (1.15e-02)	0.288646	0.840003	-0.012 (1.15e-02)	0.296111	0.840003	-0.005 (1.15e-02)	0.674555	0.920927	-0.003 (1.15e-02)	0.822079	0.953789
white matter microstructure	g.FA.Thalamic radiations	-0.011 (1.16e-02)	0.346236	0.840003	-0.01 (1.16e-02)	0.371758	0.840003	-0.011 (1.16e-02)	0.351143	0.840003	-0.014 (1.17e-02)	0.242816	0.840003	-0.015 (1.16e-02)	0.190893	0.840003	-0.011 (1.17e-02)	0.356008	0.840003	-0.002 (1.17e-02)	0.874006	0.974487	-0.001 (1.17e-02)	0.95549	0.994584
white matter microstructure	g.MD.Total	0.004 (1.09e-02)	0.683549	0.920927	0.006 (1.08e-02)	0.5811	0.914933	0.013 (1.08e-02)	0.236384	0.840003	0.013 (1.09e-02)	0.231917	0.840003	0.012 (1.08e-02)	0.249943	0.840003	0.011 (1.09e-02)	0.32023	0.840003	0.007 (1.09e-02)	0.51685	0.914933	0.005 (1.09e-02)	0.636544	0.920927
white matter microstructure	g.MD.Association fibres	0.004 (1.11e-02)	0.738282	0.920927	0.005 (1.11e-02)	0.653995	0.920927	0.012 (1.11e-02)	0.271612	0.840003	0.01 (1.12e-02)	0.35182	0.840003	0.011 (1.11e-02)	0.323238	0.840003	0.01 (1.11e-02)	0.362236	0.840003	0.008 (1.12e-02)	0.484371	0.914933	0.004 (1.12e-02)	0.703167	0.920927
white matter microstructure	g.MD.Thalamic radiations	0.005 (1.03e-02)	0.615398	0.916535	0.007 (1.03e-02)	0.508502	0.914933	0.01 (1.03e-02)	0.309792	0.840003	0.013 (1.03e-02)	0.223159	0.840003	0.01 (1.03e-02)	0.328958	0.840003	0.008 (1.03e-02)	0.420931	0.8868	0.002 (1.03e-02)	0.83668	0.959911	1.01e-04 (1.03e-02)	0.992191	0.998568
white matter microstructure	g.ICVF.Association fibres	-0.007 (1.16e-02)	0.546086	0.914933	-0.007 (1.15e-02)	0.535786	0.914933	-0.011 (1.15e-02)	0.32621	0.840003	-0.008 (1.16e-02)	0.467045	0.914933	-0.006 (1.15e-02)	0.596322	0.914933	-0.007 (1.16e-02)	0.56785	0.914933	-0.002 (1.16e-02)	0.863799	0.973027	-0.001 (1.16e-02)	0.901515	0.987524
white matter microstructure	FA.Inferior longitudinal fasciculus	-0.019 (1.15e-02)	0.102379	0.840003	-0.02 (1.15e-02)	0.086939	0.840003	-0.02 (1.15e-02)	0.0775328	0.840003	-0.019 (1.15e-02)	0.0972818	0.840003	-0.015 (1.15e-02)	0.19025	0.840003	-0.012 (1.15e-02)	0.315277	0.840003	-0.005 (1.15e-02)	0.639905	0.920927	-0.004 (1.15e-02)	0.739009	0.920927
white matter microstructure	FA.Posterior thalamic radiation	-0.014 (1.15e-02)	0.21132	0.840003	-0.013 (1.14e-02)	0.256633	0.840003	-0.014 (1.14e-02)	0.208958	0.840003	-0.019 (1.15e-02)	0.0974265	0.840003	-0.015 (1.14e-02)	0.204589	0.840003	-0.012 (1.15e-02)	0.285004	0.840003	-0.004 (1.15e-02)	0.736403	0.920927	-0.001 (1.15e-02)	0.96199	0.99737
white matter microstructure	FA.Superior longitudinal fasciculus	-0.005 (1.15e-02)	0.657474	0.920927	-0.006 (1.15e-02)	0.617454	0.916535	-0.007 (1.15e-02)	0.542679	0.914933	-0.006 (1.15e-02)	0.587952	0.914933	-0.011 (1.15e-02)	0.340013	0.840003	-0.01 (1.15e-02)	0.367196	0.840003	-0.003 (1.16e-02)	0.787985	0.948724	-0.001 (1.15e-02)	0.909123	0.987524
white matter microstructure	FA.Forceps major	-0.014 (1.17e-02)	0.229396	0.840003	-0.014 (1.17e-02)	0.233947	0.840003	-0.02 (1.17e-02)	0.0843086	0.840003	-0.02 (1.18e-02)	0.0829146	0.840003	-0.012 (1.17e-02)	0.296433	0.840003	-0.011 (1.17e-02)	0.369244	0.840003	-0.012 (1.18e-02)	0.29513	0.840003	-0.005 (1.18e-02)	0.652005	0.920927
white matter microstructure	FA.Forceps minor	-0.018 (1.14e-02)	0.116193	0.840003	-0.018 (1.14e-02)	0.12494	0.840003	-0.025 (1.14e-02)	0.0304704	0.840003	-0.025 (1.15e-02)	0.027845	0.840003	-0.018 (1.14e-02)	0.110414	0.840003	-0.02 (1.15e-02)	0.0784777	0.840003	-0.014 (1.15e-02)	0.236422	0.840003	-0.014 (1.15e-02)	0.236965	0.840003
white matter microstructure	MD.Anterior thalamic radiation	0.002 (1.03e-02)	0.823287	0.953789	0.005 (1.03e-02)	0.659726	0.920927	0.009 (1.03e-02)	0.362968	0.840003	0.01 (1.03e-02)	0.336739	0.840003	0.011 (1.03e-02)	0.284361	0.840003	0.009 (1.03e-02)	0.397963	0.853988	0.002 (1.03e-02)	0.878552	0.974487	-0.001 (1.03e-02)	0.888544	0.975914
white matter microstructure	MD.Cingulate gyrus part of cingulum	0.004 (1.10e-02)	0.721769	0.920927	0.006 (1.10e-02)	0.584398	0.914933	0.007 (1.10e-02)	0.549393	0.914933	0.007 (1.10e-02)	0.498041	0.914933	0.012 (1.10e-02)	0.262498	0.840003	0.011 (1.10e-02)	0.29741	0.840003	0.009 (1.10e-02)	0.395891	0.853988	0.006 (1.10e-02)	0.574935	0.914933
white matter microstructure	MD.Inferior fronto-occipital fasciculus	0.006 (1.11e-02)	0.566146	0.914933	0.007 (1.11e-02)	0.528744	0.914933	0.013 (1.11e-02)	0.255004	0.840003	0.012 (1.12e-02)	0.297985	0.840003	0.008 (1.11e-02)	0.457658	0.913285	0.007 (1.12e-02)	0.546339	0.914933	0.006 (1.12e-02)	0.570067	0.914933	0.002 (1.12e-02)	0.884195	0.975134
white matter microstructure	MD.Superior longitudinal fasciculus	-0.003 (1.12e-02)	0.773524	0.9403	-0.002 (1.12e-02)	0.855549	0.973027	0.005 (1.11e-02)	0.678584	0.920927	0.007 (1.12e-02)	0.512733	0.914933	0.008 (1.11e-02)	0.498368	0.914933	0.006 (1.12e-02)	0.581309	0.914933	0.006 (1.12e-02)	0.599894	0.914933	0.005 (1.12e-02)	0.678246	0.920927
white matter microstructure	MD.Superior thalamic radiation	-0.004 (1.00e-02)	0.654839	0.920927	-0.002 (1.00e-02)	0.868526	0.974407	-2.23e-04 (1.00e-02)	0.982259	0.998568	0.004 (1.00e-02)	0.659119	0.920927	0.012 (1.00e-02)	0.242058	0.840003	0.008 (1.00e-02)	0.453017	0.913285	0.006 (1.01e-02)	0.527694	0.914933	0.004 (1.00e-02)	0.715185	0.920927
white matter microstructure	MD.Forceps minor	0.001 (1.10e-02)	0.933392	0.993827	0.001 (1.10e-02)	0.957493	0.994584	0.009 (1.10e-02)	0.396605	0.853988	0.012 (1.10e-02)	0.269949	0.840003	0.008 (1.10e-02)	0.476613	0.914933	0.007 (1.10e-02)	0.524618	0.914933	0.006 (1.11e-02)	0.612364	0.916535	0.001 (1.10e-02)	0.916182	0.987727
white matter microstructure	ICVF.Acoustic radiation	2.68e-04 (1.16e-02)	0.981594	0.998568	-0.001 (1.16e-02)	0.925994	0.987727	-0.005 (1.16e-02)	0.63615	0.920927	-0.005 (1.17e-02)	0.669843	0.920927	-0.004 (1.16e-02)	0.737124	0.920927	-0.005 (1.16e-02)	0.660694	0.920927	-0.003 (1.17e-02)	0.780669	0.947041	-0.004 (1.17e-02)	0.740475	0.920927
white matter microstructure	ICVF.Cingulate gyrus part of cingulum	-0.013 (1.15e-02)	0.274953	0.840003	-0.013 (1.15e-02)	0.246765	0.840003	-0.011 (1.15e-02)	0.328477	0.840003	-0.008 (1.15e-02)	0.460131	0.914086	-0.006 (1.14e-02)	0.624887	0.917949	-0.005 (1.15e-02)	0.679143	0.920927	0.007 (1.15e-02)	0.570648	0.914933	0.005 (1.15e-02)	0.656009	0.920927
white matter microstructure	ICVF.Inferior fronto-occipital fasciculus	-0.007 (1.15e-02)	0.51576	0.914933	-0.008 (1.15e-02)	0.495666	0.914933	-0.012 (1.15e-02)	0.309002	0.840003	-0.01 (1.15e-02)	0.370342	0.840003	-0.007 (1.15e-02)	0.51836	0.914933	-0.009 (1.15e-02)	0.425836	0.889913	-0.004 (1.15e-02)	0.715863	0.920927	-0.002 (1.15e-02)	0.833257	0.959911
white matter microstructure	ICVF.Superior longitudinal fasciculus	0.003 (1.16e-02)	0.76835	0.93934	0.003 (1.16e-02)	0.8062	0.948724	-0.004 (1.16e-02)	0.716067	0.920927	-0.002 (1.16e-02)	0.857326	0.973027	-0.002 (1.16e-02)	0.878661	0.974487	-0.003 (1.16e-02)	0.803605	0.948724	-3.62e-05 (1.17e-02)	0.997525	0.998568	-0.004 (1.16e-02)	0.736195	0.920927
white matter microstructure	ICVF.Uncinate fasciculus	-0.003 (1.12e-02)	0.803047	0.948724	-0.004 (1.11e-02)	0.717974	0.920927	-0.006 (1.11e-02)	0.560268	0.914933	0.003 (1.12e-02)	0.764464	0.938927	0.004 (1.11e-02)	0.742969	0.922091	-4.55e-04 (1.12e-02)	0.967505	0.998568	-0.003 (1.12e-02)	0.803077	0.948724	-0.001 (1.12e-02)	0.945001	0.994584
white matter microstructure	ICVF.Forceps major	-0.012 (1.18e-02)	0.321081	0.840003	-0.011 (1.18e-02)	0.364776	0.840003	-0.018 (1.18e-02)	0.132262	0.840003	-0.02 (1.18e-02)	0.0887377	0.840003	-0.018 (1.18e-02)	0.116997	0.840003	-0.018 (1.18e-02)	0.119251	0.840003	-0.012 (1.18e-02)	0.303035	0.840003	-0.008 (1.18e-02)	0.519342	0.914933
Resting-state node fluctuation amplitude	rsfMRI node amplitude N10	-0.006 (1.17e-02)	0.626959	0.918712	-0.007 (1.16e-02)	0.550707	0.914933	-0.008 (1.17e-02)	0.473968	0.914933	-0.007 (1.17e-02)	0.562857	0.914933	-0.009 (1.16e-02)	0.436308	0.901228	-0.006 (1.16e-02)	0.598555	0.914933	-0.013 (1.17e-02)	0.264357	0.840003	-0.011 (1.17e-02)	0.348705	0.840003
Resting-state node fluctuation amplitude	rsfMRI node amplitude N14	-0.006 (1.14e-02)	0.622377	0.916535	-0.007 (1.14e-02)	0.51629	0.914933	-0.005 (1.14e-02)	0.659444	0.920927	-0.001 (1.14e-02)	0.945774	0.994584	-0.002 (1.13e-02)	0.863218	0.973027	0.001 (1.14e-02)	0.936285	0.994584	0.009 (1.14e-02)	0.408963	0.870886	4.25e-04 (1.14e-02)	0.97027	0.998568
